# Supplementary material for: Probiotic Bacillus subtilis Protects against α-Synuclein Aggregation in C. elegans
Source: Cell Rep. 2020 Jan 14;30(2):367–380.e7. doi: 10.1016/j.celrep.2019.12.078 (PMC6963774; doi:10.1016/j.celrep.2019.12.078)
Supplement: Table S1. Lifespan Assays, Related to Figure 2 [file mmc2.xlsx]

## Sheet: relative to OP50
Replicate	C. elegans Strain	Bacterial Food	Mean Survival ± SEM (days of adulthood)	Median Survival (days of adulthood)	Log-rank significance (Bonferroni corrected)	Died/Total	Average ± SEM (based on Median Survival)	Average % Change Relative to E. coli OP50 (based on Median Survival)
1	NL5901	E. coli OP50	18.08 ± 0.34	19		166/207
2	NL5901	E. coli OP50	16.97 ± 0.28	17		196/239	18.33 ± 0.67
3	NL5901	E. coli OP50	18.3 ± 0.28	19		149/216
1	NL5901	B. subtilis PXN21	23.94 ± 0.6	23	****	140/200
2	NL5901	B. subtilis PXN21	25.1 ± 0.57	25	****	176/210	23.67 ± 0.67	0.2909
3	NL5901	B. subtilis PXN21	23.6 ± 0.52	23	****	160/232
1	NL5901	B. subtilis 168	22.96 ± 0.42	23	****	156/200
2	NL5901	B. subtilis 168	25.47 ± 0.51	25	****	165/213	23.67 ± 0.67	0.2909
3	NL5901	B. subtilis 168	22.41 ± 0.41	23	****	148/217
1	NL5901	B. subtilis JH642	24.05 ± 0.35	23	****	153/200
2	NL5901	B. subtilis JH642	25.66 ± 0.49	25	****	170/215	24.33 ± 0.67	0.3272
3	NL5901	B. subtilis JH642	23.02 ± 0.5	25	****	165/216
1	NL5901	B. subtilis NC3610	21.32 ± 0.56	23	****	124/202
2	NL5901	B. subtilis NC3610	21.67 ± 0.58	21	****	154/208	23.67 ± 1.76	0.2909
3	NL5901	B. subtilis NC3610	22.14 ± 0.52	27	****	132/216
1	NL5901	B. subtilis NC3610	21.32 ± 0.56	23	****	124/202
2	NL5901	B. subtilis NC3610	21.67 ± 0.58	21	****	154/208	23.67 ± 1.76	0.2909
3	NL5901	B. subtilis NC3610	22.14 ± 0.52	27	****	132/216
pooled	NL5901	E. coli OP50	17.69 ± 0.17	19		511/662
pooled	NL5901	B. subtilis PXN21	24.22 ± 0.33	23	****	476/642
pooled	NL5901	B. subtilis 168	23.66 ± 0.27	23	****	469/630
pooled	NL5901	B. subtilis JH642	24.13 ± 0.26	25	****	488/631
pooled	NL5901	B. subtilis NC3610	21.64 ± 0.32	23	****	410/626
