# Supplementary material for: Probiotic Bacillus subtilis Protects against α-Synuclein Aggregation in C. elegans
Source: Cell Rep. 2020 Jan 14;30(2):367–380.e7. doi: 10.1016/j.celrep.2019.12.078 (PMC6963774; doi:10.1016/j.celrep.2019.12.078)
Supplement: Table S2. Differentially Expressed Genes in B. subtilis versus E. coli, Related to Figure 7 [file mmc3.xlsx]

## Sheet: Sheet1
gene_id	source	gene_name	gene_biotype	Mean CPM (Bacteria: E.coli)	Mean CPM (Bacteria: B.subtilis)	logFC (Bacteria: B.subtilis vs E.coli)	PValue (Bacteria: B.subtilis vs E.coli)	FDR (Bacteria: B.subtilis vs E.coli)
WBGene00010062	ensembl	lipl-1	protein_coding	1.25962	74.7534	5.87986	1.40475e-14	2.27461e-10
WBGene00003099	ensembl	lys-10	protein_coding	0.0327447	58.4788	10.602	3.60991e-14	2.27461e-10
WBGene00016669	ensembl	ilys-2	protein_coding	0.0783259	81.2779	9.97352	3.85353e-14	2.27461e-10
WBGene00019744	ensembl	M02H5.8	protein_coding	30.8002	217.609	2.82072	1.04938e-13	4.02102e-10
WBGene00009778	ensembl	F46C5.1	protein_coding	0.846394	42.906	5.65956	1.3247e-13	4.02102e-10
WBGene00018488	ensembl	acs-1	protein_coding	325.535	29.0796	-3.4819	1.36244e-13	4.02102e-10
WBGene00021002	ensembl	W03F9.4	protein_coding	0.715511	222.928	8.2615	2.09852e-13	4.96012e-10
WBGene00001399	ensembl	fat-7	protein_coding	18.5115	112.193	2.5992	2.24085e-13	4.96012e-10
WBGene00010790	ensembl	sodh-1	protein_coding	92.0601	1139.06	3.62884	2.86213e-13	5.6314e-10
WBGene00011753	ensembl	T13F3.6	protein_coding	273.351	40.6217	-2.75106	5.7567e-13	9.62756e-10
WBGene00013900	ensembl	ugt-18	protein_coding	0.413843	44.5522	6.73874	5.98053e-13	9.62756e-10
WBGene00006925	ensembl	vit-1	protein_coding	3482.71	276.65	-3.65412	8.4009e-13	1.17406e-09
WBGene00007875	ensembl	dod-24	protein_coding	5.95244	53.5675	3.16771	8.61918e-13	1.17406e-09
WBGene00015802	ensembl	flu-2	protein_coding	153.962	37.1879	-2.04931	1.06652e-12	1.349e-09
WBGene00005552	ensembl	sri-40	protein_coding	26.2455	1.08599	-4.59092	1.21356e-12	1.3897e-09
WBGene00005003	ensembl	spp-18	protein_coding	6.94058	63.7608	3.20076	1.31922e-12	1.3897e-09
WBGene00010124	ensembl	F55G11.4	protein_coding	8.06649	93.4314	3.53281	1.33413e-12	1.3897e-09
WBGene00009226	ensembl	cyp-37B1	protein_coding	0.432599	31.38	6.14967	1.60013e-12	1.57417e-09
WBGene00020700	ensembl	T22F3.11	protein_coding	0.748996	33.6161	5.4781	1.99557e-12	1.75923e-09
WBGene00006650	ensembl	tts-1	ncRNA	24.0551	165.08	2.77776	2.00862e-12	1.75923e-09
WBGene00009877	ensembl	F49C12.7	protein_coding	6.19428	79.2529	3.67447	2.08628e-12	1.75923e-09
WBGene00020311	ensembl	T07D3.9	protein_coding	102.717	24.9412	-2.04289	3.64862e-12	2.93681e-09
WBGene00010055	ensembl	F54D5.12	protein_coding	335.359	79.4599	-2.07658	3.82694e-12	2.94641e-09
WBGene00003055	ensembl	lon-1	protein_coding	84.3466	17.7264	-2.25228	4.02496e-12	2.96975e-09
WBGene00015449	ensembl	ugt-63	protein_coding	30.2111	1.45295	-4.35028	5.85756e-12	4.14902e-09
WBGene00003093	ensembl	lys-4	protein_coding	86.2738	580.179	2.74904	6.88979e-12	4.69248e-09
WBGene00020516	ensembl	T15B7.1	protein_coding	156.496	47.1603	-1.72974	8.87136e-12	5.71736e-09
WBGene00015623	ensembl	C09B8.4	protein_coding	23.4047	0.726204	-4.97465	9.04033e-12	5.71736e-09
WBGene00008167	ensembl	C48B4.1	protein_coding	12.871	154.368	3.58246	9.66845e-12	5.90376e-09
WBGene00008621	ensembl	F09C8.1	protein_coding	0.920661	33.7136	5.19553	1.62217e-11	9.57515e-09
WBGene00015295	ensembl	acl-12	protein_coding	10.1527	52.7481	2.37839	1.77403e-11	1.01337e-08
WBGene00000115	ensembl	alh-9	protein_coding	340.899	111.384	-1.61398	2.31042e-11	1.26973e-08
WBGene00009773	ensembl	lipl-2	protein_coding	2.34502	72.2957	4.9362	2.46722e-11	1.26973e-08
WBGene00006929	ensembl	vit-5	protein_coding	7606.74	1257.07	-2.59723	2.50092e-11	1.26973e-08
WBGene00021167	ensembl	cyp-32B1	protein_coding	1.68054	22.6154	3.74163	2.50964e-11	1.26973e-08
WBGene00017301	ensembl	F09F7.4	protein_coding	424.533	125.159	-1.76171	2.79995e-11	1.37726e-08
WBGene00013037	ensembl	Y49E10.18	protein_coding	17.4336	54.6445	1.64798	3.00578e-11	1.43855e-08
WBGene00011699	ensembl	cyp-34A2	protein_coding	0.848689	17.6704	4.37796	4.04142e-11	1.8833e-08
WBGene00019779	ensembl	M60.2	protein_coding	71.6401	264.601	1.88455	4.68957e-11	2.09692e-08
WBGene00005685	ensembl	sru-22	protein_coding	0.0519348	6.30292	6.84503	4.73665e-11	2.09692e-08
WBGene00001397	ensembl	fat-5	protein_coding	1.16054	46.2056	5.31339	5.84209e-11	2.52321e-08
WBGene00008494	ensembl	F01D5.3	protein_coding	2.74563	20.1388	2.8721	6.29043e-11	2.64212e-08
WBGene00016644	ensembl	C44C1.5	protein_coding	61.7121	14.0075	-2.1362	6.41582e-11	2.64212e-08
WBGene00009898	ensembl	dod-23	protein_coding	66.0929	18.4341	-1.84319	7.04239e-11	2.83424e-08
WBGene00022653	ensembl	ZK105.1	protein_coding	193.858	69.6107	-1.47745	7.91559e-11	3.11487e-08
WBGene00015759	ensembl	C14C6.5	protein_coding	3.66197	33.205	3.17516	8.1609e-11	3.11932e-08
WBGene00019644	ensembl	cpt-4	protein_coding	23.5627	1.24229	-4.2202	8.27919e-11	3.11932e-08
WBGene00018393	ensembl	msra-1	protein_coding	238.645	82.5489	-1.531	9.23991e-11	3.35409e-08
WBGene00000831	ensembl	ctl-2	protein_coding	27.7466	92.035	1.72913	9.28113e-11	3.35409e-08
WBGene00013785	ensembl	nep-23	protein_coding	2.02217	17.3527	3.09422	9.49609e-11	3.36314e-08
WBGene00022245	ensembl	acp-6	protein_coding	894.066	311.855	-1.51957	1.02163e-10	3.50365e-08
WBGene00004993	ensembl	spp-8	protein_coding	28.4977	205.444	2.84845	1.04067e-10	3.50365e-08
WBGene00014046	ensembl	clec-60	protein_coding	0.33	18.1733	5.74431	1.04864e-10	3.50365e-08
WBGene00019699	ensembl	math-34	protein_coding	0.278864	8.67094	4.95165	1.17359e-10	3.84849e-08
WBGene00020326	ensembl	math-38	protein_coding	1.97341	25.0438	3.6635	1.20877e-10	3.89181e-08
WBGene00020007	ensembl	R11F4.1	protein_coding	44.2242	120.555	1.44643	1.31231e-10	4.10948e-08
WBGene00009237	ensembl	F28H7.3	protein_coding	120.593	286.205	1.24679	1.32279e-10	4.10948e-08
WBGene00000133	ensembl	amt-1	protein_coding	29.3938	4.35863	-2.75972	1.3918e-10	4.24931e-08
WBGene00015052	ensembl	clec-52	protein_coding	2.17998	40.9248	4.22537	1.59004e-10	4.77229e-08
WBGene00011798	ensembl	T16G1.4	protein_coding	1.6062	16.8532	3.38076	1.64678e-10	4.86019e-08
WBGene00013394	ensembl	Y62H9A.6	protein_coding	414.129	165.108	-1.32687	1.78086e-10	5.10236e-08
WBGene00010897	ensembl	lact-3	protein_coding	33.8508	82.2291	1.28061	1.80937e-10	5.10236e-08
WBGene00021876	ensembl	Y54G2A.11	protein_coding	54.9584	272.748	2.31043	1.83753e-10	5.10236e-08
WBGene00022570	ensembl	sdz-35	protein_coding	10.7388	0.287738	-5.14295	1.84409e-10	5.10236e-08
WBGene00019097	ensembl	F59B1.2	protein_coding	67.7819	174.882	1.36713	1.91756e-10	5.16233e-08
WBGene00015887	ensembl	C17C3.1	protein_coding	64.9446	18.3923	-1.81725	1.92633e-10	5.16233e-08
WBGene00013289	ensembl	tag-273	protein_coding	124.2	47.008	-1.40106	1.95322e-10	5.16233e-08
WBGene00001155	ensembl	ech-6	protein_coding	765.907	307.438	-1.3168	1.99553e-10	5.1966e-08
WBGene00008584	ensembl	F08G5.6	protein_coding	2.07834	22.3672	3.42488	2.24759e-10	5.76816e-08
WBGene00004989	ensembl	spp-4	protein_coding	11.4888	51.0004	2.14913	2.30151e-10	5.82217e-08
WBGene00001391	ensembl	far-7	protein_coding	4.70983	24.0806	2.35194	2.36911e-10	5.90877e-08
WBGene00016335	ensembl	gba-1	protein_coding	12.5021	49.3962	1.98028	2.61301e-10	6.42655e-08
WBGene00021743	ensembl	Y50D4B.4	protein_coding	55.1645	16.5865	-1.7303	2.74172e-10	6.65074e-08
WBGene00008832	ensembl	obr-2	protein_coding	31.1885	71.0995	1.18864	2.82178e-10	6.75244e-08
WBGene00006060	ensembl	sth-1	protein_coding	7.63194	30.3151	1.98774	2.92364e-10	6.86602e-08
WBGene00009626	ensembl	F42A8.1	protein_coding	147.551	54.232	-1.44393	2.94679e-10	6.86602e-08
WBGene00011932	ensembl	sptl-3	protein_coding	87.0281	31.0168	-1.4865	3.04237e-10	6.99666e-08
WBGene00013391	ensembl	Y62H9A.3	protein_coding	139.137	44.64	-1.64103	3.27628e-10	7.43799e-08
WBGene00007957	ensembl	C35C5.8	protein_coding	6.93017	26.8698	1.95459	3.3237e-10	7.44337e-08
WBGene00012608	ensembl	Y38F1A.6	protein_coding	728.266	256.604	-1.50476	3.36272e-10	7.44337e-08
WBGene00011707	ensembl	T11B7.2	protein_coding	15.635	2.7341	-2.51704	3.63599e-10	7.87817e-08
WBGene00019929	ensembl	R07C3.13	protein_coding	2.01539	13.9902	2.78863	3.64813e-10	7.87817e-08
WBGene00019322	ensembl	ahcy-1	protein_coding	2005.24	875.412	-1.19575	3.80198e-10	8.09223e-08
WBGene00014258	ensembl	ZK1320.9	protein_coding	209.376	103.282	-1.01955	3.83864e-10	8.09223e-08
WBGene00003991	ensembl	pfn-3	protein_coding	46.5133	14.8793	-1.64515	3.90118e-10	8.09464e-08
WBGene00012253	ensembl	clec-50	protein_coding	132.123	319.386	1.27322	3.99485e-10	8.09464e-08
WBGene00007112	ensembl	B0035.13	protein_coding	53.1619	143.968	1.43725	4.03536e-10	8.09464e-08
WBGene00010336	ensembl	F59F4.1	protein_coding	9.84625	46.6587	2.24275	4.06091e-10	8.09464e-08
WBGene00013035	ensembl	Y49E10.16	protein_coding	29.3166	64.9119	1.14661	4.06835e-10	8.09464e-08
WBGene00016210	ensembl	C29F5.1	protein_coding	109.157	48.4845	-1.17038	4.19537e-10	8.19511e-08
WBGene00044728	ensembl	Y53F4B.45	ncRNA	10.475	37.062	1.82122	4.27858e-10	8.19511e-08
WBGene00014262	ensembl	ZK1321.4	protein_coding	40.991	113.161	1.46483	4.3232e-10	8.19511e-08
WBGene00009090	ensembl	fipr-3	protein_coding	4.35248	31.5758	2.85315	4.36377e-10	8.19511e-08
WBGene00019489	ensembl	K07E1.1	protein_coding	39.9636	97.9037	1.29249	4.38313e-10	8.19511e-08
WBGene00013194	ensembl	Y54E2A.9	protein_coding	2.77214	17.5398	2.65673	4.39652e-10	8.19511e-08
WBGene00015043	ensembl	cyp-34A8	protein_coding	45.7488	16.0671	-1.50873	4.57103e-10	8.43165e-08
WBGene00010593	ensembl	gsnl-1	protein_coding	88.0869	36.4552	-1.27358	4.79749e-10	8.68669e-08
WBGene00020340	ensembl	T08B1.1	protein_coding	57.925	131.984	1.18776	4.80741e-10	8.68669e-08
WBGene00011800	ensembl	T16G1.6	protein_coding	2.27948	21.9397	3.26293	5.30564e-10	9.49013e-08
WBGene00011736	ensembl	T12D8.9	protein_coding	42.4894	114.658	1.43153	5.38421e-10	9.53435e-08
WBGene00018811	ensembl	pmt-2	protein_coding	734.687	314.45	-1.22442	5.52211e-10	9.59586e-08
WBGene00016017	ensembl	C23G10.11	protein_coding	0.521713	7.47912	3.84249	5.52732e-10	9.59586e-08
WBGene00020841	ensembl	T27A3.5	protein_coding	8.7731	43.6303	2.3106	5.96475e-10	1.02317e-07
WBGene00000535	ensembl	cpi-1	protein_coding	191.216	78.677	-1.28192	6.0091e-10	1.02317e-07
WBGene00044177	ensembl	C30G7.3	protein_coding	14.1205	53.5254	1.91974	6.43507e-10	1.08526e-07
WBGene00012747	ensembl	Y40H7A.10	protein_coding	80.2238	33.3042	-1.26769	6.76814e-10	1.13066e-07
WBGene00017874	ensembl	acdh-9	protein_coding	164.532	71.411	-1.20442	7.16219e-10	1.18531e-07
WBGene00006493	ensembl	tag-147	protein_coding	130.973	58.025	-1.17411	7.66984e-10	1.25757e-07
WBGene00011839	ensembl	T19C4.5	protein_coding	4.20264	20.2295	2.26736	8.1457e-10	1.32334e-07
WBGene00043062	ensembl	clec-80	protein_coding	4.12427	16.2753	1.97992	8.24112e-10	1.32667e-07
WBGene00003773	ensembl	nlt-1	protein_coding	41.1846	104.901	1.3481	8.43526e-10	1.34569e-07
WBGene00021160	ensembl	gba-4	protein_coding	33.1452	82.5208	1.31664	8.66468e-10	1.36995e-07
WBGene00003515	ensembl	myo-3	protein_coding	114.318	244.855	1.09876	9.20768e-10	1.44292e-07
WBGene00018221	ensembl	F40A3.6	protein_coding	18.0117	44.8967	1.31689	9.44946e-10	1.46782e-07
WBGene00020353	ensembl	T08B6.4	protein_coding	34.4283	109.183	1.66384	9.66162e-10	1.48772e-07
WBGene00006541	ensembl	tbh-1	protein_coding	179.172	85.7075	-1.06381	9.96308e-10	1.52092e-07
WBGene00021874	ensembl	clec-81	protein_coding	3.33734	19.3017	2.52647	1.00735e-09	1.52463e-07
WBGene00008694	ensembl	F11C1.5	protein_coding	191.526	64.0058	-1.58039	1.0207e-09	1.52771e-07
WBGene00018971	ensembl	clec-67	protein_coding	0.719769	8.04917	3.48216	1.02664e-09	1.52771e-07
WBGene00009813	ensembl	haly-1	protein_coding	126.819	62.0202	-1.03187	1.0769e-09	1.58915e-07
WBGene00007122	ensembl	B0250.5	protein_coding	183.307	84.9303	-1.11014	1.08844e-09	1.5929e-07
WBGene00021587	ensembl	clec-76	protein_coding	0.23806	5.20072	4.41541	1.13186e-09	1.6377e-07
WBGene00013392	ensembl	Y62H9A.4	protein_coding	129.03	51.4358	-1.32719	1.14179e-09	1.6377e-07
WBGene00009787	ensembl	F46F2.3	protein_coding	92.3618	6.47364	-3.82743	1.1468e-09	1.6377e-07
WBGene00005002	ensembl	spp-17	protein_coding	294.602	116.493	-1.33857	1.16263e-09	1.6442e-07
WBGene00008862	ensembl	F15D4.5	protein_coding	66.9145	29.5069	-1.18113	1.16992e-09	1.6442e-07
WBGene00019819	ensembl	R02D3.1	protein_coding	224.685	116.792	-0.943786	1.1794e-09	1.64447e-07
WBGene00001623	ensembl	glt-5	protein_coding	5.18952	18.828	1.85824	1.212e-09	1.65388e-07
WBGene00019642	ensembl	K11C4.1	protein_coding	6.93943	25.4626	1.87308	1.21799e-09	1.65388e-07
WBGene00013931	ensembl	clec-97	protein_coding	15.4946	1.74068	-3.17467	1.22494e-09	1.65388e-07
WBGene00021583	ensembl	clec-72	protein_coding	3.88659	21.3517	2.4543	1.22599e-09	1.65388e-07
WBGene00000219	ensembl	asp-6	protein_coding	678.74	2008.25	1.56495	1.23284e-09	1.65388e-07
WBGene00022642	ensembl	lipl-5	protein_coding	272.372	559.027	1.03726	1.25292e-09	1.66817e-07
WBGene00020674	ensembl	T22B7.7	protein_coding	24.5669	1.0064	-4.58433	1.29452e-09	1.7107e-07
WBGene00016845	ensembl	C50F7.5	protein_coding	0.641502	9.05541	3.81514	1.31178e-09	1.72067e-07
WBGene00006331	ensembl	sup-26	protein_coding	37.9738	79.0366	1.0577	1.38075e-09	1.79507e-07
WBGene00020991	ensembl	W03D8.10	pseudogene	1.72523	11.5171	2.73464	1.38878e-09	1.79507e-07
WBGene00001439	ensembl	fkh-7	protein_coding	13.7743	43.4348	1.65495	1.41777e-09	1.81927e-07
WBGene00019298	ensembl	K02D7.1	protein_coding	79.0263	255.409	1.69185	1.43093e-09	1.82295e-07
WBGene00015472	ensembl	C05D9.3	protein_coding	14.0096	40.9538	1.54604	1.48601e-09	1.87959e-07
WBGene00008566	ensembl	F08A8.3	protein_coding	18.1309	1.73114	-3.36594	1.4967e-09	1.87968e-07
WBGene00019593	ensembl	K09F6.10	protein_coding	28.4751	5.14013	-2.46056	1.51282e-09	1.88009e-07
WBGene00010943	ensembl	M176.4	protein_coding	24.1168	57.8477	1.2621	1.51826e-09	1.88009e-07
WBGene00001246	ensembl	elo-8	protein_coding	3.39619	17.6506	2.37384	1.53588e-09	1.88871e-07
WBGene00016250	ensembl	hsp-110	protein_coding	663.008	323.854	-1.03364	1.55653e-09	1.90089e-07
WBGene00045399	ensembl	Y47G6A.33	protein_coding	163.713	58.9411	-1.47489	1.60178e-09	1.94276e-07
WBGene00009956	ensembl	F53B2.5	protein_coding	5.33527	20.0717	1.90931	1.64522e-09	1.98155e-07
WBGene00016474	ensembl	C36C5.5	protein_coding	2.5066	11.7999	2.23271	1.6743e-09	1.98155e-07
WBGene00002257	ensembl	lbp-5	protein_coding	53.1912	133.452	1.32643	1.67722e-09	1.98155e-07
WBGene00003778	ensembl	nnt-1	protein_coding	1.046	9.59518	3.18875	1.67852e-09	1.98155e-07
WBGene00018083	ensembl	F36A4.4	protein_coding	4.78802	18.4234	1.94178	1.71361e-09	1.99661e-07
WBGene00008477	ensembl	clec-17	protein_coding	0.171359	3.8752	4.47101	1.71383e-09	1.99661e-07
WBGene00015935	ensembl	C17H12.10	protein_coding	8.86783	1.69766	-2.38422	1.73329e-09	2.00608e-07
WBGene00009706	ensembl	F44G3.2	protein_coding	21.9371	1.57863	-3.79163	1.80639e-09	2.06538e-07
WBGene00019361	ensembl	K03E5.2	protein_coding	92.4614	46.2253	-1.00001	1.80785e-09	2.06538e-07
WBGene00019151	ensembl	pck-3	protein_coding	13.8774	42.9954	1.63004	1.87303e-09	2.12613e-07
WBGene00017215	ensembl	F07F6.1	protein_coding	9.5696	33.1792	1.79188	1.88709e-09	2.12845e-07
WBGene00044388	ensembl	C27D6.11	protein_coding	8.41728	28.1784	1.74135	1.91812e-09	2.14966e-07
WBGene00013101	ensembl	Y51H4A.5	protein_coding	0.276864	4.37132	3.96521	1.93205e-09	2.14966e-07
WBGene00014665	ensembl	C04G2.3	pseudogene	12.3798	46.7386	1.91404	1.94232e-09	2.14966e-07
WBGene00022705	ensembl	ZK354.2	protein_coding	16.8618	54.5172	1.69045	1.95613e-09	2.1515e-07
WBGene00007203	ensembl	best-1	protein_coding	5.40413	21.2495	1.97268	2.01953e-09	2.19461e-07
WBGene00008492	ensembl	F01D5.1	protein_coding	1.7208	9.87137	2.5163	2.02225e-09	2.19461e-07
WBGene00022760	ensembl	ZK546.3	protein_coding	1.92716	16.0468	3.05471	2.03251e-09	2.19461e-07
WBGene00001692	ensembl	grd-3	protein_coding	178.665	53.1108	-1.75141	2.07177e-09	2.22345e-07
WBGene00008922	ensembl	F17C11.11	protein_coding	69.7489	26.3225	-1.40392	2.12591e-09	2.26781e-07
WBGene00018906	ensembl	egas-4	protein_coding	0.52849	5.0388	3.25098	2.2537e-09	2.38973e-07
WBGene00017012	ensembl	acs-22	protein_coding	43.2427	108.462	1.326	2.28026e-09	2.4035e-07
WBGene00021858	ensembl	Y54F10BM.3	protein_coding	7.41619	33.8514	2.18609	2.30156e-09	2.4116e-07
WBGene00023209	ensembl	ZC513.7	pseudogene	349.564	191.902	-0.865215	2.39329e-09	2.47064e-07
WBGene00009685	ensembl	F44D12.8	protein_coding	4.55787	18.7388	2.03611	2.40027e-09	2.47064e-07
WBGene00011911	ensembl	T22B3.3	protein_coding	14.7698	43.3711	1.55193	2.42097e-09	2.47064e-07
WBGene00008383	ensembl	D1081.5	protein_coding	4.04791	20.8724	2.36149	2.43455e-09	2.47064e-07
WBGene00013297	ensembl	Y57G11B.5	protein_coding	178.288	36.7533	-2.27736	2.43743e-09	2.47064e-07
WBGene00002120	ensembl	ins-37	protein_coding	1.59549	13.7826	3.0977	2.44162e-09	2.47064e-07
WBGene00020182	ensembl	ugt-53	protein_coding	44.7044	6.06893	-2.8668	2.47092e-09	2.48608e-07
WBGene00009605	ensembl	F40G12.10	protein_coding	10.1542	31.7847	1.6439	2.52228e-09	2.52342e-07
WBGene00017703	ensembl	F22E5.1	protein_coding	1.4865	12.2089	3.0409	2.60512e-09	2.59165e-07
WBGene00009708	ensembl	F44G3.7	protein_coding	8.22719	24.836	1.59257	2.77895e-09	2.74915e-07
WBGene00003214	ensembl	mel-32	protein_coding	626.703	318.443	-0.976769	2.81299e-09	2.75832e-07
WBGene00000675	ensembl	col-101	protein_coding	1055.5	228.565	-2.20759	2.81944e-09	2.75832e-07
WBGene00011378	ensembl	T02E1.6	protein_coding	9.2631	29.3284	1.66112	2.84045e-09	2.75832e-07
WBGene00016675	ensembl	C45G9.4	protein_coding	1.26191	9.89803	2.9587	2.86401e-09	2.75832e-07
WBGene00009513	ensembl	sfxn-1.2	protein_coding	3.15747	13.7779	2.12178	2.87338e-09	2.75832e-07
WBGene00012728	ensembl	Y39G8B.9	protein_coding	1.22396	8.31044	2.75262	2.88169e-09	2.75832e-07
WBGene00010001	ensembl	F53F8.4	protein_coding	17.099	52.0813	1.60515	2.96442e-09	2.81483e-07
WBGene00015634	ensembl	C09D4.3	protein_coding	9.57361	37.989	1.98602	2.97252e-09	2.81483e-07
WBGene00015046	ensembl	nlp-34	protein_coding	1.70651	15.1368	3.13839	3.07998e-09	2.88842e-07
WBGene00017364	ensembl	clec-7	protein_coding	2.13341	12.7812	2.57735	3.08285e-09	2.88842e-07
WBGene00013393	ensembl	Y62H9A.5	protein_coding	359.82	152.677	-1.2371	3.10319e-09	2.89217e-07
WBGene00019064	ensembl	myo-5	protein_coding	24.2559	57.0749	1.23433	3.12235e-09	2.89479e-07
WBGene00000190	ensembl	arf-1.1	protein_coding	28.664	7.99218	-1.83708	3.14398e-09	2.89966e-07
WBGene00000597	ensembl	col-8	protein_coding	1715.44	628.303	-1.44915	3.20827e-09	2.90822e-07
WBGene00018293	ensembl	F41E6.12	protein_coding	19.2201	5.59321	-1.78358	3.21267e-09	2.90822e-07
WBGene00004908	ensembl	snf-9	protein_coding	29.7276	67.8685	1.18989	3.21742e-09	2.90822e-07
WBGene00008354	ensembl	gcsh-1	protein_coding	38.1765	14.2509	-1.42237	3.21894e-09	2.90822e-07
WBGene00015280	ensembl	C01B10.6	protein_coding	63.8714	127.317	0.994941	3.23779e-09	2.90877e-07
WBGene00018081	ensembl	F36A4.2	protein_coding	1.84853	12.3224	2.73497	3.25241e-09	2.90877e-07
WBGene00013969	ensembl	tep-1	protein_coding	205.415	108.251	-0.92424	3.27179e-09	2.9114e-07
WBGene00004061	ensembl	pmp-4	protein_coding	10.4928	31.3359	1.5778	3.34559e-09	2.94017e-07
WBGene00010999	ensembl	R03G8.4	protein_coding	4.26979	0.142253	-4.89704	3.34976e-09	2.94017e-07
WBGene00003711	ensembl	nhr-121	protein_coding	4.91864	17.3119	1.81427	3.35394e-09	2.94017e-07
WBGene00194674	ensembl	F23D12.11	protein_coding	86.4519	19.1679	-2.16761	3.38437e-09	2.95224e-07
WBGene00011801	ensembl	T16G1.7	protein_coding	3.56932	51.9257	3.86139	3.54018e-09	3.0712e-07
WBGene00017241	ensembl	pcyt-1	protein_coding	57.4048	27.9267	-1.03896	3.55543e-09	3.0712e-07
WBGene00000169	ensembl	aqp-1	protein_coding	64.4127	131.493	1.02907	3.57491e-09	3.07291e-07
WBGene00000216	ensembl	asp-3	protein_coding	576.332	1516.3	1.39549	3.59211e-09	3.07291e-07
WBGene00010769	ensembl	asah-1	protein_coding	19.7788	165.756	3.067	3.73727e-09	3.18171e-07
WBGene00003485	ensembl	mua-6	protein_coding	124.714	65.3389	-0.932709	3.8179e-09	3.2348e-07
WBGene00017485	ensembl	F15E6.4	protein_coding	24.7691	2.41758	-3.38169	3.8508e-09	3.23691e-07
WBGene00000988	ensembl	dhs-25	protein_coding	231.746	40.5438	-2.51332	3.85695e-09	3.23691e-07
WBGene00007156	ensembl	B0379.2	protein_coding	8.4261	26.7351	1.66385	3.89461e-09	3.2531e-07
WBGene00004903	ensembl	snf-4	pseudogene	0.688284	5.02765	2.85935	3.92263e-09	3.26113e-07
WBGene00016316	ensembl	C32D5.8	protein_coding	220.615	103.654	-1.09041	3.99822e-09	3.30843e-07
WBGene00006310	ensembl	sul-3	protein_coding	7.39812	24.3612	1.71819	4.04601e-09	3.32906e-07
WBGene00007330	ensembl	C05C10.3	protein_coding	316.947	164.482	-0.94626	4.06074e-09	3.32906e-07
WBGene00013684	ensembl	Y105E8A.27	protein_coding	8.24747	26.6518	1.68947	4.13114e-09	3.37116e-07
WBGene00008659	ensembl	clec-151	protein_coding	9.49383	36.4352	1.93725	4.16615e-09	3.38413e-07
WBGene00018538	ensembl	F47B7.7	protein_coding	5.45581	24.2002	2.14666	4.2715e-09	3.45387e-07
WBGene00021579	ensembl	clec-73	protein_coding	31.3217	106.396	1.7628	4.32313e-09	3.46502e-07
WBGene00022849	ensembl	acs-6	protein_coding	14.7387	36.356	1.30143	4.32443e-09	3.46502e-07
WBGene00003437	ensembl	msp-42	pseudogene	0.588779	5.48567	3.21532	4.47528e-09	3.56974e-07
WBGene00003408	ensembl	mrp-2	protein_coding	34.7531	13.2669	-1.3866	4.58409e-09	3.62972e-07
WBGene00044683	ensembl	C36E6.8	protein_coding	2.23355	9.40753	2.07374	4.59146e-09	3.62972e-07
WBGene00017582	ensembl	F18G5.6	protein_coding	18.2616	47.8923	1.3899	4.63072e-09	3.64448e-07
WBGene00011660	ensembl	T09E11.11	pseudogene	3.586	16.7797	2.22056	4.68065e-09	3.65308e-07
WBGene00022709	ensembl	ZK354.8	protein_coding	7.60839	27.1557	1.83262	4.6829e-09	3.65308e-07
WBGene00020897	ensembl	del-10	protein_coding	21.2283	6.2211	-1.767	4.89328e-09	3.80045e-07
WBGene00021834	ensembl	mab-31	protein_coding	20.7045	54.4772	1.39451	4.93071e-09	3.8128e-07
WBGene00021335	ensembl	spp-23	protein_coding	15.7688	84.5097	2.42118	4.97219e-09	3.82816e-07
WBGene00011951	ensembl	T23F6.3	protein_coding	3.16512	22.1776	2.79995	5.01963e-09	3.82911e-07
WBGene00007977	ensembl	gska-3	protein_coding	14.2578	63.0787	2.14222	5.02416e-09	3.82911e-07
WBGene00017114	ensembl	E03H12.7	protein_coding	7.43889	28.728	1.94522	5.0383e-09	3.82911e-07
WBGene00018769	ensembl	mnat-1	protein_coding	120.33	63.2704	-0.926891	5.06653e-09	3.83411e-07
WBGene00001410	ensembl	feh-1	protein_coding	4.43031	23.104	2.37684	5.14642e-09	3.87799e-07
WBGene00020016	ensembl	lipl-3	protein_coding	0.103387	5.71932	5.74213	5.24979e-09	3.93912e-07
WBGene00007446	ensembl	mboa-4	protein_coding	3.05595	15.0723	2.2994	5.29231e-09	3.94304e-07
WBGene00016957	ensembl	atic-1	protein_coding	69.8333	31.0081	-1.17064	5.29955e-09	3.94304e-07
WBGene00017781	ensembl	F25E2.3	protein_coding	5.30145	19.2252	1.85589	5.35018e-09	3.95316e-07
WBGene00008541	ensembl	F07A5.2	protein_coding	46.4782	147.193	1.6621	5.38745e-09	3.95316e-07
WBGene00010486	ensembl	K01H12.4	protein_coding	19.351	51.9684	1.4239	5.40552e-09	3.95316e-07
WBGene00016360	ensembl	C33G8.2	protein_coding	16.6354	45.3977	1.44696	5.42475e-09	3.95316e-07
WBGene00009754	ensembl	F46A9.1	protein_coding	3.78145	17.1735	2.17744	5.43272e-09	3.95316e-07
WBGene00000392	ensembl	cdd-2	protein_coding	51.74	26.2597	-0.978493	5.46678e-09	3.95316e-07
WBGene00013800	ensembl	Y116A8C.23	protein_coding	3.56223	15.2954	2.09986	5.46941e-09	3.95316e-07
WBGene00001243	ensembl	elo-5	protein_coding	317.406	95.1926	-1.73627	5.52194e-09	3.97357e-07
WBGene00014000	ensembl	ZK550.6	protein_coding	26.547	61.3347	1.20694	5.54254e-09	3.97357e-07
WBGene00000298	ensembl	cat-4	protein_coding	38.3266	81.2171	1.08271	5.5947e-09	3.9948e-07
WBGene00006058	ensembl	sst-20	protein_coding	5.54082	21.332	1.94123	5.67941e-09	4.039e-07
WBGene00008079	ensembl	C44B9.2	protein_coding	2.81294	11.3261	2.00687	5.78815e-09	4.07292e-07
WBGene00018470	ensembl	F45E4.5	protein_coding	5.19964	37.803	2.85588	5.79025e-09	4.07292e-07
WBGene00008074	ensembl	nkb-2	protein_coding	14.1762	37.7201	1.41065	5.79611e-09	4.07292e-07
WBGene00018184	ensembl	F38E9.1	protein_coding	23.3073	49.3881	1.08342	5.93371e-09	4.15313e-07
WBGene00012169	ensembl	W01B6.2	protein_coding	15.1468	46.2409	1.6079	6.09224e-09	4.2473e-07
WBGene00016733	ensembl	phat-2	protein_coding	0.977421	9.44133	3.25646	6.14364e-09	4.26634e-07
WBGene00021979	ensembl	Y58A7A.5	protein_coding	16.7697	2.67278	-2.64959	6.18797e-09	4.28033e-07
WBGene00011910	ensembl	alg-3	protein_coding	32.7766	109.202	1.73474	6.25999e-09	4.28537e-07
WBGene00007297	ensembl	C04F12.1	protein_coding	92.7744	46.7127	-0.98941	6.26191e-09	4.28537e-07
WBGene00013055	ensembl	Y50E8A.12	protein_coding	1.19461	8.21725	2.77516	6.26785e-09	4.28537e-07
WBGene00044554	ensembl	F41E6.15	protein_coding	17.8816	5.31143	-1.74897	6.29641e-09	4.28834e-07
WBGene00020786	ensembl	T25B2.2	protein_coding	34.7324	68.3559	0.976147	6.35793e-09	4.31334e-07
WBGene00011119	ensembl	R07E5.13	protein_coding	131.718	67.2708	-0.970096	6.38183e-09	4.31334e-07
WBGene00017834	ensembl	F26F12.3	protein_coding	110.239	227.048	1.0423	6.47687e-09	4.33812e-07
WBGene00009048	ensembl	cth-1	protein_coding	98.9921	21.6646	-2.192	6.50169e-09	4.33812e-07
WBGene00044779	ensembl	T10H9.8	protein_coding	10.4043	30.5448	1.55208	6.51039e-09	4.33812e-07
WBGene00000716	ensembl	col-143	protein_coding	864.219	233.958	-1.88545	6.52256e-09	4.33812e-07
WBGene00014996	ensembl	ZK1251.5	pseudogene	1.32909	9.94737	2.89045	6.54099e-09	4.33812e-07
WBGene00021398	ensembl	Y38C1AA.7	protein_coding	59.8585	166.717	1.47706	6.60058e-09	4.36131e-07
WBGene00008915	ensembl	F17C11.4	protein_coding	38.3834	84.0309	1.12946	6.82547e-09	4.49314e-07
WBGene00021820	ensembl	nipa-1	protein_coding	35.0456	67.3321	0.941428	6.85536e-09	4.4961e-07
WBGene00000212	ensembl	asm-2	protein_coding	12.2172	34.3521	1.48988	6.98294e-09	4.55878e-07
WBGene00008487	ensembl	F01D4.3	pseudogene	1.0954	6.68586	2.59972	7.00242e-09	4.55878e-07
WBGene00008377	ensembl	D1054.10	protein_coding	508.474	267.138	-0.92871	7.13208e-09	4.62619e-07
WBGene00012172	ensembl	W01B6.5	protein_coding	3.48469	12.9889	1.89429	7.28738e-09	4.70163e-07
WBGene00010136	ensembl	F55H12.5	protein_coding	12.4272	32.9218	1.4037	7.30497e-09	4.70163e-07
WBGene00003618	ensembl	nhr-19	protein_coding	8.31453	25.7155	1.63022	7.32804e-09	4.70163e-07
WBGene00018575	ensembl	clec-119	protein_coding	5.68257	22.2215	1.96345	7.5554e-09	4.83e-07
WBGene00016269	ensembl	C30G4.4	protein_coding	13.0751	36.4195	1.47577	7.59807e-09	4.8398e-07
WBGene00011617	ensembl	T08G3.4	pseudogene	2.96376	16.9147	2.50478	7.75062e-09	4.9055e-07
WBGene00017279	ensembl	F09C12.8	protein_coding	8.67855	33.707	1.95396	7.75661e-09	4.9055e-07
WBGene00002206	ensembl	kin-24	protein_coding	2.18276	9.36726	2.09625	7.94335e-09	4.98347e-07
WBGene00021582	ensembl	clec-71	protein_coding	0.0179783	2.99706	7.19152	7.95238e-09	4.98347e-07
WBGene00015683	ensembl	C10G8.4	protein_coding	71.4692	29.1433	-1.29594	7.97468e-09	4.98347e-07
WBGene00006539	ensembl	tbb-6	protein_coding	133.553	16.2257	-3.03328	8.01444e-09	4.98347e-07
WBGene00018416	ensembl	retr-1	protein_coding	508.642	285.783	-0.831626	8.02061e-09	4.98347e-07
WBGene00022848	ensembl	ZK1055.7	protein_coding	47.0958	20.3301	-1.20961	8.07059e-09	4.99699e-07
WBGene00015050	ensembl	clec-51	protein_coding	26.5614	59.3942	1.16082	8.10693e-09	4.99854e-07
WBGene00012231	ensembl	W04A4.2	protein_coding	42.6962	19.3203	-1.14288	8.13703e-09	4.99854e-07
WBGene00000214	ensembl	asp-1	protein_coding	1074.38	2978.87	1.47121	8.18048e-09	4.99854e-07
WBGene00010834	ensembl	mct-3	protein_coding	92.4718	49.6267	-0.897516	8.18599e-09	4.99854e-07
WBGene00020388	ensembl	T10B5.2	protein_coding	1.46754	7.781	2.39937	8.32334e-09	5.06494e-07
WBGene00011297	ensembl	R102.10	protein_coding	5.97145	18.4852	1.62827	8.54972e-09	5.17301e-07
WBGene00018755	ensembl	bcmo-2	protein_coding	3.31075	15.4219	2.21991	8.55937e-09	5.17301e-07
WBGene00044206	ensembl	T26H5.9	protein_coding	1.2798	12.1712	3.25017	8.62967e-09	5.19776e-07
WBGene00000245	ensembl	bca-1	protein_coding	50.9275	21.6739	-1.2302	8.74298e-09	5.24816e-07
WBGene00010135	ensembl	F55H12.4	protein_coding	86.4347	180.079	1.05851	8.82112e-09	5.27717e-07
WBGene00004110	ensembl	pqn-20	protein_coding	184.624	97.2419	-0.924528	8.88483e-09	5.29739e-07
WBGene00015577	ensembl	ugt-64	protein_coding	98.2822	53.831	-0.867971	9.12084e-09	5.40792e-07
WBGene00003410	ensembl	mrp-4	protein_coding	222.887	127.114	-0.810015	9.13129e-09	5.40792e-07
WBGene00011133	ensembl	R08A2.2	protein_coding	4.22284	14.5063	1.77725	9.16871e-09	5.41199e-07
WBGene00019620	ensembl	fah-1	protein_coding	148.251	82.2487	-0.849751	9.32898e-09	5.48829e-07
WBGene00014007	ensembl	ZK596.2	protein_coding	7.07319	23.0294	1.70008	9.37517e-09	5.4972e-07
WBGene00016839	ensembl	C50F2.5	protein_coding	5.66699	18.6761	1.71867	9.54164e-09	5.56231e-07
WBGene00044777	ensembl	T02B11.9	protein_coding	2.563	11.0705	2.10457	9.54904e-09	5.56231e-07
WBGene00022090	ensembl	Y69A2AR.19	protein_coding	29.419	90.2157	1.61524	9.86814e-09	5.69457e-07
WBGene00008486	ensembl	ugt-44	protein_coding	24.0072	3.7224	-2.68653	9.87203e-09	5.69457e-07
WBGene00011850	ensembl	T20B3.1	protein_coding	6.72825	19.6117	1.54157	9.89366e-09	5.69457e-07
WBGene00012664	ensembl	Y39B6A.1	protein_coding	303.132	919.743	1.60119	9.90471e-09	5.69457e-07
WBGene00010049	ensembl	F54D5.3	protein_coding	83.5715	176.421	1.07771	1.00102e-08	5.73659e-07
WBGene00009796	ensembl	F46G10.1	protein_coding	30.5449	57.0548	0.900887	1.01879e-08	5.81959e-07
WBGene00010636	ensembl	K07F5.8	protein_coding	0.977796	6.25406	2.66655	1.02487e-08	5.83548e-07
WBGene00002227	ensembl	klp-17	protein_coding	3.53269	14.1437	1.99688	1.04152e-08	5.88899e-07
WBGene00014088	ensembl	ZK809.8	protein_coding	53.3029	102.113	0.937691	1.0464e-08	5.88899e-07
WBGene00016577	ensembl	clec-3	protein_coding	0.148545	4.0236	4.74481	1.04727e-08	5.88899e-07
WBGene00016399	ensembl	C34D4.3	protein_coding	22.249	54.7256	1.29677	1.04757e-08	5.88899e-07
WBGene00022079	ensembl	Y69A2AR.8	pseudogene	3.90282	18.3023	2.2237	1.05699e-08	5.91841e-07
WBGene00010150	ensembl	F56D5.6	protein_coding	21.3699	44.7998	1.06727	1.062e-08	5.91841e-07
WBGene00009313	ensembl	F32B4.2	protein_coding	4.44736	19.8307	2.15207	1.06319e-08	5.91841e-07
WBGene00006449	ensembl	alg-4	protein_coding	34.6548	109.896	1.66371	1.06617e-08	5.91841e-07
WBGene00015956	ensembl	C18B2.5	protein_coding	102.23	195.215	0.932927	1.0725e-08	5.93494e-07
WBGene00011919	ensembl	T22C1.9	protein_coding	6.20146	18.4684	1.57352	1.07824e-08	5.94813e-07
WBGene00004183	ensembl	prk-2	protein_coding	3.68356	17.2524	2.22111	1.09693e-08	6.02969e-07
WBGene00001605	ensembl	gln-4	pseudogene	0.774529	6.24073	2.99179	1.10304e-08	6.02969e-07
WBGene00003371	ensembl	mlc-3	protein_coding	402.401	803.927	0.998331	1.10324e-08	6.02969e-07
WBGene00013303	ensembl	Y57G11C.5	protein_coding	10.9766	31.0195	1.49902	1.10857e-08	6.04015e-07
WBGene00009902	ensembl	F49E12.9	protein_coding	21.5375	4.75035	-2.16832	1.14924e-08	6.24258e-07
WBGene00011336	ensembl	ubxn-5	protein_coding	15.079	41.3126	1.45191	1.15964e-08	6.26163e-07
WBGene00011191	ensembl	R10D12.10	protein_coding	3.37006	11.2098	1.73158	1.15982e-08	6.26163e-07
WBGene00012979	ensembl	Y48B6A.5	protein_coding	5.51772	24.1346	2.12371	1.16474e-08	6.26907e-07
WBGene00007159	ensembl	B0379.7	protein_coding	25.8521	72.1337	1.47853	1.19937e-08	6.4359e-07
WBGene00021879	ensembl	clec-83	protein_coding	51.2253	100.666	0.974208	1.21856e-08	6.48026e-07
WBGene00008092	ensembl	gmeb-3	protein_coding	0.277652	3.14176	3.49035	1.21946e-08	6.48026e-07
WBGene00012428	ensembl	Y11D7A.3	protein_coding	101.943	36.3029	-1.48757	1.22003e-08	6.48026e-07
WBGene00022633	ensembl	ZC581.3	protein_coding	12.3937	54.4712	2.13425	1.22228e-08	6.48026e-07
WBGene00020003	ensembl	R11E3.1	protein_coding	10.9579	32.234	1.55486	1.23395e-08	6.52264e-07
WBGene00010072	ensembl	F54F12.1	protein_coding	3.80589	18.5306	2.27764	1.2393e-08	6.53139e-07
WBGene00019411	ensembl	K05F1.10	protein_coding	9.06378	25.2016	1.47407	1.24388e-08	6.53606e-07
WBGene00044216	ensembl	C47E8.10	pseudogene	0.522984	4.27963	3.03315	1.24913e-08	6.54426e-07
WBGene00020707	ensembl	wago-10	protein_coding	3.18887	14.7108	2.19921	1.25839e-08	6.57333e-07
WBGene00020886	ensembl	ttr-6	protein_coding	76.6676	35.1349	-1.12779	1.28291e-08	6.6817e-07
WBGene00019150	ensembl	H04J21.1	protein_coding	1.90631	9.53542	2.31616	1.29925e-08	6.7276e-07
WBGene00194912	ensembl	ZK856.18	protein_coding	3.30498	12.9848	1.97093	1.29932e-08	6.7276e-07
WBGene00021805	ensembl	Y53G8AM.5	protein_coding	0.239154	11.7089	5.57923	1.32138e-08	6.82185e-07
WBGene00020995	ensembl	W03F8.6	protein_coding	1.82326	9.38249	2.35882	1.32552e-08	6.82336e-07
WBGene00010411	ensembl	H25K10.1	protein_coding	0.626961	6.88729	3.44874	1.33373e-08	6.83617e-07
WBGene00020905	ensembl	T28H11.7	protein_coding	17.6659	48.2798	1.44857	1.33573e-08	6.83617e-07
WBGene00001132	ensembl	alp-1	protein_coding	17.4166	44.6687	1.35705	1.35707e-08	6.92535e-07
WBGene00000218	ensembl	asp-5	protein_coding	283.255	715.002	1.33566	1.36778e-08	6.95994e-07
WBGene00002025	ensembl	hsp-60	protein_coding	688.302	348.79	-0.980766	1.38049e-08	6.99117e-07
WBGene00004216	ensembl	ptr-1	protein_coding	1.50244	11.7194	2.94889	1.38272e-08	6.99117e-07
WBGene00017718	ensembl	F22F4.5	protein_coding	6.666	1.42595	-2.21552	1.38576e-08	6.99117e-07
WBGene00012207	ensembl	W02B12.12	protein_coding	31.5834	88.4178	1.48374	1.40125e-08	7.04299e-07
WBGene00018895	ensembl	F55F8.7	protein_coding	5.50843	20.2256	1.87236	1.40398e-08	7.04299e-07
WBGene00001944	ensembl	his-70	protein_coding	3.91239	14.7104	1.9059	1.43438e-08	7.17516e-07
WBGene00010373	ensembl	H08M01.1	protein_coding	4.06569	18.1259	2.15041	1.45064e-08	7.23601e-07
WBGene00013357	ensembl	clec-260	protein_coding	0.782588	4.59006	2.5421	1.46411e-08	7.28269e-07
WBGene00219286	ensembl	C04F12.16	protein_coding	1.48685	7.25744	2.27983	1.46904e-08	7.28679e-07
WBGene00016765	ensembl	C49C8.1	protein_coding	3.14215	11.387	1.85434	1.47481e-08	7.29497e-07
WBGene00012741	ensembl	Y40H4A.2	protein_coding	6.23557	19.6238	1.65143	1.49739e-08	7.36528e-07
WBGene00002979	ensembl	lfe-2	protein_coding	31.4617	63.7276	1.01729	1.49756e-08	7.36528e-07
WBGene00022085	ensembl	Y69A2AR.14	pseudogene	1.89173	9.39997	2.30507	1.50151e-08	7.36528e-07
WBGene00044684	ensembl	T08G11.2	protein_coding	5.37351	17.619	1.70955	1.51263e-08	7.3925e-07
WBGene00044448	ensembl	ZK783.6	protein_coding	0.941052	6.15534	2.69722	1.5154e-08	7.3925e-07
WBGene00013898	ensembl	ZC443.3	protein_coding	16.016	39.7656	1.3106	1.53238e-08	7.43009e-07
WBGene00019950	ensembl	clec-175	protein_coding	3.16927	10.7078	1.75408	1.53364e-08	7.43009e-07
WBGene00003727	ensembl	nhr-137	protein_coding	16.8589	4.13726	-2.01988	1.5357e-08	7.43009e-07
WBGene00007934	ensembl	C34E7.4	protein_coding	17.7258	57.5623	1.6974	1.54637e-08	7.46132e-07
WBGene00001713	ensembl	grl-4	protein_coding	35.677	82.558	1.21014	1.55629e-08	7.48493e-07
WBGene00012273	ensembl	W05B2.7	protein_coding	5.07785	23.8298	2.22497	1.55971e-08	7.48493e-07
WBGene00008651	ensembl	F10D11.5	protein_coding	2.91535	10.1833	1.80091	1.57162e-08	7.52167e-07
WBGene00014252	ensembl	ZK1320.2	protein_coding	73.6377	134.701	0.871044	1.58169e-08	7.54947e-07
WBGene00009039	ensembl	F22B3.8	protein_coding	2.27652	9.15007	2.0014	1.59134e-08	7.57512e-07
WBGene00011587	ensembl	T07F10.1	protein_coding	73.9517	137.944	0.899285	1.60438e-08	7.6167e-07
WBGene00018694	ensembl	F52E1.5	protein_coding	3.98286	14.003	1.81246	1.63719e-08	7.75168e-07
WBGene00014233	ensembl	ZK1128.7	protein_coding	14.9198	40.508	1.43868	1.64357e-08	7.76115e-07
WBGene00003097	ensembl	lys-8	protein_coding	76.421	175.788	1.20113	1.6549e-08	7.79389e-07
WBGene00017892	ensembl	F28B4.3	protein_coding	141.468	269.507	0.929706	1.66306e-08	7.81151e-07
WBGene00007461	ensembl	C08F11.14	pseudogene	1.38981	8.26074	2.56008	1.67477e-08	7.84571e-07
WBGene00045261	ensembl	H29C22.1	protein_coding	15.7917	4.07099	-1.95638	1.67983e-08	7.84866e-07
WBGene00045245	ensembl	ttr-34	protein_coding	32.3362	67.8635	1.06864	1.69224e-08	7.88584e-07
WBGene00012731	ensembl	Y39G8C.2	protein_coding	1.18449	7.59807	2.66882	1.72014e-08	7.97675e-07
WBGene00006611	ensembl	tre-5	protein_coding	1.07035	9.61569	3.15955	1.72427e-08	7.97675e-07
WBGene00235164	ensembl	K09F6.13	protein_coding	9.60079	1.76234	-2.45196	1.72526e-08	7.97675e-07
WBGene00010492	ensembl	meg-1	protein_coding	124.709	69.8794	-0.835419	1.73147e-08	7.98034e-07
WBGene00004960	ensembl	spe-6	protein_coding	9.60315	26.9234	1.48467	1.73505e-08	7.98034e-07
WBGene00020801	ensembl	T25D10.4	protein_coding	2.95822	9.60294	1.69773	1.74399e-08	8.00065e-07
WBGene00018765	ensembl	F53F10.3	protein_coding	102.477	47.9364	-1.09754	1.75271e-08	8.00245e-07
WBGene00019255	ensembl	H32C10.1	protein_coding	8.74357	25.4728	1.54037	1.75417e-08	8.00245e-07
WBGene00000964	ensembl	dhp-2	protein_coding	5.48573	18.5793	1.75658	1.75794e-08	8.00245e-07
WBGene00021248	ensembl	Y22D7AL.10	protein_coding	285.924	163.307	-0.808141	1.77258e-08	8.04843e-07
WBGene00020053	ensembl	R13A5.11	protein_coding	4.14967	13.0537	1.65081	1.78141e-08	8.06784e-07
WBGene00044174	ensembl	fipr-5	protein_coding	7.54362	23.7088	1.65049	1.79353e-08	8.08809e-07
WBGene00007563	ensembl	C14A4.13	protein_coding	3.89307	14.3408	1.87638	1.79502e-08	8.08809e-07
WBGene00017772	ensembl	clec-1	protein_coding	201.168	122.194	-0.719286	1.80119e-08	8.0932e-07
WBGene00003628	ensembl	nhr-35	protein_coding	10.3805	26.8273	1.37017	1.80529e-08	8.0932e-07
WBGene00012926	ensembl	Y47D3A.13	protein_coding	11.8333	37.3287	1.6542	1.81891e-08	8.11952e-07
WBGene00008433	ensembl	37316	protein_coding	2.05915	10.2643	2.30853	1.82033e-08	8.11952e-07
WBGene00016954	ensembl	C55C3.4	protein_coding	6.24988	16.9483	1.43799	1.85182e-08	8.23922e-07
WBGene00022780	ensembl	ZK622.1	protein_coding	4.71331	16.1214	1.77001	1.86505e-08	8.2752e-07
WBGene00000822	ensembl	csq-1	protein_coding	116.341	218.185	0.906863	1.86926e-08	8.2752e-07
WBGene00020289	ensembl	T06C10.3	protein_coding	5.41133	19.1902	1.82322	1.88184e-08	8.2971e-07
WBGene00013181	ensembl	Y53H1B.2	protein_coding	113.368	54.6735	-1.05328	1.88357e-08	8.2971e-07
WBGene00011466	ensembl	T05C12.1	protein_coding	10.1074	31.4016	1.63309	1.90644e-08	8.35153e-07
WBGene00001752	ensembl	gst-4	protein_coding	39.2312	9.16863	-2.08751	1.90748e-08	8.35153e-07
WBGene00019261	ensembl	H34I24.2	protein_coding	58.9991	126.569	1.10063	1.91039e-08	8.35153e-07
WBGene00011114	ensembl	R07E5.6	protein_coding	6.62821	22.5137	1.76077	1.9148e-08	8.35153e-07
WBGene00009097	ensembl	fipr-2	protein_coding	25.998	55.9449	1.10524	1.92349e-08	8.36882e-07
WBGene00002276	ensembl	lem-3	protein_coding	104.676	61.3823	-0.770225	1.93389e-08	8.39346e-07
WBGene00015627	ensembl	C09B9.2	protein_coding	13.0651	33.3	1.34842	1.96686e-08	8.51568e-07
WBGene00002259	ensembl	lbp-7	protein_coding	20.3286	135.01	2.72892	1.97787e-08	8.54248e-07
WBGene00013639	ensembl	Y105C5A.15	protein_coding	15.1192	39.2713	1.37468	1.98757e-08	8.56347e-07
WBGene00018384	ensembl	F43C11.7	protein_coding	9.12479	27.1299	1.56912	2.01675e-08	8.65195e-07
WBGene00008754	ensembl	F13E9.5	protein_coding	5.09073	16.1025	1.65806	2.02074e-08	8.65195e-07
WBGene00007964	ensembl	cyp-25A2	protein_coding	8.38235	2.27441	-1.87626	2.02356e-08	8.65195e-07
WBGene00020661	ensembl	smz-2	protein_coding	43.1012	95.8556	1.15208	2.02891e-08	8.65195e-07
WBGene00015030	ensembl	B0207.7	protein_coding	1.78222	10.5599	2.55785	2.03624e-08	8.65195e-07
WBGene00013138	ensembl	Y53C10A.10	protein_coding	8.58647	29.3953	1.77177	2.04122e-08	8.65195e-07
WBGene00044158	ensembl	Y53C12A.8	protein_coding	0.951041	5.52156	2.52674	2.04231e-08	8.65195e-07
WBGene00004173	ensembl	pqn-94	protein_coding	9.39267	34.4644	1.87216	2.06298e-08	8.70393e-07
WBGene00014813	ensembl	M176.9	pseudogene	6.27631	19.8689	1.65917	2.06441e-08	8.70393e-07
WBGene00004222	ensembl	ptr-8	protein_coding	25.6584	52.8505	1.04287	2.0909e-08	8.78814e-07
WBGene00011954	ensembl	T23F11.2	protein_coding	10.2441	28.7456	1.48597	2.09431e-08	8.78814e-07
WBGene00016327	ensembl	C32E12.1	protein_coding	11.8293	32.0539	1.43608	2.10011e-08	8.79169e-07
WBGene00013716	ensembl	Y106G6H.1	protein_coding	18.6395	40.5168	1.12061	2.11396e-08	8.82244e-07
WBGene00014238	ensembl	ZK1225.4	protein_coding	7.01323	25.5883	1.86279	2.1186e-08	8.82244e-07
WBGene00016826	ensembl	C50E10.2	protein_coding	2.84743	10.7911	1.91716	2.12241e-08	8.82244e-07
WBGene00017436	ensembl	F13H8.3	protein_coding	19.2884	5.68131	-1.75953	2.14036e-08	8.87624e-07
WBGene00019152	ensembl	nspb-6	protein_coding	1.82778	21.8049	3.56284	2.16745e-08	8.94989e-07
WBGene00006464	ensembl	bath-47	protein_coding	2.33395	11.2023	2.25432	2.16823e-08	8.94989e-07
WBGene00019785	ensembl	M70.3	protein_coding	20.5507	55.276	1.4252	2.184e-08	8.99403e-07
WBGene00018531	ensembl	F47B3.7	protein_coding	11.1631	27.2051	1.28471	2.20806e-08	9.06046e-07
WBGene00016084	ensembl	cht-3	protein_coding	265.646	159.967	-0.731675	2.22214e-08	9.06046e-07
WBGene00015122	ensembl	B0302.5	protein_coding	12.2838	29.9608	1.28486	2.24746e-08	9.06046e-07
WBGene00012785	ensembl	Y43C5B.2	protein_coding	1.13014	5.73979	2.33524	2.24811e-08	9.06046e-07
WBGene00010605	ensembl	K06G5.1	protein_coding	109.674	226.141	1.04379	2.25277e-08	9.06046e-07
WBGene00012921	ensembl	Y46G5A.36	protein_coding	0.329528	3.32346	3.32375	2.25369e-08	9.06046e-07
WBGene00008660	ensembl	clec-153	protein_coding	5.49668	17.0609	1.63075	2.2605e-08	9.06046e-07
WBGene00006056	ensembl	sss-1	protein_coding	88.677	203.647	1.19894	2.2619e-08	9.06046e-07
WBGene00015855	ensembl	C16C8.18	protein_coding	9.02416	27.1296	1.58495	2.26209e-08	9.06046e-07
WBGene00219316	ensembl	F21A3.11	protein_coding	7.50703	25.5059	1.76089	2.26269e-08	9.06046e-07
WBGene00018500	ensembl	F46F5.9	protein_coding	1.05865	6.65597	2.63783	2.26354e-08	9.06046e-07
WBGene00002048	ensembl	ida-1	protein_coding	34.9478	71.2135	1.02602	2.2689e-08	9.06046e-07
WBGene00044719	ensembl	clec-172	protein_coding	0.503724	4.95562	3.27341	2.27134e-08	9.06046e-07
WBGene00022040	ensembl	Y65B4BR.1	protein_coding	0.353908	6.3104	4.11233	2.27443e-08	9.06046e-07
WBGene00021647	ensembl	Y47G6A.22	protein_coding	84.7758	43.352	-0.968002	2.27688e-08	9.06046e-07
WBGene00012294	ensembl	nspa-8	protein_coding	15.3043	37.6016	1.29491	2.30381e-08	9.14187e-07
WBGene00000771	ensembl	cpb-2	protein_coding	9.63226	30.8157	1.67435	2.30767e-08	9.14187e-07
WBGene00017962	ensembl	fbxa-72	protein_coding	39.1959	10.4836	-1.89585	2.35155e-08	9.29492e-07
WBGene00009595	ensembl	F40F12.7	protein_coding	26.9275	62.1141	1.20416	2.37559e-08	9.36902e-07
WBGene00007857	ensembl	C31H5.6	protein_coding	24.3168	71.4101	1.55462	2.40177e-08	9.45125e-07
WBGene00016500	ensembl	tag-253	protein_coding	25.6704	49.2136	0.938273	2.41367e-08	9.46231e-07
WBGene00014826	ensembl	R13H4.2	protein_coding	45.9001	83.9663	0.871415	2.416e-08	9.46231e-07
WBGene00015949	ensembl	C18A11.3	protein_coding	7.52431	20.7851	1.46332	2.42062e-08	9.46231e-07
WBGene00009398	ensembl	nspb-11	protein_coding	0.505595	8.43399	4.02805	2.44839e-08	9.54981e-07
WBGene00009682	ensembl	msd-2	protein_coding	36.9334	80.0449	1.11463	2.45452e-08	9.55269e-07
WBGene00011438	ensembl	T04F3.3	protein_coding	7.0474	22.314	1.6605	2.49496e-08	9.68503e-07
WBGene00008661	ensembl	F10G8.1	protein_coding	4.02845	18.2998	2.17665	2.49947e-08	9.68503e-07
WBGene00019912	ensembl	R06B10.1	protein_coding	4.79511	21.7204	2.17449	2.522e-08	9.75098e-07
WBGene00001993	ensembl	hpd-1	protein_coding	261.853	157.95	-0.729411	2.53838e-08	9.79296e-07
WBGene00019667	ensembl	K12B6.2	protein_coding	1.44635	7.3217	2.33312	2.55076e-08	9.81932e-07
WBGene00001172	ensembl	egl-3	protein_coding	43.9216	79.794	0.860744	2.55638e-08	9.81962e-07
WBGene00007763	ensembl	C27B7.6	protein_coding	7.37475	19.5331	1.40439	2.5961e-08	9.93829e-07
WBGene00011011	ensembl	R04D3.3	protein_coding	128.22	68.5282	-0.903647	2.5985e-08	9.93829e-07
WBGene00020084	ensembl	R105.1	protein_coding	18.4252	68.0751	1.88306	2.61077e-08	9.96369e-07
WBGene00000752	ensembl	col-179	protein_coding	411.007	243.028	-0.758186	2.63183e-08	1.00225e-06
WBGene00021454	ensembl	Y39F10A.3	protein_coding	0.25531	3.28658	3.65748	2.64136e-08	1.00372e-06
WBGene00017471	ensembl	F14H12.3	protein_coding	1.86364	8.04439	2.10724	2.68736e-08	1.01723e-06
WBGene00016312	ensembl	C32D5.4	protein_coding	5.10234	15.0069	1.55372	2.6884e-08	1.01723e-06
WBGene00013192	ensembl	Y54E2A.7	protein_coding	4.88638	17.9012	1.86871	2.72105e-08	1.02739e-06
WBGene00008375	ensembl	D1054.8	protein_coding	31.1091	13.0019	-1.25521	2.73384e-08	1.02873e-06
WBGene00010424	ensembl	H36L18.2	protein_coding	115.062	219.425	0.931017	2.73623e-08	1.02873e-06
WBGene00002010	ensembl	hsp-6	protein_coding	1228.52	703.492	-0.804313	2.75868e-08	1.03497e-06
WBGene00016970	ensembl	C56E6.2	protein_coding	18.799	6.06899	-1.6263	2.77354e-08	1.03835e-06
WBGene00023451	ensembl	mlc-7	protein_coding	43.9779	86.7509	0.979166	2.80324e-08	1.0456e-06
WBGene00012875	ensembl	Y45F10B.13	protein_coding	62.6657	36.5251	-0.779286	2.80989e-08	1.0456e-06
WBGene00077579	ensembl	R11H6.7	pseudogene	0.456931	5.20144	3.47782	2.81121e-08	1.0456e-06
WBGene00016866	ensembl	coel-1	protein_coding	9.89891	31.3429	1.65908	2.81653e-08	1.0456e-06
WBGene00001031	ensembl	dnj-13	protein_coding	238.06	148.286	-0.682876	2.83433e-08	1.05001e-06
WBGene00021804	ensembl	Y53G8AM.4	protein_coding	0.0179783	1.86731	6.51348	2.84095e-08	1.05026e-06
WBGene00007354	ensembl	C06A1.3	protein_coding	13.1251	43.4273	1.72286	2.85034e-08	1.05154e-06
WBGene00015929	ensembl	C17H12.3	protein_coding	17.149	44.0469	1.35899	2.86175e-08	1.05355e-06
WBGene00008508	ensembl	F01G10.5	protein_coding	5.90132	17.9489	1.60245	2.87212e-08	1.05518e-06
WBGene00021151	ensembl	Y4C6A.1	pseudogene	0.847702	7.05607	3.03616	2.88145e-08	1.05641e-06
WBGene00017673	ensembl	F21F3.3	protein_coding	3.6219	17.2256	2.24411	2.90453e-08	1.06267e-06
WBGene00022094	ensembl	Y69A2AR.23	protein_coding	1.20835	5.80246	2.25769	2.91351e-08	1.06376e-06
WBGene00014157	ensembl	ZK930.7	protein_coding	1.57206	8.33758	2.39694	2.93588e-08	1.06807e-06
WBGene00023424	ensembl	C53D6.10	protein_coding	7.21558	23.1078	1.67603	2.93738e-08	1.06807e-06
WBGene00021343	ensembl	cutl-23	protein_coding	1.91248	11.0726	2.52826	2.94504e-08	1.06866e-06
WBGene00010323	ensembl	dhhc-12	protein_coding	1.53283	8.83604	2.51618	2.96388e-08	1.0733e-06
WBGene00003941	ensembl	pbo-1	protein_coding	26.5827	51.9369	0.965295	3.00328e-08	1.08253e-06
WBGene00007398	ensembl	C07A4.3	protein_coding	3.09623	10.5891	1.77353	3.00683e-08	1.08253e-06
WBGene00000170	ensembl	aqp-2	protein_coding	37.0013	67.5475	0.867533	3.00783e-08	1.08253e-06
WBGene00000759	ensembl	col-186	protein_coding	5.89448	22.2712	1.91349	3.01382e-08	1.08253e-06
WBGene00008499	ensembl	cyp-37A1	protein_coding	9.05295	23.9932	1.40472	3.04921e-08	1.09124e-06
WBGene00022847	ensembl	ZK1055.6	protein_coding	19.0081	6.83067	-1.4727	3.0504e-08	1.09124e-06
WBGene00020166	ensembl	T02G5.7	protein_coding	274.74	170.478	-0.688545	3.07683e-08	1.0981e-06
WBGene00044434	ensembl	Y18H1A.15	protein_coding	1.46209	6.16549	2.06939	3.08198e-08	1.0981e-06
WBGene00003540	ensembl	nas-21	protein_coding	0.69905	4.72406	2.73956	3.11222e-08	1.10665e-06
WBGene00008245	ensembl	fipr-10	protein_coding	8.26003	35.3769	2.09555	3.15781e-08	1.12061e-06
WBGene00008823	ensembl	F14H3.4	protein_coding	26.3802	11.2025	-1.23549	3.2141e-08	1.13831e-06
WBGene00011232	ensembl	pck-2	protein_coding	1220.13	716.278	-0.768483	3.25664e-08	1.15107e-06
WBGene00019280	ensembl	K01A2.5	protein_coding	19.627	39.2236	0.998018	3.2842e-08	1.15678e-06
WBGene00012937	ensembl	Y47D3A.31	protein_coding	10.1834	29.7186	1.54236	3.28915e-08	1.15678e-06
WBGene00003369	ensembl	mlc-1	protein_coding	398.835	724.058	0.860277	3.29239e-08	1.15678e-06
WBGene00011214	ensembl	R10E9.2	protein_coding	65.7115	148.084	1.17141	3.30586e-08	1.15709e-06
WBGene00010901	ensembl	M28.10	protein_coding	52.8443	96.3951	0.866633	3.30634e-08	1.15709e-06
WBGene00018803	ensembl	fbxa-24	protein_coding	0.898436	5.10472	2.49867	3.31706e-08	1.15777e-06
WBGene00007613	ensembl	C15H11.1	protein_coding	6.64398	19.8038	1.57252	3.32135e-08	1.15777e-06
WBGene00021968	ensembl	Y57G7A.5	protein_coding	7.9927	23.1585	1.53171	3.35123e-08	1.16589e-06
WBGene00007512	ensembl	C10C6.3	protein_coding	1.7381	7.35014	2.07267	3.35881e-08	1.16623e-06
WBGene00001603	ensembl	gln-2	protein_coding	32.9686	89.3821	1.43732	3.39452e-08	1.17623e-06
WBGene00012855	ensembl	Y44A6D.5	protein_coding	7.60389	24.0318	1.65761	3.40122e-08	1.17623e-06
WBGene00019086	ensembl	F59A6.4	protein_coding	9.38338	29.7931	1.66324	3.40755e-08	1.17623e-06
WBGene00013526	ensembl	Y73F8A.20	protein_coding	4.44591	13.3647	1.58609	3.43166e-08	1.18225e-06
WBGene00018435	ensembl	btb-9	protein_coding	1.59496	6.85186	2.10056	3.45331e-08	1.1871e-06
WBGene00011918	ensembl	T22C1.8	protein_coding	15.7739	43.992	1.47713	3.46513e-08	1.1871e-06
WBGene00012547	ensembl	Y37D8A.5	protein_coding	6.72947	21.9985	1.70453	3.46936e-08	1.1871e-06
WBGene00020380	ensembl	T09B4.6	protein_coding	0.577626	4.82905	3.03993	3.47765e-08	1.1871e-06
WBGene00011171	ensembl	R09E10.1	protein_coding	4.90973	14.5679	1.56602	3.47924e-08	1.1871e-06
WBGene00007323	ensembl	fbxa-155	protein_coding	1.22433	6.08985	2.30322	3.50832e-08	1.19183e-06
WBGene00018492	ensembl	hpo-26	protein_coding	4.06451	12.5064	1.61839	3.5189e-08	1.19183e-06
WBGene00016083	ensembl	C25A8.2	protein_coding	3.65594	10.8573	1.56832	3.51943e-08	1.19183e-06
WBGene00017660	ensembl	F21C10.11	protein_coding	1.09002	5.67047	2.37052	3.52002e-08	1.19183e-06
WBGene00006588	ensembl	tnt-3	protein_coding	126.629	61.1528	-1.04938	3.54572e-08	1.19824e-06
WBGene00016212	ensembl	C29F5.3	protein_coding	1.49842	6.46341	2.10526	3.56916e-08	1.20179e-06
WBGene00016953	ensembl	C55C3.3	protein_coding	11.1198	28.2042	1.34056	3.57503e-08	1.20179e-06
WBGene00020662	ensembl	T21H3.1	protein_coding	182.641	509.599	1.48008	3.57659e-08	1.20179e-06
WBGene00007688	ensembl	C18E9.8	protein_coding	5.44804	24.267	2.14968	3.59742e-08	1.20541e-06
WBGene00010116	ensembl	F55F3.2	protein_coding	27.856	50.1742	0.848117	3.60099e-08	1.20541e-06
WBGene00003462	ensembl	msp-74	protein_coding	0.162582	2.15773	3.68991	3.61271e-08	1.20645e-06
WBGene00009503	ensembl	F37A8.5	protein_coding	4.52492	16.9769	1.90441	3.62019e-08	1.20645e-06
WBGene00016264	ensembl	C30F12.5	protein_coding	30.67	58.9502	0.942616	3.62454e-08	1.20645e-06
WBGene00010888	ensembl	dlc-2	protein_coding	10.2015	23.4742	1.2023	3.65019e-08	1.21192e-06
WBGene00012149	ensembl	VF13D12L.3	protein_coding	255.077	153.057	-0.737135	3.6568e-08	1.21192e-06
WBGene00002266	ensembl	lec-3	protein_coding	41.6111	81.2685	0.965158	3.6615e-08	1.21192e-06
WBGene00000013	ensembl	abf-2	protein_coding	0.42388	4.39616	3.34591	3.67219e-08	1.21319e-06
WBGene00006509	ensembl	tag-164	protein_coding	10.5034	28.6725	1.44586	3.68662e-08	1.21569e-06
WBGene00012761	ensembl	Y41C4A.18	protein_coding	3.4258	11.367	1.7268	3.69625e-08	1.2166e-06
WBGene00022753	ensembl	ZK484.7	protein_coding	6.89086	19.7465	1.51589	3.71007e-08	1.21889e-06
WBGene00014006	ensembl	ZK596.1	protein_coding	2.54453	10.7999	2.0795	3.73735e-08	1.22511e-06
WBGene00016534	ensembl	C39D10.7	protein_coding	737.204	422.211	-0.80399	3.75778e-08	1.22511e-06
WBGene00006533	ensembl	tba-7	protein_coding	5.47449	14.7092	1.42499	3.76955e-08	1.22511e-06
WBGene00017667	ensembl	ttr-37	protein_coding	4.43544	12.5687	1.50019	3.774e-08	1.22511e-06
WBGene00012130	ensembl	slc-17.4	protein_coding	48.2418	14.0088	-1.78002	3.78088e-08	1.22511e-06
WBGene00011789	ensembl	T15H9.4	protein_coding	0.590462	3.85791	2.6913	3.78775e-08	1.22511e-06
WBGene00007249	ensembl	C01G12.9	protein_coding	2.49751	8.90126	1.82882	3.79003e-08	1.22511e-06
WBGene00020419	ensembl	acdh-4	protein_coding	10.7898	30.4942	1.49683	3.79032e-08	1.22511e-06
WBGene00017103	ensembl	klo-2	protein_coding	5.96759	19.914	1.73834	3.79128e-08	1.22511e-06
WBGene00045268	ensembl	ttr-42	protein_coding	40.936	18.4752	-1.14712	3.80944e-08	1.22874e-06
WBGene00016027	ensembl	C23H5.8	protein_coding	160.928	86.1054	-0.901569	3.82357e-08	1.23004e-06
WBGene00019169	ensembl	H06I04.5	protein_coding	2.69205	13.1384	2.27996	3.83082e-08	1.23004e-06
WBGene00019022	ensembl	F58A6.1	protein_coding	7.57134	20.6293	1.44527	3.83431e-08	1.23004e-06
WBGene00045484	ensembl	F34D10.9	protein_coding	5.2692	18.7837	1.83088	3.86202e-08	1.23604e-06
WBGene00022856	ensembl	cth-2	protein_coding	296.201	172.923	-0.776344	3.86698e-08	1.23604e-06
WBGene00004119	ensembl	pqn-31	protein_coding	17.8747	35.968	1.00822	3.89979e-08	1.24244e-06
WBGene00013557	ensembl	Y75B8A.24	protein_coding	174.531	106.562	-0.711588	3.90642e-08	1.24244e-06
WBGene00016468	ensembl	C36B7.5	protein_coding	2.13737	7.32292	1.77485	3.90999e-08	1.24244e-06
WBGene00006586	ensembl	tni-4	protein_coding	44.8139	80.2806	0.8411	3.91508e-08	1.24244e-06
WBGene00002244	ensembl	laf-1	protein_coding	269.5	162.432	-0.730179	3.92914e-08	1.24467e-06
WBGene00011777	ensembl	T14G10.8	protein_coding	10.0966	28.4276	1.4902	3.94233e-08	1.24662e-06
WBGene00010064	ensembl	F54F7.2	protein_coding	16.7051	6.65381	-1.33002	3.95951e-08	1.24982e-06
WBGene00009401	ensembl	F35C11.2	protein_coding	2.23784	8.26273	1.87955	3.97303e-08	1.25186e-06
WBGene00007222	ensembl	C01F6.2	protein_coding	6.75975	21.2101	1.64755	4.00005e-08	1.25768e-06
WBGene00018359	ensembl	F42G8.8	protein_coding	7.86918	26.3802	1.74139	4.0057e-08	1.25768e-06
WBGene00006895	ensembl	ver-2	protein_coding	4.73625	14.06	1.56635	4.01539e-08	1.25849e-06
WBGene00016219	ensembl	C29F9.4	protein_coding	3.56095	12.6813	1.83142	4.02734e-08	1.26e-06
WBGene00012716	ensembl	Y39E4B.5	protein_coding	74.1711	41.3856	-0.840904	4.04568e-08	1.26351e-06
WBGene00010485	ensembl	ant-1.3	protein_coding	12.0444	43.8764	1.86113	4.0632e-08	1.26407e-06
WBGene00016235	ensembl	C29H12.2	protein_coding	209.125	132.235	-0.661056	4.06884e-08	1.26407e-06
WBGene00009980	ensembl	F53F1.2	protein_coding	85.7454	49.6019	-0.788838	4.06889e-08	1.26407e-06
WBGene00010300	ensembl	F59A1.15	protein_coding	3.11243	11.5377	1.88611	4.08227e-08	1.26464e-06
WBGene00015084	ensembl	B0244.9	protein_coding	3.95676	12.6355	1.67146	4.08503e-08	1.26464e-06
WBGene00018120	ensembl	F36H12.4	protein_coding	3.7038	12.6207	1.76341	4.09354e-08	1.26507e-06
WBGene00013033	ensembl	Y49E10.10	protein_coding	8.75292	28.9474	1.72204	4.13408e-08	1.27196e-06
WBGene00016398	ensembl	C34D4.2	protein_coding	4.91311	16.0286	1.70173	4.13483e-08	1.27196e-06
WBGene00014082	ensembl	ZK795.2	protein_coding	11.3183	31.922	1.49285	4.1456e-08	1.27196e-06
WBGene00002183	ensembl	kat-1	protein_coding	305.634	175.942	-0.797031	4.14979e-08	1.27196e-06
WBGene00255375	ensembl	F08B4.8	protein_coding	58.1606	157.747	1.43868	4.15176e-08	1.27196e-06
WBGene00008521	ensembl	F02D8.4	protein_coding	71.9132	124.437	0.790896	4.20553e-08	1.28621e-06
WBGene00013988	ensembl	ZK512.10	protein_coding	5.10939	15.2843	1.57846	4.25585e-08	1.2975e-06
WBGene00013068	ensembl	Y51A2B.4	protein_coding	0.79173	4.23194	2.41468	4.25711e-08	1.2975e-06
WBGene00001702	ensembl	grd-13	protein_coding	15.6034	6.10314	-1.35535	4.31879e-08	1.31324e-06
WBGene00000991	ensembl	dhs-28	protein_coding	99.722	170.486	0.77354	4.33015e-08	1.31324e-06
WBGene00015193	ensembl	clec-117	protein_coding	2.99804	13.3151	2.14526	4.33098e-08	1.31324e-06
WBGene00021354	ensembl	fpn-1.1	protein_coding	20.3468	8.15138	-1.31638	4.35081e-08	1.31607e-06
WBGene00021742	ensembl	Y50D4B.3	protein_coding	46.7474	21.0406	-1.15355	4.35519e-08	1.31607e-06
WBGene00013996	ensembl	ZK550.2	protein_coding	13.1992	42.9154	1.69905	4.36798e-08	1.31769e-06
WBGene00000458	ensembl	ceh-37	protein_coding	2.79259	9.97589	1.83512	4.38032e-08	1.31916e-06
WBGene00000213	ensembl	asm-3	protein_coding	1.31429	16.7723	3.66723	4.42152e-08	1.32931e-06
WBGene00015992	ensembl	C18H2.5	protein_coding	4.67373	14.5257	1.63326	4.44324e-08	1.33357e-06
WBGene00009964	ensembl	fip-6	protein_coding	0.510018	5.36001	3.36511	4.46592e-08	1.33811e-06
WBGene00011132	ensembl	R08A2.1	protein_coding	7.81514	26.1696	1.73925	4.54972e-08	1.36092e-06
WBGene00012912	ensembl	Y46G5A.22	protein_coding	4.93602	16.8851	1.77008	4.60624e-08	1.3755e-06
WBGene00012418	ensembl	Y7A9C.1	pseudogene	3.67793	10.9313	1.57246	4.61516e-08	1.37585e-06
WBGene00016782	ensembl	phat-3	protein_coding	2.25752	7.52925	1.73537	4.64952e-08	1.38376e-06
WBGene00004901	ensembl	snf-2	protein_coding	3.4828	13.0769	1.9028	4.66278e-08	1.38538e-06
WBGene00010063	ensembl	dhrs-4	protein_coding	13.19	33.5762	1.34543	4.67639e-08	1.38709e-06
WBGene00010906	ensembl	M88.3	protein_coding	5.69308	19.1891	1.74893	4.71984e-08	1.39764e-06
WBGene00013007	ensembl	Y48E1B.8	protein_coding	5.08004	0.130553	-5.16003	4.75994e-08	1.40716e-06
WBGene00014240	ensembl	htas-1	protein_coding	12.7218	32.7223	1.36139	4.77886e-08	1.4104e-06
WBGene00008155	ensembl	C47E12.12	protein_coding	0.698638	3.65661	2.38261	4.83352e-08	1.42416e-06
WBGene00021489	ensembl	Y40B10A.4	protein_coding	0.568071	3.16178	2.46917	4.8564e-08	1.42853e-06
WBGene00011269	ensembl	R17.3	protein_coding	2.49479	8.9623	1.84494	4.88976e-08	1.43548e-06
WBGene00003096	ensembl	lys-7	protein_coding	6.39136	38.9295	2.60588	4.89627e-08	1.43548e-06
WBGene00017853	ensembl	F27C1.3	protein_coding	3.32773	11.4997	1.78328	4.94461e-08	1.44541e-06
WBGene00018580	ensembl	F47G6.3	protein_coding	1.08094	5.53391	2.34617	4.95378e-08	1.44541e-06
WBGene00010015	ensembl	atad-3	protein_coding	215.523	138.409	-0.638943	4.95905e-08	1.44541e-06
WBGene00011849	ensembl	T19H5.4	protein_coding	24.264	52.1434	1.10233	4.96928e-08	1.44541e-06
WBGene00021471	ensembl	Y39G10AR.15	protein_coding	3.45759	11.1047	1.68199	4.98152e-08	1.44541e-06
WBGene00002198	ensembl	kin-14	protein_coding	12.4608	27.8164	1.15714	4.98201e-08	1.44541e-06
WBGene00015089	ensembl	B0252.5	protein_coding	12.5546	34.8839	1.47135	4.98727e-08	1.44541e-06
WBGene00009941	ensembl	F52F12.8	protein_coding	3.13646	10.6375	1.75753	5.03458e-08	1.45411e-06
WBGene00022353	ensembl	Y82E9BR.21	protein_coding	1.50779	5.89735	1.96524	5.03756e-08	1.45411e-06
WBGene00007169	ensembl	B0393.4	protein_coding	1.9299	10.8506	2.47987	5.04193e-08	1.45411e-06
WBGene00008389	ensembl	D1086.2	protein_coding	0.60724	3.94889	2.70434	5.07429e-08	1.46107e-06
WBGene00019550	ensembl	K09C4.5	protein_coding	1.9866	0.179528	-3.4359	5.09873e-08	1.46484e-06
WBGene00014224	ensembl	mrps-23	protein_coding	37.4228	20.0129	-0.903365	5.10949e-08	1.46484e-06
WBGene00194769	ensembl	Y32B12C.5	pseudogene	2.55314	10.8295	2.08493	5.11868e-08	1.46484e-06
WBGene00013146	ensembl	Y53C12B.7	protein_coding	1.38469	5.57409	2.0094	5.12049e-08	1.46484e-06
WBGene00021639	ensembl	Y47G6A.13	protein_coding	4.10104	14.2649	1.79346	5.12992e-08	1.46517e-06
WBGene00018745	ensembl	F53C3.1	protein_coding	2.95377	10.735	1.85564	5.15143e-08	1.46894e-06
WBGene00219570	ensembl	linc-82	lincRNA	0.285218	2.40909	3.06722	5.19546e-08	1.47912e-06
WBGene00018314	ensembl	F41H10.1	protein_coding	40.9513	103.617	1.33841	5.21256e-08	1.48092e-06
WBGene00010123	ensembl	F55G11.2	protein_coding	1.86182	8.17321	2.13007	5.21853e-08	1.48092e-06
WBGene00011134	ensembl	ssp-33	protein_coding	6.82907	19.4461	1.50659	5.23229e-08	1.48245e-06
WBGene00194700	ensembl	B0025.5	protein_coding	13.5434	32.163	1.24662	5.24341e-08	1.48323e-06
WBGene00022634	ensembl	ZC581.7	protein_coding	5.92287	17.8604	1.58829	5.26374e-08	1.48661e-06
WBGene00017672	ensembl	F21F3.2	protein_coding	4.43011	14.4952	1.70546	5.29281e-08	1.49244e-06
WBGene00000728	ensembl	col-155	protein_coding	63.8644	131.465	1.04111	5.34201e-08	1.50392e-06
WBGene00001404	ensembl	fbp-1	protein_coding	186.507	115.694	-0.689027	5.3758e-08	1.50962e-06
WBGene00010980	ensembl	R02D5.7	protein_coding	4.91896	17.563	1.83229	5.37934e-08	1.50962e-06
WBGene00010510	ensembl	ent-3	protein_coding	12.3934	29.835	1.26599	5.39857e-08	1.51262e-06
WBGene00017565	ensembl	ddo-2	protein_coding	83.976	50.8079	-0.724682	5.41152e-08	1.51386e-06
WBGene00008124	ensembl	C47A4.3	protein_coding	4.56574	14.6484	1.67752	5.47007e-08	1.52573e-06
WBGene00020356	ensembl	T08B6.9	protein_coding	3.03087	34.8135	3.51316	5.47119e-08	1.52573e-06
WBGene00010522	ensembl	K03A11.5	protein_coding	9.65914	23.0735	1.2564	5.49859e-08	1.53096e-06
WBGene00001620	ensembl	glt-1	protein_coding	143.788	90.0396	-0.675108	5.51075e-08	1.53194e-06
WBGene00019913	ensembl	R06B10.2	protein_coding	2.47279	11.1643	2.16783	5.57895e-08	1.54846e-06
WBGene00007584	ensembl	C14C10.1	protein_coding	30.0774	77.2583	1.35984	5.59187e-08	1.54962e-06
WBGene00016825	ensembl	C50E10.1	protein_coding	8.96905	36.4547	2.01811	5.61646e-08	1.554e-06
WBGene00016040	ensembl	C24A11.1	protein_coding	10.7725	29.8174	1.46572	5.64048e-08	1.55822e-06
WBGene00017026	ensembl	D1037.5	protein_coding	5.91909	16.8469	1.50649	5.65378e-08	1.55946e-06
WBGene00018999	ensembl	F57B9.8	protein_coding	3.31302	12.252	1.88119	5.688e-08	1.56431e-06
WBGene00013559	ensembl	Y75B8A.28	protein_coding	12.3937	3.23509	-1.93065	5.69418e-08	1.56431e-06
WBGene00050956	ensembl	C14A6.13	protein_coding	7.51702	18.9718	1.33386	5.69789e-08	1.56431e-06
WBGene00009355	ensembl	F33A8.7	protein_coding	0.574838	7.64083	3.70079	5.71005e-08	1.56522e-06
WBGene00001424	ensembl	fis-1	protein_coding	4.37096	13.8473	1.65897	5.72028e-08	1.56561e-06
WBGene00007987	ensembl	C36H8.1	protein_coding	14.5272	50.965	1.80708	5.76076e-08	1.56909e-06
WBGene00015814	ensembl	C16A3.10	protein_coding	256.085	162.318	-0.657871	5.76142e-08	1.56909e-06
WBGene00022732	ensembl	ZK418.2	protein_coding	5.21865	19.8395	1.92309	5.7639e-08	1.56909e-06
WBGene00013311	ensembl	sec-61	protein_coding	1113.34	673.273	-0.72562	5.77037e-08	1.56909e-06
WBGene00016218	ensembl	C29F9.3	protein_coding	4.54316	13.8714	1.60839	5.77731e-08	1.56909e-06
WBGene00008497	ensembl	F01D5.7	protein_coding	0.0427339	1.45042	4.96716	5.82724e-08	1.57511e-06
WBGene00003460	ensembl	msp-71	pseudogene	1.28002	9.14414	2.82236	5.83361e-08	1.57511e-06
WBGene00007525	ensembl	C11G10.1	protein_coding	2.83175	10.24	1.85225	5.84106e-08	1.57511e-06
WBGene00017050	ensembl	D2024.1	protein_coding	0.567766	4.04411	2.81783	5.84695e-08	1.57511e-06
WBGene00015467	ensembl	basl-1	protein_coding	6.22805	21.8169	1.80416	5.84967e-08	1.57511e-06
WBGene00010547	ensembl	K03H1.12	protein_coding	4.09678	13.4185	1.70742	5.85285e-08	1.57511e-06
WBGene00009895	ensembl	scl-2	protein_coding	6.86712	28.1384	2.03088	5.86662e-08	1.57642e-06
WBGene00021110	ensembl	W09C3.2	protein_coding	3.85499	13.298	1.78087	5.8868e-08	1.57945e-06
WBGene00019459	ensembl	K06H7.8	protein_coding	4.22689	15.1407	1.83515	5.90237e-08	1.58123e-06
WBGene00002069	ensembl	ikb-1	protein_coding	13.2182	33.4984	1.34003	5.92683e-08	1.58463e-06
WBGene00008235	ensembl	C50F4.10	protein_coding	7.11092	20.8233	1.54718	5.93298e-08	1.58463e-06
WBGene00015026	ensembl	B0207.1	protein_coding	2.81898	9.74918	1.7863	5.96149e-08	1.58985e-06
WBGene00009193	ensembl	F27E5.3	protein_coding	1.06827	8.16235	2.91609	6.022e-08	1.60357e-06
WBGene00009185	ensembl	F27C8.5	protein_coding	13.5633	36.9641	1.44405	6.05342e-08	1.60952e-06
WBGene00011493	ensembl	T05F1.8	protein_coding	10.5207	28.3343	1.42661	6.09727e-08	1.61875e-06
WBGene00011880	ensembl	T21B6.3	protein_coding	13.8473	55.5564	2.00169	6.12749e-08	1.62433e-06
WBGene00020195	ensembl	T03G6.3	protein_coding	36.4278	69.0182	0.921394	6.14619e-08	1.62686e-06
WBGene00008220	ensembl	C50B6.7	protein_coding	23.3625	97.6166	2.06173	6.16998e-08	1.63072e-06
WBGene00015348	ensembl	C02F5.5	protein_coding	15.7025	40.4	1.36115	6.20162e-08	1.63464e-06
WBGene00011723	ensembl	T12A7.2	protein_coding	7.25837	18.3692	1.34015	6.20775e-08	1.63464e-06
WBGene00017092	ensembl	E02C12.6	protein_coding	0.527761	3.17476	2.58856	6.21647e-08	1.63464e-06
WBGene00009178	ensembl	uggt-2	protein_coding	2.51602	10.4596	2.0524	6.22176e-08	1.63464e-06
WBGene00007209	ensembl	BE10.1	protein_coding	4.91217	16.3578	1.73126	6.24549e-08	1.63845e-06
WBGene00010883	ensembl	M7.7	protein_coding	5.18927	16.2652	1.64511	6.26281e-08	1.64056e-06
WBGene00219326	ensembl	F36D3.16	protein_coding	6.33333	17.5941	1.47121	6.33927e-08	1.65814e-06
WBGene00019410	ensembl	K05F1.9	protein_coding	17.4669	45.0447	1.36419	6.41471e-08	1.67539e-06
WBGene00044529	ensembl	irld-1	protein_coding	4.07164	12.9009	1.66022	6.43023e-08	1.67697e-06
WBGene00015350	ensembl	C02F5.7	protein_coding	40.0853	77.2137	0.945191	6.44074e-08	1.67725e-06
WBGene00017163	ensembl	dnpp-1	protein_coding	158.459	97.7649	-0.697081	6.47882e-08	1.68468e-06
WBGene00009393	ensembl	clec-62	protein_coding	15.5253	39.5225	1.34691	6.49605e-08	1.68669e-06
WBGene00018127	ensembl	F36H12.14	pseudogene	1.1233	6.37759	2.48964	6.55401e-08	1.69924e-06
WBGene00016883	ensembl	C52E2.4	protein_coding	2.30077	10.5475	2.19082	6.60412e-08	1.70625e-06
WBGene00013083	ensembl	Y51A2D.18	protein_coding	37.3976	18.1644	-1.04174	6.60488e-08	1.70625e-06
WBGene00004972	ensembl	spe-26	protein_coding	11.2622	40.213	1.83366	6.60994e-08	1.70625e-06
WBGene00021273	ensembl	Y23H5B.2	pseudogene	0.317963	2.5078	2.961	6.65854e-08	1.7158e-06
WBGene00013069	ensembl	Y51A2B.5	protein_coding	1.23324	6.02126	2.27896	6.66632e-08	1.7158e-06
WBGene00019368	ensembl	K03H6.2	protein_coding	15.5334	34.7283	1.16187	6.68694e-08	1.71861e-06
WBGene00010085	ensembl	F55B11.3	protein_coding	137.922	83.7282	-0.720353	6.76581e-08	1.73636e-06
WBGene00015243	ensembl	B0524.4	protein_coding	0.971137	4.19733	2.10538	6.82551e-08	1.74915e-06
WBGene00194908	ensembl	F22F7.8	protein_coding	7.73699	0.969839	-3.00318	6.83739e-08	1.74966e-06
WBGene00011596	ensembl	T07G12.5	protein_coding	0.110282	2.03871	4.14803	6.85786e-08	1.75237e-06
WBGene00003704	ensembl	nhr-114	protein_coding	76.4454	28.0754	-1.44167	6.90379e-08	1.76027e-06
WBGene00013811	ensembl	Y116A8C.38	protein_coding	2.34366	7.45725	1.6671	6.91604e-08	1.76027e-06
WBGene00019062	ensembl	F58F12.2	protein_coding	2.18464	7.32387	1.74199	6.92199e-08	1.76027e-06
WBGene00013266	ensembl	Y57A10A.26	protein_coding	24.8141	52.0224	1.06662	6.92857e-08	1.76027e-06
WBGene00019430	ensembl	K06A5.2	protein_coding	67.0898	179.765	1.42136	6.97206e-08	1.76879e-06
WBGene00015756	ensembl	C14C6.2	protein_coding	4.30513	18.4675	2.09683	6.98322e-08	1.76908e-06
WBGene00022650	ensembl	ZK84.2	protein_coding	7.94953	21.7886	1.45124	7.00313e-08	1.77159e-06
WBGene00010155	ensembl	F56F3.4	protein_coding	10.8603	26.6194	1.29134	7.0639e-08	1.78399e-06
WBGene00012120	ensembl	T28C6.5	protein_coding	2.96364	9.88205	1.73329	7.07231e-08	1.78399e-06
WBGene00009641	ensembl	F42G4.2	protein_coding	6.71766	19.8181	1.55929	7.08941e-08	1.78517e-06
WBGene00009115	ensembl	F25F2.1	protein_coding	8.68265	24.4193	1.48826	7.09714e-08	1.78517e-06
WBGene00010046	ensembl	F54D1.1	protein_coding	7.18587	23.3585	1.69759	7.1483e-08	1.79549e-06
WBGene00022888	ensembl	rnh-1.1	protein_coding	8.86463	30.002	1.755	7.16621e-08	1.79633e-06
WBGene00008388	ensembl	D1086.1	protein_coding	1.35338	5.59609	2.042	7.1736e-08	1.79633e-06
WBGene00017686	ensembl	tpp-2	protein_coding	420.323	273.692	-0.618885	7.18209e-08	1.79633e-06
WBGene00015034	ensembl	B0207.11	protein_coding	2.76233	8.95491	1.69241	7.23204e-08	1.80367e-06
WBGene00007200	ensembl	vamp-8	protein_coding	5.17149	14.126	1.44698	7.23589e-08	1.80367e-06
WBGene00009502	ensembl	F37A8.2	protein_coding	3.78202	11.9053	1.64987	7.24199e-08	1.80367e-06
WBGene00015002	ensembl	B0034.1	protein_coding	4.32897	15.497	1.83713	7.29103e-08	1.81334e-06
WBGene00018730	ensembl	F53A9.7	protein_coding	3.92299	15.5276	1.97864	7.32721e-08	1.81978e-06
WBGene00015917	ensembl	C17G10.3	protein_coding	6.63345	21.0018	1.65884	7.34089e-08	1.82062e-06
WBGene00007537	ensembl	fipr-8	protein_coding	2.31487	18.7083	3.00488	7.37327e-08	1.82609e-06
WBGene00008378	ensembl	D1054.11	protein_coding	527.255	304.77	-0.790943	7.392e-08	1.8274e-06
WBGene00017303	ensembl	F09F7.6	protein_coding	11.6355	28.1986	1.27487	7.39919e-08	1.8274e-06
WBGene00009028	ensembl	F21H7.2	protein_coding	11.1868	31.4216	1.48723	7.41267e-08	1.82818e-06
WBGene00016407	ensembl	C34D10.2	protein_coding	43.5863	88.8595	1.02789	7.43512e-08	1.83026e-06
WBGene00018018	ensembl	F33G12.6	protein_coding	22.5131	44.4514	0.98119	7.44175e-08	1.83026e-06
WBGene00019311	ensembl	K02E7.6	protein_coding	11.0612	2.22781	-2.31558	7.45861e-08	1.83186e-06
WBGene00006583	ensembl	tnc-2	protein_coding	25.6925	46.278	0.848631	7.51689e-08	1.84272e-06
WBGene00019300	ensembl	swt-1	protein_coding	14.4145	37.6637	1.3832	7.52364e-08	1.84272e-06
WBGene00015305	ensembl	C01G5.3	protein_coding	2.12325	7.9724	1.90174	7.54693e-08	1.84587e-06
WBGene00016716	ensembl	acs-17	protein_coding	44.3261	76.3559	0.784245	7.58458e-08	1.85252e-06
WBGene00008994	ensembl	F21A3.4	protein_coding	0.586768	4.7741	2.99788	7.60584e-08	1.85467e-06
WBGene00017213	ensembl	F07E5.8	protein_coding	1.97429	7.12634	1.84901	7.61435e-08	1.85467e-06
WBGene00015565	ensembl	C07D8.6	protein_coding	251.616	150.491	-0.741761	7.62925e-08	1.85575e-06
WBGene00012786	ensembl	Y43C5B.3	protein_coding	14.5304	34.2057	1.23341	7.64755e-08	1.85765e-06
WBGene00013429	ensembl	Y66D12A.3	protein_coding	2.37421	10.0485	2.07706	7.66272e-08	1.85879e-06
WBGene00017743	ensembl	F23F1.2	protein_coding	0.270017	3.04458	3.4554	7.68237e-08	1.85982e-06
WBGene00007778	ensembl	C27D8.2	protein_coding	16.0156	46.8253	1.54569	7.68796e-08	1.85982e-06
WBGene00017387	ensembl	mpst-4	protein_coding	3.62262	17.3569	2.25176	7.711e-08	1.86284e-06
WBGene00000112	ensembl	alh-6	protein_coding	174.585	101.011	-0.789722	7.73133e-08	1.86521e-06
WBGene00014562	ensembl	Y17D7B.7	pseudogene	1.62837	6.58884	2.01777	7.78264e-08	1.87503e-06
WBGene00016356	ensembl	C33F10.8	protein_coding	2.3159	10.1456	2.12212	7.80026e-08	1.87673e-06
WBGene00012191	ensembl	W02A2.8	protein_coding	3.84992	12.0126	1.63722	7.82431e-08	1.87738e-06
WBGene00017851	ensembl	F27C1.1	protein_coding	83.3917	230.772	1.46784	7.83159e-08	1.87738e-06
WBGene00008089	ensembl	C44C10.9	protein_coding	22.1513	40.0548	0.854935	7.83478e-08	1.87738e-06
WBGene00022887	ensembl	ZK1290.5	protein_coding	9.46224	2.31243	-2.02835	7.88137e-08	1.88411e-06
WBGene00010876	ensembl	M05D6.3	protein_coding	2.10946	7.28819	1.78456	7.89066e-08	1.88411e-06
WBGene00016481	ensembl	C36C5.12	protein_coding	0.086315	1.75202	4.29787	7.89477e-08	1.88411e-06
WBGene00016491	ensembl	acdh-5	protein_coding	9.25524	23.978	1.37085	7.9117e-08	1.8856e-06
WBGene00008724	ensembl	F13A7.1	protein_coding	26.5392	66.8726	1.33159	7.92832e-08	1.88703e-06
WBGene00021650	ensembl	Y47G6A.26	protein_coding	5.36881	17.6055	1.70917	7.94979e-08	1.88959e-06
WBGene00021581	ensembl	clec-70	protein_coding	0.575471	43.7356	6.25053	8.00271e-08	1.89962e-06
WBGene00017384	ensembl	F11G11.4	protein_coding	7.46585	20.1908	1.43229	8.03019e-08	1.90359e-06
WBGene00006699	ensembl	uba-1	protein_coding	823.053	505.917	-0.702034	8.04272e-08	1.90402e-06
WBGene00018862	ensembl	wago-2	protein_coding	211.753	139.242	-0.604867	8.13212e-08	1.92261e-06
WBGene00004237	ensembl	ptr-23	protein_coding	25.5874	53.3863	1.06037	8.16733e-08	1.92637e-06
WBGene00008298	ensembl	C54D10.3	protein_coding	29.0106	60.1547	1.05122	8.16976e-08	1.92637e-06
WBGene00001245	ensembl	elo-7	protein_coding	2.29018	8.90484	1.95356	8.20583e-08	1.93058e-06
WBGene00013947	ensembl	ZK228.4	protein_coding	34.5935	14.5104	-1.25163	8.20942e-08	1.93058e-06
WBGene00001477	ensembl	fmo-2	protein_coding	0.438658	5.62689	3.65803	8.2466e-08	1.93675e-06
WBGene00001030	ensembl	dnj-12	protein_coding	390.162	250.7	-0.638072	8.26792e-08	1.93918e-06
WBGene00022752	ensembl	ZK484.6	protein_coding	1.1825	5.27447	2.14702	8.31354e-08	1.94435e-06
WBGene00003562	ensembl	ncr-2	protein_coding	5.84436	16.2575	1.47305	8.32161e-08	1.94435e-06
WBGene00010900	ensembl	M28.9	protein_coding	27.3916	61.0266	1.15426	8.3229e-08	1.94435e-06
WBGene00009526	ensembl	clec-169	protein_coding	1.00709	4.65203	2.19783	8.33634e-08	1.94493e-06
WBGene00008186	ensembl	best-11	protein_coding	0.729018	4.18327	2.50468	8.35041e-08	1.94565e-06
WBGene00007305	ensembl	C04G2.2	protein_coding	7.95307	25.5601	1.67976	8.37561e-08	1.94895e-06
WBGene00008593	ensembl	clec-227	protein_coding	10.6694	35.3301	1.72396	8.41035e-08	1.95363e-06
WBGene00009959	ensembl	F53B6.4	protein_coding	73.062	153.776	1.07288	8.41779e-08	1.95363e-06
WBGene00002075	ensembl	imb-1	protein_coding	183.814	111.12	-0.725674	8.43689e-08	1.9555e-06
WBGene00010829	ensembl	M02B1.4	protein_coding	7.19502	18.7211	1.3769	8.45641e-08	1.95746e-06
WBGene00001414	ensembl	fer-1	protein_coding	4.56264	15.1138	1.72219	8.48569e-08	1.96168e-06
WBGene00017955	ensembl	F31E8.5	protein_coding	14.2683	39.7275	1.47505	8.51817e-08	1.96662e-06
WBGene00015355	ensembl	C02F12.5	protein_coding	5.957	18	1.59266	8.54297e-08	1.96978e-06
WBGene00001693	ensembl	grd-4	protein_coding	2.27812	0.224539	-3.33661	8.57392e-08	1.97434e-06
WBGene00018841	ensembl	F54H5.5	protein_coding	5.96433	19.984	1.74058	8.61748e-08	1.9818e-06
WBGene00017751	ensembl	F23F12.3	protein_coding	3.54629	11.5719	1.70314	8.7175e-08	2.0022e-06
WBGene00003766	ensembl	nlp-28	protein_coding	19.7216	43.7382	1.14712	8.73488e-08	2.00359e-06
WBGene00001839	ensembl	hdl-1	protein_coding	6.04672	18.5143	1.61092	8.81688e-08	2.01979e-06
WBGene00000215	ensembl	asp-2	protein_coding	409.973	683.251	0.736842	8.83092e-08	2.01994e-06
WBGene00012189	ensembl	W02A2.4	pseudogene	0.331164	2.62086	2.98089	8.8466e-08	2.01994e-06
WBGene00007748	ensembl	C26E1.2	protein_coding	5.86282	16.4925	1.49019	8.8518e-08	2.01994e-06
WBGene00015630	ensembl	C09B9.7	protein_coding	1.95412	8.52465	2.11531	8.86791e-08	2.02102e-06
WBGene00009884	ensembl	F49C12.15	protein_coding	113.198	264.832	1.2259	8.88449e-08	2.02214e-06
WBGene00004963	ensembl	spe-9	protein_coding	1.57958	5.86819	1.88629	8.89568e-08	2.02214e-06
WBGene00013934	ensembl	ZK131.11	protein_coding	16.1581	32.5842	1.01096	8.93105e-08	2.02758e-06
WBGene00045355	ensembl	D1086.17	protein_coding	28.4953	62.1005	1.12351	9.07813e-08	2.05833e-06
WBGene00009693	ensembl	F44F1.1	pseudogene	0.349555	2.77646	2.96376	9.12204e-08	2.065e-06
WBGene00010712	ensembl	K09B11.5	protein_coding	3.25134	10.9098	1.74019	9.13088e-08	2.065e-06
WBGene00007610	ensembl	C15H7.3	protein_coding	9.43658	27.1309	1.51976	9.17079e-08	2.07138e-06
WBGene00000835	ensembl	cuc-1	protein_coding	123.076	69.5759	-0.82247	9.20153e-08	2.07568e-06
WBGene00018937	ensembl	F56B6.6	protein_coding	0.382723	3.08147	2.98718	9.21966e-08	2.07698e-06
WBGene00235281	ensembl	Y4C6A.68	pseudogene	0.297984	3.07136	3.3297	9.23075e-08	2.07698e-06
WBGene00010319	ensembl	F59B10.3	protein_coding	0.576355	5.40466	3.21202	9.29316e-08	2.08837e-06
WBGene00000088	ensembl	aex-5	protein_coding	14.7086	28.8305	0.970081	9.32627e-08	2.09315e-06
WBGene00012880	ensembl	Y45F10C.4	protein_coding	54.2077	100.965	0.896498	9.34383e-08	2.09444e-06
WBGene00015931	ensembl	C17H12.5	protein_coding	9.27934	29.3767	1.65907	9.38505e-08	2.09841e-06
WBGene00044212	ensembl	Y68A4A.13	protein_coding	0.307668	2.91544	3.22044	9.38525e-08	2.09841e-06
WBGene00012357	ensembl	W09D6.4	protein_coding	12.0519	30.0433	1.31524	9.47657e-08	2.11616e-06
WBGene00012034	ensembl	T26C5.4	protein_coding	4.90999	14.89	1.59638	9.51909e-08	2.12297e-06
WBGene00014121	ensembl	ZK858.8	protein_coding	8.40518	22.2543	1.40252	9.53241e-08	2.12327e-06
WBGene00018522	ensembl	F46H5.7	protein_coding	125.475	192.147	0.61468	9.56799e-08	2.12852e-06
WBGene00013489	ensembl	Y69H2.14	protein_coding	942.223	399.961	-1.23639	9.67619e-08	2.14989e-06
WBGene00009446	ensembl	F35H8.1	protein_coding	1.39564	5.7357	2.03635	9.72181e-08	2.15732e-06
WBGene00016052	ensembl	dod-3	protein_coding	0.914366	6.47308	2.81312	9.75632e-08	2.16226e-06
WBGene00021288	ensembl	clec-123	protein_coding	20.4076	66.3539	1.69851	9.80774e-08	2.17094e-06
WBGene00006672	ensembl	twk-18	protein_coding	17.5153	36.7894	1.0713	9.94068e-08	2.19286e-06
WBGene00016414	ensembl	C34F11.2	protein_coding	8.61296	22.3388	1.37223	9.943e-08	2.19286e-06
WBGene00012604	ensembl	nspe-2	protein_coding	3.27872	0.437022	-2.93955	9.95445e-08	2.19286e-06
WBGene00019830	ensembl	hrg-1	protein_coding	79.5252	31.0639	-1.35456	9.95627e-08	2.19286e-06
WBGene00008137	ensembl	sfxn-1.4	protein_coding	4.393	11.5426	1.39185	9.98316e-08	2.19326e-06
WBGene00020269	ensembl	erfa-1	protein_coding	389.542	251.838	-0.629209	9.9983e-08	2.19326e-06
WBGene00018134	ensembl	F37A4.4	protein_coding	17.0046	45.8276	1.42929	1.00161e-07	2.19326e-06
WBGene00000081	ensembl	ads-1	protein_coding	200.332	325.859	0.701764	1.00182e-07	2.19326e-06
WBGene00022181	ensembl	pho-9	protein_coding	11.1185	38.5425	1.7905	1.00267e-07	2.19326e-06
WBGene00013879	ensembl	ZC376.8	protein_coding	3.77613	16.0229	2.07816	1.00324e-07	2.19326e-06
WBGene00014057	ensembl	ZK673.1	protein_coding	4.20953	16.821	1.9938	1.00553e-07	2.19555e-06
WBGene00016843	ensembl	C50F7.3	protein_coding	3.52004	13.4714	1.9319	1.0103e-07	2.19972e-06
WBGene00002186	ensembl	kel-10	protein_coding	16.1486	58.3787	1.85113	1.01056e-07	2.19972e-06
WBGene00010728	ensembl	K09G1.2	protein_coding	3.39129	11.7152	1.78477	1.0118e-07	2.19972e-06
WBGene00016054	ensembl	C24D10.2	protein_coding	12.5589	33.0942	1.39496	1.01301e-07	2.19972e-06
WBGene00013887	ensembl	nspa-5	protein_coding	8.58476	23.9564	1.47797	1.01396e-07	2.19972e-06
WBGene00009501	ensembl	F37A8.1	protein_coding	2.95553	9.77275	1.72004	1.01602e-07	2.19972e-06
WBGene00018135	ensembl	F37A4.5	protein_coding	8.32223	27.1623	1.70209	1.01614e-07	2.19972e-06
WBGene00195178	ensembl	ZC581.10	protein_coding	2.09111	7.62263	1.86239	1.02901e-07	2.22488e-06
WBGene00044741	ensembl	Y57G11C.52	protein_coding	1.60108	6.05998	1.91735	1.03492e-07	2.23493e-06
WBGene00013540	ensembl	Y75B8A.3	protein_coding	8.12841	25.8196	1.66613	1.03859e-07	2.24012e-06
WBGene00014127	ensembl	ZK892.3	protein_coding	4.39703	15.7468	1.83579	1.04125e-07	2.24313e-06
WBGene00012717	ensembl	Y39E4B.6	protein_coding	14.4853	31.1579	1.10341	1.04343e-07	2.24509e-06
WBGene00022008	ensembl	Y59H11AM.4	protein_coding	1.51609	5.72743	1.9149	1.04487e-07	2.24547e-06
WBGene00007516	ensembl	gpx-5	protein_coding	47.7643	89.3365	0.903748	1.04946e-07	2.2526e-06
WBGene00004086	ensembl	pph-4.2	protein_coding	81.9096	51.2128	-0.677268	1.05293e-07	2.2573e-06
WBGene00009893	ensembl	F49E11.7	protein_coding	2.46896	8.1727	1.7258	1.05676e-07	2.26276e-06
WBGene00018260	ensembl	cyp-33C7	protein_coding	9.24518	21.2901	1.20355	1.05887e-07	2.26456e-06
WBGene00012177	ensembl	decr-1.2	protein_coding	8.20379	20.8434	1.34339	1.06737e-07	2.27997e-06
WBGene00015796	ensembl	C15F1.5	protein_coding	7.15461	18.9889	1.40509	1.06969e-07	2.28219e-06
WBGene00008480	ensembl	E04D5.1	protein_coding	526.902	343.189	-0.618556	1.07219e-07	2.28476e-06
WBGene00003095	ensembl	lys-6	protein_coding	0.996268	4.93728	2.30433	1.07731e-07	2.29291e-06
WBGene00045418	ensembl	F15B9.10	protein_coding	94.2992	59.469	-0.664647	1.08036e-07	2.29665e-06
WBGene00010453	ensembl	fozi-1	protein_coding	4.81912	15.3158	1.66692	1.09066e-07	2.31299e-06
WBGene00021006	ensembl	dct-9	protein_coding	3.62418	10.7325	1.56458	1.10812e-07	2.34518e-06
WBGene00022314	ensembl	Y77E11A.14	protein_coding	1.46195	10.0374	2.76197	1.10849e-07	2.34518e-06
WBGene00011795	ensembl	T16A9.5	protein_coding	48.3808	125.318	1.37198	1.10996e-07	2.34549e-06
WBGene00015236	ensembl	B0511.11	protein_coding	19.705	46.9011	1.2488	1.11283e-07	2.34875e-06
WBGene00019965	ensembl	R08F11.1	protein_coding	27.0178	13.188	-1.03268	1.11847e-07	2.35785e-06
WBGene00018483	ensembl	F45F2.11	protein_coding	130.012	82.2244	-0.660479	1.12093e-07	2.36021e-06
WBGene00007533	ensembl	cbl-1	protein_coding	54.6812	12.7548	-2.09036	1.1271e-07	2.37039e-06
WBGene00019406	ensembl	acdh-8	protein_coding	36.4668	71.5902	0.971867	1.1287e-07	2.37094e-06
WBGene00013986	ensembl	ZK512.7	protein_coding	100.481	55.5254	-0.854879	1.13728e-07	2.38257e-06
WBGene00009308	ensembl	F32A11.3	protein_coding	25.3035	84.8878	1.74418	1.1378e-07	2.38257e-06
WBGene00000673	ensembl	col-98	protein_coding	856.666	312.612	-1.4546	1.13827e-07	2.38257e-06
WBGene00008662	ensembl	F10G8.2	protein_coding	1.41288	5.59446	1.97952	1.14221e-07	2.38673e-06
WBGene00019932	ensembl	R07C12.2	protein_coding	12.0795	31.5513	1.38511	1.14378e-07	2.38673e-06
WBGene00019294	ensembl	K02A6.3	protein_coding	16.225	35.0861	1.11138	1.14431e-07	2.38673e-06
WBGene00020223	ensembl	T05A7.6	protein_coding	25.4818	70.8984	1.47445	1.14802e-07	2.39135e-06
WBGene00000981	ensembl	dhs-18	protein_coding	13.9399	34.0455	1.2861	1.14922e-07	2.39135e-06
WBGene00001487	ensembl	frk-1	protein_coding	6.19546	20.9833	1.75597	1.15695e-07	2.40225e-06
WBGene00018227	ensembl	nep-15	protein_coding	0.224506	2.17373	3.25282	1.15717e-07	2.40225e-06
WBGene00021995	ensembl	Y59E9AL.5	pseudogene	0.26331	2.6686	3.34012	1.15975e-07	2.40478e-06
WBGene00020954	ensembl	W02G9.4	protein_coding	5.53377	26.0542	2.23471	1.1643e-07	2.41138e-06
WBGene00017305	ensembl	nspb-12	protein_coding	1.30203	14.802	3.48702	1.16668e-07	2.4135e-06
WBGene00018122	ensembl	ttbk-2	protein_coding	3.06312	10.0169	1.70523	1.16928e-07	2.41542e-06
WBGene00015695	ensembl	ugt-26	protein_coding	34.151	13.336	-1.35453	1.17034e-07	2.41542e-06
WBGene00044339	ensembl	nspc-4	protein_coding	23.051	8.14871	-1.50669	1.1738e-07	2.41974e-06
WBGene00009129	ensembl	F25H5.7	protein_coding	5.45898	13.9049	1.34575	1.17777e-07	2.42512e-06
WBGene00013388	ensembl	Y62F5A.10	protein_coding	1.91714	7.2806	1.91651	1.18428e-07	2.43125e-06
WBGene00004969	ensembl	spe-15	protein_coding	72.5651	173.975	1.26095	1.18449e-07	2.43125e-06
WBGene00008765	ensembl	ttx-7	protein_coding	84.8072	51.1962	-0.72835	1.1853e-07	2.43125e-06
WBGene00021214	ensembl	Y18H1A.10	protein_coding	6.83409	19.2066	1.48736	1.18624e-07	2.43125e-06
WBGene00010035	ensembl	F54C8.1	protein_coding	10.4735	28.1449	1.42245	1.19696e-07	2.4446e-06
WBGene00001189	ensembl	egl-21	protein_coding	56.018	93.6713	0.741104	1.19752e-07	2.4446e-06
WBGene00007817	ensembl	C30F2.3	protein_coding	2.91192	19.6986	2.74835	1.19803e-07	2.4446e-06
WBGene00014247	ensembl	ZK1307.4	protein_coding	21.9343	43.9417	1.00059	1.19911e-07	2.4446e-06
WBGene00017126	ensembl	E04F6.6	protein_coding	15.9901	31.1979	0.964591	1.19966e-07	2.4446e-06
WBGene00019810	ensembl	R01H2.2	protein_coding	3.65277	10.9796	1.58608	1.20627e-07	2.45524e-06
WBGene00015241	ensembl	B0524.2	protein_coding	1.07543	4.45362	2.04275	1.21088e-07	2.45659e-06
WBGene00002248	ensembl	lam-3	protein_coding	32.7072	14.8852	-1.13348	1.21152e-07	2.45659e-06
WBGene00018742	ensembl	F53B3.3	protein_coding	0.357485	2.72943	2.90871	1.21209e-07	2.45659e-06
WBGene00009797	ensembl	F46G10.2	protein_coding	15.1767	30.8721	1.02335	1.21344e-07	2.45659e-06
WBGene00016462	ensembl	C35E7.10	protein_coding	11.9944	34.0546	1.50185	1.21387e-07	2.45659e-06
WBGene00021519	ensembl	Y41D4B.17	protein_coding	0.242967	2.61149	3.42372	1.2162e-07	2.4585e-06
WBGene00021702	ensembl	Y48G9A.9	protein_coding	22.5496	40.2198	0.833735	1.22362e-07	2.47069e-06
WBGene00018430	ensembl	nhr-142	protein_coding	2.4151	9.98982	2.05296	1.22978e-07	2.47853e-06
WBGene00019512	ensembl	K08A2.2	protein_coding	5.55397	15.692	1.49523	1.23031e-07	2.47853e-06
WBGene00001699	ensembl	grd-10	protein_coding	31.8659	13.7402	-1.21424	1.23427e-07	2.48369e-06
WBGene00013435	ensembl	Y66D12A.9	protein_coding	89.39	50.8239	-0.814816	1.23716e-07	2.48668e-06
WBGene00017175	ensembl	irld-3	protein_coding	5.92422	14.7856	1.31712	1.24195e-07	2.49348e-06
WBGene00009471	ensembl	F36D3.5	protein_coding	6.30923	18.8246	1.57413	1.24407e-07	2.49491e-06
WBGene00021016	ensembl	W03G9.5	protein_coding	2.26878	8.03963	1.82323	1.24855e-07	2.50106e-06
WBGene00011445	ensembl	T04F8.7	protein_coding	3.8445	12.1824	1.66109	1.25001e-07	2.50115e-06
WBGene00017559	ensembl	mpz-3	protein_coding	7.11726	19.42	1.44545	1.25499e-07	2.50771e-06
WBGene00019951	ensembl	R08C7.8	protein_coding	2.25374	9.10664	2.00495	1.25722e-07	2.50771e-06
WBGene00018502	ensembl	F46F5.11	protein_coding	0.473392	4.13737	3.10287	1.25754e-07	2.50771e-06
WBGene00000512	ensembl	ckb-2	protein_coding	98.5517	50.3455	-0.97005	1.26868e-07	2.52708e-06
WBGene00008332	ensembl	C55A6.3	protein_coding	4.89624	12.2996	1.32686	1.27367e-07	2.53418e-06
WBGene00005013	ensembl	jmjd-1.1	protein_coding	3.64565	11.0564	1.59774	1.28017e-07	2.54425e-06
WBGene00000496	ensembl	chs-1	protein_coding	341.256	207.175	-0.719753	1.28457e-07	2.55013e-06
WBGene00017644	ensembl	exc-9	protein_coding	7.41814	18.1995	1.29194	1.29053e-07	2.5591e-06
WBGene00011331	ensembl	T01E8.1	protein_coding	17.5118	36.8836	1.07454	1.29329e-07	2.55954e-06
WBGene00008658	ensembl	clec-152	pseudogene	1.46153	7.70201	2.38538	1.29365e-07	2.55954e-06
WBGene00012911	ensembl	acl-7	protein_coding	40.0079	76.3895	0.932331	1.30178e-07	2.57276e-06
WBGene00004231	ensembl	ptr-17	protein_coding	0.359908	2.54737	2.80313	1.31254e-07	2.58904e-06
WBGene00016515	ensembl	C38C3.7	protein_coding	0.843959	5.21132	2.61656	1.31294e-07	2.58904e-06
WBGene00012554	ensembl	Y37D8A.16	protein_coding	12.124	26.2144	1.11139	1.31648e-07	2.5908e-06
WBGene00019165	ensembl	mpz-4	protein_coding	5.82967	19.1125	1.70848	1.31676e-07	2.5908e-06
WBGene00009079	ensembl	F23B12.1	protein_coding	2.44422	11.3761	2.20768	1.31932e-07	2.59296e-06
WBGene00013956	ensembl	ZK265.3	protein_coding	40.1059	96.4813	1.265	1.32094e-07	2.59325e-06
WBGene00009449	ensembl	F35H8.4	protein_coding	3.4362	13.1578	1.93248	1.32864e-07	2.60061e-06
WBGene00003075	ensembl	lrx-1	protein_coding	0.491499	3.52802	2.83949	1.32888e-07	2.60061e-06
WBGene00022707	ensembl	ZK354.6	protein_coding	6.17915	19.7902	1.67535	1.32909e-07	2.60061e-06
WBGene00022778	ensembl	ZK616.8	protein_coding	2.83127	8.95453	1.65647	1.33063e-07	2.60075e-06
WBGene00011321	ensembl	fil-1	protein_coding	0.29362	4.72256	3.95504	1.33928e-07	2.61477e-06
WBGene00045456	ensembl	C10A4.9	protein_coding	1.36984	6.61321	2.26607	1.34293e-07	2.619e-06
WBGene00009416	ensembl	F35E2.9	protein_coding	8.94174	25.2335	1.49352	1.34873e-07	2.6229e-06
WBGene00018839	ensembl	F54H5.2	protein_coding	1.73799	6.03383	1.7941	1.3489e-07	2.6229e-06
WBGene00008811	ensembl	F14F7.4	protein_coding	3.55585	13.7642	1.9452	1.35035e-07	2.6229e-06
WBGene00000138	ensembl	amx-2	protein_coding	21.2877	48.8917	1.19762	1.3531e-07	2.6229e-06
WBGene00008936	ensembl	F18E2.1	protein_coding	85.8251	45.713	-0.907077	1.35339e-07	2.6229e-06
WBGene00001955	ensembl	hlh-11	protein_coding	64.1384	102.884	0.68176	1.35381e-07	2.6229e-06
WBGene00016980	ensembl	C56G2.5	protein_coding	13.5819	26.3138	0.954556	1.35823e-07	2.62381e-06
WBGene00016382	ensembl	C33H5.16	protein_coding	2.20636	9.02905	2.02573	1.35849e-07	2.62381e-06
WBGene00000677	ensembl	col-103	protein_coding	691.198	298.374	-1.21227	1.35936e-07	2.62381e-06
WBGene00016181	ensembl	C28C12.11	protein_coding	7.22386	22.6229	1.64465	1.36021e-07	2.62381e-06
WBGene00000544	ensembl	clp-3	protein_coding	4.81639	13.3588	1.46904	1.36287e-07	2.62609e-06
WBGene00021275	ensembl	dmsr-2	protein_coding	1.81487	5.8039	1.67831	1.36569e-07	2.62867e-06
WBGene00009548	ensembl	F38H4.4	protein_coding	9.76826	25.4504	1.37824	1.37165e-07	2.63727e-06
WBGene00016053	ensembl	C24D10.1	protein_coding	8.979	22.8819	1.34698	1.37583e-07	2.64011e-06
WBGene00007448	ensembl	C08F8.6	protein_coding	13.3617	44.0582	1.71754	1.37693e-07	2.64011e-06
WBGene00235300	ensembl	T06A10.107	protein_coding	2.36593	8.22221	1.79103	1.3776e-07	2.64011e-06
WBGene00008001	ensembl	C38C10.3	protein_coding	4.94865	15.3424	1.62804	1.40277e-07	2.67721e-06
WBGene00008412	ensembl	D2030.2	protein_coding	119.074	193.182	0.6978	1.40519e-07	2.67721e-06
WBGene00014129	ensembl	ZK892.5	protein_coding	7.50325	20.3944	1.43924	1.40589e-07	2.67721e-06
WBGene00021071	ensembl	W07B8.3	protein_coding	2.32675	7.55324	1.69477	1.40601e-07	2.67721e-06
WBGene00011203	ensembl	R10E4.7	protein_coding	14.8599	37.8489	1.34778	1.40603e-07	2.67721e-06
WBGene00019660	ensembl	K11H12.4	protein_coding	5.12173	0.817144	-2.64142	1.41466e-07	2.69075e-06
WBGene00010166	ensembl	gmd-2	protein_coding	0.146121	4.61364	4.95676	1.42357e-07	2.70239e-06
WBGene00020865	ensembl	T27E4.7	protein_coding	8.18647	21.3485	1.38032	1.42573e-07	2.70239e-06
WBGene00018232	ensembl	F40E3.5	protein_coding	3.80486	12.8681	1.75519	1.42672e-07	2.70239e-06
WBGene00009938	ensembl	F52F12.5	protein_coding	9.09999	22.204	1.28443	1.42689e-07	2.70239e-06
WBGene00016605	ensembl	C43E11.5	protein_coding	7.52738	23.1072	1.6141	1.4311e-07	2.70747e-06
WBGene00014169	ensembl	ZK945.7	protein_coding	30.8396	78.0252	1.33743	1.44031e-07	2.72199e-06
WBGene00016125	ensembl	C26B2.2	protein_coding	4.43053	11.4656	1.36962	1.44607e-07	2.72995e-06
WBGene00018111	ensembl	F36H9.2	protein_coding	0.288054	3.05303	3.37881	1.44801e-07	2.73072e-06
WBGene00020531	ensembl	T15B12.2	protein_coding	4.86513	14.4391	1.56573	1.45896e-07	2.74843e-06
WBGene00009465	ensembl	F36D1.6	protein_coding	0.255251	2.22992	3.09845	1.46271e-07	2.75068e-06
WBGene00003388	ensembl	moe-3	protein_coding	6.84691	21.0074	1.61276	1.46326e-07	2.75068e-06
WBGene00009473	ensembl	F36D3.8	protein_coding	1.97962	7.06271	1.82905	1.47021e-07	2.76082e-06
WBGene00004965	ensembl	spe-11	protein_coding	20.8689	62.7435	1.58534	1.47542e-07	2.76765e-06
WBGene00008512	ensembl	F01G10.10	protein_coding	1.83271	6.54195	1.83037	1.48326e-07	2.77599e-06
WBGene00009581	ensembl	F40F9.3	protein_coding	16.0432	38.1498	1.24711	1.48544e-07	2.77599e-06
WBGene00019859	ensembl	R03H10.7	protein_coding	0.496946	2.84577	2.50867	1.48596e-07	2.77599e-06
WBGene00008973	ensembl	F20D1.1	protein_coding	42.9255	25.2283	-0.767361	1.48613e-07	2.77599e-06
WBGene00020036	ensembl	R12E2.11	protein_coding	60.9222	37.4065	-0.704101	1.495e-07	2.78962e-06
WBGene00019020	ensembl	F57H12.5	protein_coding	2.12846	7.24618	1.76075	1.49792e-07	2.78981e-06
WBGene00015629	ensembl	C09B9.4	protein_coding	9.16832	25.5671	1.47595	1.49826e-07	2.78981e-06
WBGene00009384	ensembl	F35B12.4	protein_coding	5.3973	13.9085	1.36413	1.50326e-07	2.79444e-06
WBGene00012226	ensembl	W03G11.4	protein_coding	26.2266	11.4427	-1.19279	1.5039e-07	2.79444e-06
WBGene00012249	ensembl	W04E12.4	protein_coding	1.43279	6.484	2.16554	1.50721e-07	2.79672e-06
WBGene00014197	ensembl	ZK1053.2	protein_coding	13.0451	45.2554	1.79136	1.50828e-07	2.79672e-06
WBGene00012173	ensembl	W01B6.6	protein_coding	4.21877	12.9245	1.60976	1.51585e-07	2.80577e-06
WBGene00002212	ensembl	kin-31	protein_coding	2.7067	9.30042	1.77342	1.51633e-07	2.80577e-06
WBGene00020595	ensembl	T20B5.2	protein_coding	0.998611	4.85859	2.27147	1.52029e-07	2.81015e-06
WBGene00000114	ensembl	alh-8	protein_coding	932.101	556.836	-0.743262	1.52372e-07	2.81356e-06
WBGene00018568	ensembl	F47E1.4	protein_coding	3.87448	12.9209	1.73443	1.54305e-07	2.84628e-06
WBGene00018619	ensembl	F48G7.8	protein_coding	0.0343802	1.52985	5.34508	1.54959e-07	2.85537e-06
WBGene00014179	ensembl	ZK1010.5	protein_coding	19.7117	53.9452	1.44986	1.55187e-07	2.8566e-06
WBGene00021934	ensembl	cct-8	protein_coding	350.464	228.642	-0.616164	1.55508e-07	2.85955e-06
WBGene00013515	ensembl	Y73F4A.2	protein_coding	19.7039	48.3461	1.29401	1.56199e-07	2.86927e-06
WBGene00015820	ensembl	C16A11.7	protein_coding	8.82872	21.147	1.25745	1.56694e-07	2.87537e-06
WBGene00013165	ensembl	Y53F4B.19	protein_coding	9.9944	23.0733	1.20485	1.57009e-07	2.87817e-06
WBGene00008141	ensembl	C47E8.1	protein_coding	2.24292	8.05863	1.83951	1.57437e-07	2.88304e-06
WBGene00013158	ensembl	Y53F4B.11	protein_coding	6.33567	17.957	1.49911	1.5803e-07	2.88505e-06
WBGene00077519	ensembl	T27C10.8	protein_coding	7.00891	17.8562	1.34601	1.58047e-07	2.88505e-06
WBGene00006984	ensembl	zig-7	protein_coding	35.558	57.2397	0.686278	1.58219e-07	2.88505e-06
WBGene00021005	ensembl	W03F11.1	protein_coding	156.586	24.0058	-2.7097	1.58335e-07	2.88505e-06
WBGene00009075	ensembl	F23B2.7	protein_coding	3.1215	10.1587	1.69604	1.58362e-07	2.88505e-06
WBGene00014223	ensembl	ZK1098.6	protein_coding	3.79236	10.472	1.46422	1.58947e-07	2.89274e-06
WBGene00017705	ensembl	F22E5.6	protein_coding	2.3032	0.166025	-3.72574	1.59443e-07	2.89878e-06
WBGene00020699	ensembl	T22F3.10	protein_coding	0.859043	4.12241	2.26693	1.59848e-07	2.90317e-06
WBGene00007301	ensembl	C04F12.7	protein_coding	82.3329	200.328	1.28252	1.61019e-07	2.92145e-06
WBGene00008304	ensembl	C54D10.10	protein_coding	3.11662	17.8214	2.5063	1.61432e-07	2.92323e-06
WBGene00010353	ensembl	H02I12.5	protein_coding	126.762	82.3698	-0.621948	1.61448e-07	2.92323e-06
WBGene00004118	ensembl	pqn-29	protein_coding	0.169359	2.83111	4.02159	1.61949e-07	2.92396e-06
WBGene00020836	ensembl	lgc-34	protein_coding	10.5307	27.9463	1.40652	1.61954e-07	2.92396e-06
WBGene00007888	ensembl	ttr-9	protein_coding	1.40883	5.70583	2.01336	1.61983e-07	2.92396e-06
WBGene00021826	ensembl	txl-1	protein_coding	140.021	92.0237	-0.6055	1.62513e-07	2.93053e-06
WBGene00013771	ensembl	Y113G7C.1	protein_coding	29.4909	81.4492	1.46421	1.62723e-07	2.93133e-06
WBGene00021207	ensembl	Y18H1A.1	protein_coding	9.31215	20.1644	1.1129	1.62959e-07	2.93261e-06
WBGene00020580	ensembl	T19D12.5	protein_coding	2.72203	9.87354	1.85366	1.63209e-07	2.93411e-06
WBGene00006487	ensembl	tag-141	protein_coding	0.934028	4.3924	2.22262	1.63646e-07	2.93899e-06
WBGene00045036	ensembl	K08E4.7	protein_coding	1.79034	6.34068	1.81981	1.6472e-07	2.95151e-06
WBGene00006409	ensembl	hdl-2	protein_coding	6.15088	19.287	1.64508	1.64841e-07	2.95151e-06
WBGene00012831	ensembl	Y43F8C.9	protein_coding	7.74333	23.5012	1.59732	1.64854e-07	2.95151e-06
WBGene00001441	ensembl	fkh-9	protein_coding	18.9746	38.3686	1.0151	1.653e-07	2.95151e-06
WBGene00003678	ensembl	nhr-88	protein_coding	28.296	61.1159	1.10947	1.65431e-07	2.95151e-06
WBGene00019257	ensembl	dhhc-13	protein_coding	2.03174	6.69558	1.72158	1.65443e-07	2.95151e-06
WBGene00020068	ensembl	cra-1	protein_coding	257.513	170.994	-0.590499	1.65629e-07	2.95151e-06
WBGene00017803	ensembl	F26A1.4	protein_coding	0.813215	4.38571	2.41519	1.65677e-07	2.95151e-06
WBGene00007986	ensembl	C36F7.5	protein_coding	2.99619	12.5447	2.05794	1.66602e-07	2.9626e-06
WBGene00019506	ensembl	K07H8.5	protein_coding	1.40507	7.85455	2.47178	1.66634e-07	2.9626e-06
WBGene00010871	ensembl	M05B5.3	protein_coding	1.60922	7.8876	2.28334	1.6718e-07	2.96934e-06
WBGene00008692	ensembl	scav-4	protein_coding	9.3539	19.7075	1.07469	1.67441e-07	2.96956e-06
WBGene00008312	ensembl	C54G4.2	protein_coding	4.1071	12.1355	1.55826	1.67571e-07	2.96956e-06
WBGene00011692	ensembl	T10G3.1	protein_coding	7.18908	20.9966	1.54514	1.67696e-07	2.96956e-06
WBGene00012642	ensembl	Y39A1A.2	protein_coding	2.11908	8.15465	1.93507	1.70693e-07	3.0166e-06
WBGene00009217	ensembl	oig-7	protein_coding	0.752197	3.59808	2.248	1.7089e-07	3.01707e-06
WBGene00020187	ensembl	gsp-4	protein_coding	52.1803	116.58	1.15871	1.72156e-07	3.03639e-06
WBGene00013046	ensembl	Y50E8A.1	protein_coding	2.98611	8.87441	1.571	1.72543e-07	3.04018e-06
WBGene00011669	ensembl	T09F5.10	protein_coding	3.76595	11.4578	1.60089	1.73015e-07	3.04548e-06
WBGene00020116	ensembl	moa-1	protein_coding	11.225	35.2072	1.64609	1.73293e-07	3.04733e-06
WBGene00022706	ensembl	ZK354.3	protein_coding	5.19849	17.7975	1.76927	1.73798e-07	3.05318e-06
WBGene00021469	ensembl	Y39G10AR.11	protein_coding	41.8585	77.1109	0.880647	1.74777e-07	3.06115e-06
WBGene00010988	ensembl	metr-1	protein_coding	380.614	231.602	-0.71647	1.74837e-07	3.06115e-06
WBGene00019531	ensembl	scrm-5	protein_coding	6.32795	20.484	1.68956	1.74932e-07	3.06115e-06
WBGene00022102	ensembl	Y69F12A.1	protein_coding	1.92017	7.67358	1.98985	1.74942e-07	3.06115e-06
WBGene00008244	ensembl	fipr-11	protein_coding	5.00737	20.5839	2.03639	1.75236e-07	3.06326e-06
WBGene00018004	ensembl	F33D11.7	protein_coding	5.09786	16.3592	1.67753	1.763e-07	3.07881e-06
WBGene00005832	ensembl	srw-85	protein_coding	0.65741	4.88924	2.87832	1.77296e-07	3.09195e-06
WBGene00010651	ensembl	K08C9.2	protein_coding	28.5615	77.3575	1.43555	1.77401e-07	3.09195e-06
WBGene00018528	ensembl	F47B3.4	protein_coding	2.53497	8.26142	1.69775	1.77895e-07	3.09616e-06
WBGene00004924	ensembl	snt-4	protein_coding	18.4212	33.6921	0.869928	1.78007e-07	3.09616e-06
WBGene00021309	ensembl	Y32G9B.1	protein_coding	1.36978	5.50123	1.99485	1.78168e-07	3.09616e-06
WBGene00044633	ensembl	F54H12.7	protein_coding	8.20106	20.8583	1.34363	1.78644e-07	3.10141e-06
WBGene00003865	ensembl	oma-2	protein_coding	424.275	245.852	-0.78719	1.79239e-07	3.10868e-06
WBGene00003597	ensembl	nhl-1	protein_coding	41.128	22.47	-0.870447	1.80674e-07	3.13051e-06
WBGene00007733	ensembl	smz-1	protein_coding	42.6041	99.35	1.22022	1.81216e-07	3.13392e-06
WBGene00013801	ensembl	Y116A8C.24	protein_coding	2.26485	7.32147	1.68836	1.81225e-07	3.13392e-06
WBGene00002267	ensembl	lec-4	protein_coding	104.866	65.7566	-0.673329	1.82483e-07	3.15259e-06
WBGene00020898	ensembl	T28D9.9	protein_coding	0.822169	3.71604	2.16829	1.83941e-07	3.17202e-06
WBGene00009466	ensembl	F36D1.7	protein_coding	2.45267	8.34514	1.76007	1.84049e-07	3.17202e-06
WBGene00003922	ensembl	pas-1	protein_coding	264.415	176.031	-0.587038	1.84354e-07	3.17202e-06
WBGene00010493	ensembl	meg-2	protein_coding	30.3578	16.4361	-0.884181	1.84432e-07	3.17202e-06
WBGene00021909	ensembl	Y55B1BL.1	protein_coding	15.8866	31.7074	0.995209	1.84503e-07	3.17202e-06
WBGene00010679	ensembl	K08F4.5	protein_coding	7.22519	27.1319	1.90309	1.8493e-07	3.17628e-06
WBGene00016612	ensembl	C43G2.3	protein_coding	11.9596	28.0574	1.22883	1.86333e-07	3.1949e-06
WBGene00006590	ensembl	toc-1	protein_coding	91.6236	55.8453	-0.713564	1.86375e-07	3.1949e-06
WBGene00013279	ensembl	Y57A10B.7	protein_coding	3.00572	10.3345	1.77601	1.87186e-07	3.2041e-06
WBGene00015616	ensembl	C08G5.3	protein_coding	0.650445	3.57612	2.44494	1.87274e-07	3.2041e-06
WBGene00016627	ensembl	C44B7.5	protein_coding	190.223	120.216	-0.662252	1.87659e-07	3.20759e-06
WBGene00009458	ensembl	F36A2.11	protein_coding	5.30445	14.2124	1.41832	1.88878e-07	3.22531e-06
WBGene00010014	ensembl	F54B3.2	protein_coding	1.79496	7.20538	2.0016	1.89303e-07	3.22946e-06
WBGene00195257	ensembl	W01A8.10	pseudogene	0.139462	1.72632	3.6111	1.89615e-07	3.23167e-06
WBGene00010920	ensembl	M117.4	protein_coding	4.12399	14.3003	1.78664	1.89804e-07	3.23178e-06
WBGene00021326	ensembl	Y34B4A.10	protein_coding	1.71346	6.12619	1.83181	1.91013e-07	3.24925e-06
WBGene00008255	ensembl	C51E3.10	protein_coding	5.53049	12.703	1.19914	1.91608e-07	3.25622e-06
WBGene00021969	ensembl	Y57G7A.6	protein_coding	21.6834	62.4475	1.52461	1.92002e-07	3.25979e-06
WBGene00001854	ensembl	hil-3	protein_coding	6.34894	19.0382	1.57956	1.92544e-07	3.26103e-06
WBGene00044810	ensembl	Y37E3.19	protein_coding	1.14842	5.59503	2.27057	1.92554e-07	3.26103e-06
WBGene00005012	ensembl	F26F4.2	protein_coding	15.3917	38.0413	1.30254	1.92627e-07	3.26103e-06
WBGene00020114	ensembl	pde-4	protein_coding	32.7858	59.1874	0.852536	1.93573e-07	3.27112e-06
WBGene00000403	ensembl	casy-1	protein_coding	46.4058	72.438	0.642214	1.939e-07	3.2732e-06
WBGene00003914	ensembl	pam-1	protein_coding	565.951	366.519	-0.626767	1.94931e-07	3.28608e-06
WBGene00011430	ensembl	T04C12.8	protein_coding	1.56234	5.15335	1.72082	1.95035e-07	3.28608e-06
WBGene00004047	ensembl	plx-1	protein_coding	75.4684	44.8536	-0.749608	1.95469e-07	3.28927e-06
WBGene00007244	ensembl	C01G12.3	protein_coding	7.91732	18.6582	1.23504	1.95596e-07	3.28927e-06
WBGene00045387	ensembl	K09H9.8	protein_coding	6.14497	17.1759	1.48097	1.9598e-07	3.29261e-06
WBGene00021703	ensembl	cpt-3	protein_coding	0.0495112	1.87271	5.09715	1.96304e-07	3.29493e-06
WBGene00018121	ensembl	F36H12.5	protein_coding	6.1793	19.5909	1.65962	1.96657e-07	3.29773e-06
WBGene00009681	ensembl	gipc-2	protein_coding	168.836	402.101	1.25159	1.96935e-07	3.299e-06
WBGene00045411	ensembl	C25F9.11	protein_coding	0.779317	3.53432	2.17048	1.97553e-07	3.30232e-06
WBGene00018098	ensembl	F36F12.7	protein_coding	0.833794	3.64093	2.11671	1.97677e-07	3.30232e-06
WBGene00012180	ensembl	W01D2.3	protein_coding	4.90676	12.9729	1.3986	1.98149e-07	3.30709e-06
WBGene00194703	ensembl	F26B1.8	protein_coding	68.6759	165.094	1.26466	1.99491e-07	3.32636e-06
WBGene00020890	ensembl	fbxa-202	protein_coding	3.07525	12.1492	1.97858	1.99775e-07	3.32796e-06
WBGene00020105	ensembl	R148.7	protein_coding	12.3804	33.2192	1.42132	2.00608e-07	3.33702e-06
WBGene00016357	ensembl	C33F10.11	protein_coding	20.0437	58.4387	1.54125	2.00698e-07	3.33702e-06
WBGene00008230	ensembl	pfk-1.2	protein_coding	8.72426	24.3706	1.47862	2.00885e-07	3.33702e-06
WBGene00019111	ensembl	F59E11.5	protein_coding	23.0821	54.7912	1.24652	2.01712e-07	3.34739e-06
WBGene00007521	ensembl	C11E4.7	protein_coding	17.8632	7.3442	-1.27759	2.01887e-07	3.34739e-06
WBGene00002103	ensembl	ins-20	protein_coding	0.0259674	1.08688	5.21835	2.02571e-07	3.35558e-06
WBGene00016130	ensembl	C26B2.8	protein_coding	0.328364	3.61261	3.41954	2.03479e-07	3.36748e-06
WBGene00003834	ensembl	nxf-1	protein_coding	140.533	86.3375	-0.702211	2.03677e-07	3.36761e-06
WBGene00013478	ensembl	Y69E1A.8	protein_coding	2.48426	10.0556	2.01293	2.07339e-07	3.42234e-06
WBGene00017802	ensembl	F26A1.3	protein_coding	4.8544	16.1603	1.72921	2.07373e-07	3.42234e-06
WBGene00000036	ensembl	ace-2	protein_coding	16.449	32.7729	0.994431	2.07598e-07	3.42286e-06
WBGene00020990	ensembl	W03D8.9	protein_coding	70.8789	153.636	1.11536	2.0957e-07	3.45216e-06
WBGene00020528	ensembl	lgc-54	protein_coding	4.3248	0.677603	-2.64124	2.10519e-07	3.46456e-06
WBGene00009962	ensembl	F53B6.7	protein_coding	11.9961	28.7492	1.25869	2.12013e-07	3.48592e-06
WBGene00015006	ensembl	B0041.1	protein_coding	0.474968	3.41625	2.82038	2.13088e-07	3.49896e-06
WBGene00016730	ensembl	C46H11.6	protein_coding	1.81571	6.10292	1.7476	2.13202e-07	3.49896e-06
WBGene00000136	ensembl	amt-4	protein_coding	29.4123	15.485	-0.926228	2.13466e-07	3.50006e-06
WBGene00044476	ensembl	F56D6.14	protein_coding	0.664622	4.345	2.6951	2.15352e-07	3.5241e-06
WBGene00006636	ensembl	tsp-10	protein_coding	12.3267	27.7818	1.17086	2.1553e-07	3.5241e-06
WBGene00020207	ensembl	T04B8.5	protein_coding	62.3063	39.4234	-0.660032	2.15811e-07	3.52544e-06
WBGene00002083	ensembl	inf-1	protein_coding	951.844	632.084	-0.590593	2.16131e-07	3.52742e-06
WBGene00017271	ensembl	F08F8.6	protein_coding	1.91099	6.28541	1.71184	2.16377e-07	3.52818e-06
WBGene00015765	ensembl	C14C11.1	protein_coding	7.83419	17.7692	1.18018	2.16733e-07	3.52942e-06
WBGene00018347	ensembl	F42C5.5	protein_coding	7.90689	19.8049	1.32485	2.16958e-07	3.52942e-06
WBGene00020599	ensembl	T20B6.3	protein_coding	0.377511	4.36998	3.49208	2.17051e-07	3.52942e-06
WBGene00006553	ensembl	tbx-34	protein_coding	5.44915	15.3215	1.48811	2.18393e-07	3.53788e-06
WBGene00008912	ensembl	F17C8.7	protein_coding	12.3316	31.1856	1.33574	2.18619e-07	3.53788e-06
WBGene00013304	ensembl	Y57G11C.6	protein_coding	6.41397	18.5376	1.52844	2.18728e-07	3.53788e-06
WBGene00007414	ensembl	C07E3.3	protein_coding	4.02701	12.4027	1.61754	2.19118e-07	3.53788e-06
WBGene00018647	ensembl	F49F1.7	protein_coding	1.76582	7.68233	2.12095	2.19203e-07	3.53788e-06
WBGene00008127	ensembl	ddo-1	protein_coding	8.7139	24.3166	1.47659	2.19512e-07	3.53788e-06
WBGene00008743	ensembl	F13D12.9	protein_coding	8.87149	44.3488	2.31611	2.19583e-07	3.53788e-06
WBGene00014168	ensembl	ZK945.6	protein_coding	4.21613	11.8824	1.48965	2.19725e-07	3.53788e-06
WBGene00009006	ensembl	F21D5.1	protein_coding	210.238	129.144	-0.702897	2.19769e-07	3.53788e-06
WBGene00015051	ensembl	B0218.7	protein_coding	21.5103	55.7421	1.37154	2.20132e-07	3.54012e-06
WBGene00016388	ensembl	C34B2.3	protein_coding	5.63027	15.5403	1.46038	2.20308e-07	3.54012e-06
WBGene00007457	ensembl	C08F11.10	protein_coding	9.40675	27.8388	1.56157	2.20723e-07	3.54186e-06
WBGene00021633	ensembl	Y47G6A.3	protein_coding	6.13014	15.2124	1.30963	2.20816e-07	3.54186e-06
WBGene00019619	ensembl	asp-14	protein_coding	18.457	118.782	2.68429	2.22118e-07	3.55952e-06
WBGene00009973	ensembl	F53C11.3	protein_coding	60.6771	92.491	0.607817	2.22607e-07	3.56412e-06
WBGene00007251	ensembl	nspb-9	protein_coding	0.833112	12.1271	3.8356	2.23191e-07	3.56702e-06
WBGene00020985	ensembl	W03D8.2	protein_coding	3.71724	10.5279	1.49731	2.23899e-07	3.57512e-06
WBGene00015335	ensembl	acdh-6	protein_coding	0.679978	5.5652	3.01343	2.24927e-07	3.58528e-06
WBGene00015687	ensembl	C10G11.7	protein_coding	258.788	170.051	-0.606033	2.2494e-07	3.58528e-06
WBGene00006543	ensembl	tbx-2	protein_coding	5.60894	14.9902	1.4181	2.25642e-07	3.59001e-06
WBGene00019555	ensembl	K09C6.1	protein_coding	2.18366	7.85413	1.84291	2.26171e-07	3.59477e-06
WBGene00016266	ensembl	idhg-2	protein_coding	21.906	40.3576	0.880716	2.26455e-07	3.59477e-06
WBGene00012223	ensembl	W03C9.8	protein_coding	2.47531	7.03281	1.50412	2.26655e-07	3.59477e-06
WBGene00010574	ensembl	K04H4.5	protein_coding	22.3323	55.8905	1.32139	2.26754e-07	3.59477e-06
WBGene00018148	ensembl	F37C4.8	protein_coding	0.53835	3.48877	2.68028	2.27251e-07	3.59827e-06
WBGene00010181	ensembl	F57A8.6	protein_coding	2.43667	8.31171	1.76547	2.27381e-07	3.59827e-06
WBGene00004904	ensembl	snf-5	protein_coding	53.6261	124.959	1.2196	2.2809e-07	3.60604e-06
WBGene00015230	ensembl	tag-344	protein_coding	2.62418	11.9678	2.17913	2.28279e-07	3.60604e-06
WBGene00007081	ensembl	AH6.3	protein_coding	4.29685	13.3553	1.63055	2.28525e-07	3.60671e-06
WBGene00016512	ensembl	C38C3.3	protein_coding	11.0969	37.0455	1.73564	2.29262e-07	3.61372e-06
WBGene00019166	ensembl	tat-2	protein_coding	17.5559	48.2912	1.4594	2.29378e-07	3.61372e-06
WBGene00012171	ensembl	W01B6.4	protein_coding	0.300773	2.61778	3.09343	2.30638e-07	3.63034e-06
WBGene00194816	ensembl	ZK616.61	protein_coding	4.41831	15.7335	1.82684	2.31195e-07	3.63588e-06
WBGene00007402	ensembl	ugt-60	protein_coding	12.9858	4.75881	-1.44055	2.31602e-07	3.63639e-06
WBGene00017868	ensembl	slc-28.2	protein_coding	1.17495	4.05978	1.78729	2.31638e-07	3.63639e-06
WBGene00009347	ensembl	F32H5.1	protein_coding	51.9896	29.9361	-0.794574	2.32154e-07	3.63694e-06
WBGene00008498	ensembl	F01D5.8	protein_coding	9.42706	23.3886	1.30785	2.32368e-07	3.63694e-06
WBGene00009431	ensembl	dct-17	protein_coding	2.37483	8.56644	1.8533	2.32469e-07	3.63694e-06
WBGene00015661	ensembl	C09H5.7	protein_coding	2.85228	10.3155	1.84776	2.32494e-07	3.63694e-06
WBGene00013853	ensembl	ZC116.1	protein_coding	9.05251	29.5002	1.70244	2.3278e-07	3.63779e-06
WBGene00016085	ensembl	C25A8.5	protein_coding	6.0169	21.0622	1.80159	2.3296e-07	3.63779e-06
WBGene00044082	ensembl	D1086.12	protein_coding	3.26088	10.2658	1.65817	2.33461e-07	3.6424e-06
WBGene00001564	ensembl	icl-1	protein_coding	299.733	720.852	1.26589	2.34101e-07	3.64917e-06
WBGene00018301	ensembl	F41G3.5	protein_coding	7.14787	20.332	1.50503	2.34768e-07	3.65573e-06
WBGene00003798	ensembl	npp-12	protein_coding	379.267	239.476	-0.663074	2.34935e-07	3.65573e-06
WBGene00019510	ensembl	K07H8.10	protein_coding	1427.28	916.555	-0.638987	2.35303e-07	3.65826e-06
WBGene00020930	ensembl	hlh-30	protein_coding	46.7368	78.957	0.755958	2.35708e-07	3.66133e-06
WBGene00007793	ensembl	C28D4.5	protein_coding	9.98387	31.5476	1.65707	2.36399e-07	3.66885e-06
WBGene00013690	ensembl	Y105E8B.5	protein_coding	95.5563	59.8295	-0.675765	2.36735e-07	3.67084e-06
WBGene00008529	ensembl	F02E9.3	protein_coding	11.3226	27.9322	1.30052	2.4089e-07	3.72748e-06
WBGene00006418	ensembl	tag-38	protein_coding	2.43237	8.23337	1.7547	2.41019e-07	3.72748e-06
WBGene00002054	ensembl	ifb-2	protein_coding	126.866	422.022	1.73353	2.41386e-07	3.7299e-06
WBGene00017841	ensembl	F26G1.5	protein_coding	8.61645	34.7446	2.00606	2.42755e-07	3.74778e-06
WBGene00011491	ensembl	T05F1.5	protein_coding	17.334	38.0975	1.13487	2.43751e-07	3.75808e-06
WBGene00002208	ensembl	kin-26	protein_coding	3.56377	10.2882	1.52876	2.43873e-07	3.75808e-06
WBGene00002077	ensembl	imb-3	protein_coding	631.713	404.132	-0.644478	2.44059e-07	3.75808e-06
WBGene00006789	ensembl	unc-54	protein_coding	1920.57	3590.39	0.902591	2.44272e-07	3.7581e-06
WBGene00007611	ensembl	C15H7.4	protein_coding	0.930451	4.69348	2.32105	2.44901e-07	3.76451e-06
WBGene00016950	ensembl	C55C2.4	protein_coding	0.567648	2.91601	2.35809	2.46053e-07	3.77747e-06
WBGene00007734	ensembl	C25G4.7	protein_coding	0.777199	4.44295	2.50514	2.46171e-07	3.77747e-06
WBGene00004314	ensembl	rbc-2	protein_coding	66.2375	39.0572	-0.760456	2.47103e-07	3.78849e-06
WBGene00006927	ensembl	vit-3	protein_coding	1657.94	66.174	-4.64622	2.48042e-07	3.79959e-06
WBGene00013296	ensembl	Y57G11B.3	protein_coding	1.81092	5.98522	1.7226	2.48535e-07	3.80315e-06
WBGene00019626	ensembl	K10C9.7	protein_coding	4.25679	14.2599	1.73779	2.48704e-07	3.80315e-06
WBGene00045306	ensembl	ZC250.5	protein_coding	3.19475	10.3872	1.69556	2.49645e-07	3.81425e-06
WBGene00000789	ensembl	cpz-2	protein_coding	58.8306	102.143	0.795558	2.50362e-07	3.8219e-06
WBGene00013116	ensembl	Y51H4A.22	protein_coding	0.299255	2.24094	2.88035	2.50954e-07	3.82765e-06
WBGene00009271	ensembl	glna-3	protein_coding	17.3885	41.9131	1.26911	2.52125e-07	3.8422e-06
WBGene00013292	ensembl	Y57G11A.4	protein_coding	16.2707	33.3298	1.03483	2.53825e-07	3.86478e-06
WBGene00015800	ensembl	C15H9.4	protein_coding	37.0275	20.8683	-0.826522	2.54794e-07	3.86865e-06
WBGene00012107	ensembl	T27F6.8	protein_coding	4.51183	15.9132	1.81324	2.54901e-07	3.86865e-06
WBGene00019105	ensembl	asp-8	protein_coding	24.3362	49.1049	1.01125	2.54946e-07	3.86865e-06
WBGene00194864	ensembl	Y66A7A.9	protein_coding	2.11969	5.97839	1.49355	2.54953e-07	3.86865e-06
WBGene00077548	ensembl	F21C3.7	protein_coding	1.77352	6.68014	1.9041	2.56356e-07	3.8866e-06
WBGene00018358	ensembl	F42G8.7	protein_coding	1.05459	5.85891	2.45842	2.56892e-07	3.89139e-06
WBGene00015356	ensembl	tag-278	protein_coding	38.1756	21.2123	-0.847025	2.58459e-07	3.91002e-06
WBGene00016877	ensembl	C52D10.3	protein_coding	2.3239	0.347885	-2.71557	2.58563e-07	3.91002e-06
WBGene00010563	ensembl	K04G2.4	protein_coding	19.6042	42.9896	1.13096	2.59137e-07	3.91536e-06
WBGene00022146	ensembl	Y71G12B.6	protein_coding	23.5684	12.2057	-0.948424	2.60374e-07	3.93069e-06
WBGene00021072	ensembl	W07B8.4	protein_coding	0.155322	2.23496	3.81564	2.60839e-07	3.93436e-06
WBGene00012729	ensembl	Y39G8B.10	protein_coding	0.0335329	1.36419	5.18179	2.61404e-07	3.93953e-06
WBGene00010869	ensembl	M05B5.1	protein_coding	9.64667	26.1834	1.43646	2.63789e-07	3.97139e-06
WBGene00003541	ensembl	nas-22	protein_coding	1.39368	7.15371	2.35026	2.64103e-07	3.97139e-06
WBGene00018394	ensembl	F43E2.6	protein_coding	2.42748	7.48242	1.61979	2.64191e-07	3.97139e-06
WBGene00016099	ensembl	C25E10.10	protein_coding	18.2621	8.80829	-1.05368	2.65186e-07	3.97741e-06
WBGene00020047	ensembl	ttr-32	protein_coding	14.8914	27.6136	0.889938	2.65187e-07	3.97741e-06
WBGene00008948	ensembl	F19B6.1	protein_coding	243.524	161.364	-0.593492	2.65398e-07	3.97741e-06
WBGene00017378	ensembl	F11C7.6	protein_coding	0.346048	2.86167	3.04013	2.6549e-07	3.97741e-06
WBGene00020012	ensembl	R11G1.6	protein_coding	23.7576	42.6123	0.842209	2.66229e-07	3.98511e-06
WBGene00017970	ensembl	F32A5.4	protein_coding	29.5896	61.2179	1.0479	2.67172e-07	3.99072e-06
WBGene00235359	ensembl	F56D6.22	protein_coding	1.18752	4.91455	2.03762	2.67608e-07	3.99072e-06
WBGene00015229	ensembl	fbxa-125	protein_coding	0.625019	5.03572	2.9852	2.67712e-07	3.99072e-06
WBGene00010351	ensembl	cbd-1	protein_coding	1644.67	988.625	-0.73431	2.67731e-07	3.99072e-06
WBGene00008821	ensembl	best-12	protein_coding	1.6642	5.36311	1.68288	2.69414e-07	4.01243e-06
WBGene00020497	ensembl	T14A8.2	protein_coding	2.30277	8.31359	1.84825	2.6989e-07	4.01614e-06
WBGene00008950	ensembl	wht-5	protein_coding	7.78776	25.0721	1.68315	2.72026e-07	4.04453e-06
WBGene00009321	ensembl	F32B6.4	protein_coding	15.6229	41.5607	1.40861	2.72324e-07	4.04556e-06
WBGene00011290	ensembl	R102.3	protein_coding	0.864726	4.05779	2.22334	2.74277e-07	4.06851e-06
WBGene00016161	ensembl	C27D6.3	protein_coding	17.5386	47.0014	1.4191	2.74497e-07	4.06851e-06
WBGene00016413	ensembl	C34F11.1	protein_coding	1.03105	4.65526	2.16103	2.74583e-07	4.06851e-06
WBGene00020947	ensembl	W02F12.2	protein_coding	6.96413	20.0049	1.51933	2.74788e-07	4.06851e-06
WBGene00012784	ensembl	Y43C5A.4	protein_coding	4.03369	11.4216	1.49649	2.75221e-07	4.07153e-06
WBGene00018163	ensembl	F38A5.6	protein_coding	3.09567	10.1741	1.70987	2.76004e-07	4.0797e-06
WBGene00008259	ensembl	C52E4.7	protein_coding	7.1263	20.1665	1.49914	2.76303e-07	4.08071e-06
WBGene00002057	ensembl	ifd-1	protein_coding	13.7923	46.6141	1.75425	2.76747e-07	4.08386e-06
WBGene00009492	ensembl	F36H1.3	protein_coding	6.69427	21.1301	1.6547	2.7924e-07	4.11343e-06
WBGene00019972	ensembl	R09A1.2	protein_coding	9.63761	25.966	1.42651	2.79299e-07	4.11343e-06
WBGene00011352	ensembl	rskn-1	protein_coding	228.665	149.339	-0.614508	2.79447e-07	4.11343e-06
WBGene00019754	ensembl	M03E7.2	protein_coding	0.255251	2.35818	3.17132	2.80349e-07	4.12328e-06
WBGene00009738	ensembl	hecw-1	protein_coding	4.63863	13.0554	1.48965	2.81991e-07	4.1392e-06
WBGene00013475	ensembl	Y69E1A.3	protein_coding	2.22017	6.70749	1.59024	2.82367e-07	4.1392e-06
WBGene00012610	ensembl	Y38F1A.8	protein_coding	1.82205	8.66751	2.243	2.8386e-07	4.15024e-06
WBGene00010147	ensembl	F56D5.2	protein_coding	0.638397	3.62098	2.48691	2.83893e-07	4.15024e-06
WBGene00012251	ensembl	clec-49	protein_coding	16.0429	38.196	1.24867	2.84057e-07	4.15024e-06
WBGene00007300	ensembl	C04F12.6	pseudogene	0.355919	2.58537	2.84734	2.84318e-07	4.15062e-06
WBGene00007948	ensembl	C35A5.4	protein_coding	2.32035	7.42013	1.67145	2.84795e-07	4.15156e-06
WBGene00022047	ensembl	Y66H1A.5	protein_coding	27.1448	46.2474	0.767539	2.84851e-07	4.15156e-06
WBGene00014054	ensembl	ZK669.4	protein_coding	196.639	128.242	-0.616283	2.85908e-07	4.16354e-06
WBGene00017071	ensembl	aagr-1	protein_coding	67.0569	111.163	0.728885	2.86185e-07	4.16354e-06
WBGene00012901	ensembl	cnp-2	protein_coding	27.0507	83.972	1.63256	2.86378e-07	4.16354e-06
WBGene00015780	ensembl	C14F11.4	protein_coding	122.694	229.795	0.905078	2.87253e-07	4.17283e-06
WBGene00021871	ensembl	dml-1	protein_coding	3.69908	10.0509	1.43723	2.88147e-07	4.17896e-06
WBGene00009043	ensembl	F22B5.5	protein_coding	8.09812	18.5065	1.19008	2.88535e-07	4.18116e-06
WBGene00020397	ensembl	pcbd-1	protein_coding	29.8312	16.4977	-0.855533	2.88793e-07	4.18147e-06
WBGene00014125	ensembl	ZK863.8	protein_coding	4.41188	16.8419	1.93304	2.89575e-07	4.18938e-06
WBGene00000611	ensembl	col-34	protein_coding	12.6655	30.2473	1.25335	2.90161e-07	4.19122e-06
WBGene00044475	ensembl	F56D6.13	protein_coding	3.17431	9.78417	1.62113	2.90572e-07	4.19352e-06
WBGene00007248	ensembl	catp-4	protein_coding	41.1579	113.148	1.45758	2.92953e-07	4.22404e-06
WBGene00003370	ensembl	mlc-2	protein_coding	355.783	628.631	0.821059	2.93164e-07	4.22404e-06
WBGene00015991	ensembl	C18H2.4	pseudogene	1.13499	4.83215	2.08793	2.9444e-07	4.23898e-06
WBGene00012307	ensembl	W06F12.3	protein_coding	2.29963	8.4173	1.86316	2.96387e-07	4.2605e-06
WBGene00012012	ensembl	T25B9.6	protein_coding	8.56111	29.4702	1.77959	2.96416e-07	4.2605e-06
WBGene00016558	ensembl	C41A3.1	protein_coding	14.8184	4.97323	-1.56478	2.96949e-07	4.26161e-06
WBGene00003564	ensembl	ncs-2	protein_coding	106.593	170.251	0.675534	2.96975e-07	4.26161e-06
WBGene00011927	ensembl	T22C8.6	protein_coding	3.43801	10.0564	1.54421	2.98219e-07	4.27255e-06
WBGene00022596	ensembl	ZC395.4	protein_coding	1.85064	5.71116	1.62212	2.98615e-07	4.27476e-06
WBGene00013380	ensembl	Y62E10A.14	protein_coding	71.9711	41.8783	-0.781817	2.99281e-07	4.28083e-06
WBGene00009755	ensembl	F46A9.2	protein_coding	3.24182	10.3948	1.67588	3.01739e-07	4.31251e-06
WBGene00016461	ensembl	C35E7.9	protein_coding	8.49751	23.3673	1.4552	3.02299e-07	4.31702e-06
WBGene00012605	ensembl	Y38F1A.1	protein_coding	13.819	33.2186	1.26269	3.03979e-07	4.33459e-06
WBGene00009554	ensembl	F39B2.3	protein_coding	37.1116	20.3829	-0.866337	3.04024e-07	4.33459e-06
WBGene00009836	ensembl	fbxa-185	protein_coding	0.590897	3.00099	2.33929	3.04263e-07	4.33459e-06
WBGene00050875	ensembl	bah-1	protein_coding	0.0159783	1.51489	6.20906	3.05295e-07	4.34578e-06
WBGene00000017	ensembl	abf-6	protein_coding	21.1968	38.0587	0.843646	3.059e-07	4.35091e-06
WBGene00017057	ensembl	D2062.5	protein_coding	0.450942	2.84056	2.63601	3.07132e-07	4.36492e-06
WBGene00017978	ensembl	F32B5.4	protein_coding	20.5233	42.9303	1.06338	3.07907e-07	4.37242e-06
WBGene00013340	ensembl	tcc-1	protein_coding	486.279	318.984	-0.608273	3.08403e-07	4.37249e-06
WBGene00017123	ensembl	maoc-1	protein_coding	61.7847	92.4847	0.581794	3.08405e-07	4.37249e-06
WBGene00014170	ensembl	ZK945.8	protein_coding	0.145756	1.68055	3.48862	3.09234e-07	4.38074e-06
WBGene00044374	ensembl	C17F4.12	protein_coding	0.00798913	1.23492	6.72605	3.09704e-07	4.38388e-06
WBGene00016322	ensembl	C32E8.4	protein_coding	12.6597	30.9153	1.28494	3.11363e-07	4.40033e-06
WBGene00022298	ensembl	Y76B12C.4	protein_coding	3.99329	9.98628	1.32049	3.12218e-07	4.40828e-06
WBGene00010241	ensembl	F58D2.2	protein_coding	19.7214	62.5926	1.66313	3.12423e-07	4.40828e-06
WBGene00007230	ensembl	C01G10.1	protein_coding	3.82091	11.1992	1.54772	3.12737e-07	4.4092e-06
WBGene00017392	ensembl	basl-2	pseudogene	0.632762	4.61672	2.84289	3.13393e-07	4.41475e-06
WBGene00004906	ensembl	snf-7	protein_coding	1.40016	5.41641	1.94105	3.1363e-07	4.41475e-06
WBGene00010246	ensembl	F58D5.7	protein_coding	13.1141	28.4177	1.11342	3.15723e-07	4.44068e-06
WBGene00010682	ensembl	K08F8.5	protein_coding	3.05497	10.7165	1.80388	3.16912e-07	4.45387e-06
WBGene00008725	ensembl	F13A7.7	protein_coding	1.36656	7.25247	2.39061	3.1804e-07	4.46551e-06
WBGene00014029	ensembl	ZK637.12	protein_coding	4.77426	12.4468	1.37911	3.18245e-07	4.46551e-06
WBGene00020571	ensembl	lpr-7	protein_coding	0.358332	2.37937	2.70962	3.20301e-07	4.48738e-06
WBGene00018336	ensembl	F42A9.7	protein_coding	8.99636	24.1908	1.4241	3.2031e-07	4.48738e-06
WBGene00194733	ensembl	Y41C4A.21	protein_coding	0.119848	1.44414	3.53823	3.21055e-07	4.49191e-06
WBGene00012219	ensembl	W03C9.1	protein_coding	1.97604	6.92899	1.8021	3.2114e-07	4.49191e-06
WBGene00050915	ensembl	Y6E2A.10	protein_coding	3.20057	10.018	1.64208	3.21541e-07	4.49396e-06
WBGene00044674	ensembl	B0280.17	protein_coding	20.9543	61.5954	1.55317	3.21995e-07	4.49538e-06
WBGene00011501	ensembl	rmd-1	protein_coding	292.523	182.452	-0.68121	3.2215e-07	4.49538e-06
WBGene00001500	ensembl	ftn-1	protein_coding	2.31108	11.7915	2.34135	3.23671e-07	4.51305e-06
WBGene00018065	ensembl	F35F11.2	protein_coding	1.08009	4.08697	1.91274	3.2474e-07	4.52438e-06
WBGene00044062	ensembl	snb-6	protein_coding	3.90422	10.12	1.37009	3.25162e-07	4.5267e-06
WBGene00016769	ensembl	C49C8.5	protein_coding	24.0442	46.6826	0.957365	3.25613e-07	4.52849e-06
WBGene00009324	ensembl	F32B6.10	protein_coding	4.33271	12.2128	1.49486	3.25802e-07	4.52849e-06
WBGene00012781	ensembl	nspd-7	protein_coding	27.9257	66.5163	1.25009	3.27667e-07	4.54853e-06
WBGene00009683	ensembl	F44D12.6	protein_coding	1.79342	8.15701	2.17209	3.27757e-07	4.54853e-06
WBGene00020265	ensembl	fbxa-196	protein_coding	2.72317	9.34032	1.77844	3.2858e-07	4.55625e-06
WBGene00007570	ensembl	C14A6.6	protein_coding	4.90797	12.2508	1.31578	3.28828e-07	4.55625e-06
WBGene00020557	ensembl	T19B4.3	protein_coding	77.6541	49.8303	-0.64037	3.30127e-07	4.57067e-06
WBGene00010114	ensembl	F55D12.6	protein_coding	8.73355	23.6103	1.43064	3.30429e-07	4.57128e-06
WBGene00008669	ensembl	acs-14	protein_coding	83.3168	134.082	0.686472	3.32209e-07	4.59232e-06
WBGene00002980	ensembl	lgg-1	protein_coding	375.199	582.433	0.634353	3.32816e-07	4.59712e-06
WBGene00012138	ensembl	T28F4.3	protein_coding	4.98139	12.3799	1.31089	3.33461e-07	4.60243e-06
WBGene00009311	ensembl	mltn-1	protein_coding	4.00604	19.0226	2.24005	3.35097e-07	4.62141e-06
WBGene00007415	ensembl	C07E3.4	protein_coding	1.24847	5.08869	2.01635	3.35563e-07	4.62423e-06
WBGene00004789	ensembl	sgk-1	protein_coding	28.3788	48.3556	0.7687	3.36743e-07	4.6369e-06
WBGene00044300	ensembl	D1022.9	protein_coding	3.21962	10.3703	1.68428	3.37056e-07	4.6376e-06
WBGene00019561	ensembl	K09C6.7	protein_coding	12.1702	28.5757	1.22944	3.38652e-07	4.65594e-06
WBGene00003779	ensembl	nob-1	protein_coding	5.29563	11.7652	1.15137	3.39228e-07	4.66024e-06
WBGene00012326	ensembl	W07E11.1	protein_coding	201.515	134.128	-0.587207	3.39543e-07	4.66095e-06
WBGene00001898	ensembl	his-24	protein_coding	15.6723	39.5017	1.33068	3.4097e-07	4.67691e-06
WBGene00007269	ensembl	C03C10.2	protein_coding	2.43128	7.70093	1.65643	3.41438e-07	4.67971e-06
WBGene00015519	ensembl	doxa-1	protein_coding	6.82468	14.8786	1.1249	3.42421e-07	4.68955e-06
WBGene00014183	ensembl	ZK1025.3	protein_coding	0.106223	9.56279	6.37884	3.46216e-07	4.7342e-06
WBGene00019914	ensembl	clec-150	protein_coding	81.4041	137.264	0.754219	3.48196e-07	4.75706e-06
WBGene00077750	ensembl	W01B6.11	pseudogene	0.195691	2.07416	3.36348	3.48425e-07	4.75706e-06
WBGene00010923	ensembl	rle-1	protein_coding	169.671	111.068	-0.610968	3.50753e-07	4.78515e-06
WBGene00010611	ensembl	K07A1.4	protein_coding	6.919	20.279	1.54756	3.51249e-07	4.78531e-06
WBGene00018960	ensembl	F56D1.2	protein_coding	72.8792	47.8853	-0.605329	3.51305e-07	4.78531e-06
WBGene00003742	ensembl	nlp-4	protein_coding	4.95967	13.0416	1.39022	3.52284e-07	4.79128e-06
WBGene00012825	ensembl	Y43F8C.3	protein_coding	8.26022	18.0939	1.12932	3.53016e-07	4.79754e-06
WBGene00011808	ensembl	T16G12.7	protein_coding	3.1361	11.5329	1.87248	3.54003e-07	4.80616e-06
WBGene00000380	ensembl	cct-5	protein_coding	959.034	638.008	-0.588027	3.54192e-07	4.80616e-06
WBGene00016680	ensembl	C45G9.9	protein_coding	15.137	31.5319	1.0563	3.54681e-07	4.8091e-06
WBGene00022708	ensembl	ZK354.7	protein_coding	6.97461	16.7931	1.26601	3.55361e-07	4.81463e-06
WBGene00007963	ensembl	cyp-25A1	protein_coding	2.21011	0.105513	-4.24438	3.55943e-07	4.81721e-06
WBGene00021358	ensembl	Y37E11AL.2	protein_coding	7.89081	21.0376	1.41068	3.56095e-07	4.81721e-06
WBGene00017329	ensembl	ugt-39	protein_coding	5.00091	1.53526	-1.6978	3.5646e-07	4.81847e-06
WBGene00235383	ensembl	ZK616.65	protein_coding	2.77224	9.78738	1.8122	3.56807e-07	4.81948e-06
WBGene00023490	ensembl	F36A2.14	protein_coding	14.9497	33.1537	1.14687	3.58268e-07	4.83553e-06
WBGene00020765	ensembl	T24C12.3	protein_coding	30.9001	18.0889	-0.77217	3.59339e-07	4.84629e-06
WBGene00000645	ensembl	col-69	protein_coding	0.372616	3.59081	3.24049	3.60341e-07	4.8561e-06
WBGene00001250	ensembl	elt-2	protein_coding	9.03456	18.4351	1.02733	3.61684e-07	4.87049e-06
WBGene00017153	ensembl	E_BE45912.2	protein_coding	9.94534	20.3541	1.0313	3.62274e-07	4.87473e-06
WBGene00009218	ensembl	acs-20	protein_coding	7.87796	19.5286	1.30748	3.64943e-07	4.90692e-06
WBGene00013946	ensembl	ZK228.3	protein_coding	24.4299	11.0452	-1.14844	3.65997e-07	4.91363e-06
WBGene00022385	ensembl	Y95B8A.4	protein_coding	2.77714	8.97834	1.68648	3.66851e-07	4.92137e-06
WBGene00022876	ensembl	ZK1248.5	protein_coding	9.07448	22.0673	1.27944	3.70006e-07	4.95618e-06
WBGene00015671	ensembl	C10B5.3	protein_coding	24.0243	42.6071	0.825736	3.70376e-07	4.95739e-06
WBGene00020952	ensembl	kel-8	protein_coding	43.7067	67.4045	0.625182	3.71901e-07	4.96859e-06
WBGene00077569	ensembl	F53F4.18	protein_coding	3.91294	10.9972	1.48611	3.72049e-07	4.96859e-06
WBGene00020627	ensembl	T20F5.5	protein_coding	5.51233	14.3141	1.37341	3.72055e-07	4.96859e-06
WBGene00004987	ensembl	spp-2	protein_coding	6.49892	29.3292	2.16796	3.7288e-07	4.97586e-06
WBGene00013032	ensembl	wht-9	pseudogene	0.97962	3.73317	1.9307	3.73541e-07	4.98092e-06
WBGene00009532	ensembl	ccch-1	protein_coding	58.5705	132.613	1.17891	3.75104e-07	4.99801e-06
WBGene00017904	ensembl	lim-8	protein_coding	25.7752	65.4558	1.34361	3.76258e-07	5.00696e-06
WBGene00019756	ensembl	M03E7.4	protein_coding	0.200104	2.7467	3.71818	3.78318e-07	5.02947e-06
WBGene00011172	ensembl	R09E10.2	protein_coding	3.87801	9.94161	1.35479	3.78659e-07	5.03023e-06
WBGene00004218	ensembl	ptr-3	protein_coding	2.88348	9.85883	1.7665	3.79378e-07	5.03185e-06
WBGene00003978	ensembl	pes-4	protein_coding	14.1758	28.9471	1.02896	3.79662e-07	5.03185e-06
WBGene00007766	ensembl	C27C7.1	protein_coding	92.6448	61.0315	-0.602494	3.79918e-07	5.03185e-06
WBGene00013696	ensembl	Y106G6A.4	protein_coding	32.5949	67.7723	1.05424	3.80353e-07	5.03385e-06
WBGene00044333	ensembl	C01G12.13	protein_coding	1.28601	5.10572	1.98025	3.81541e-07	5.0458e-06
WBGene00016698	ensembl	C46A5.1	protein_coding	6.76713	17.2171	1.34452	3.8214e-07	5.04996e-06
WBGene00008944	ensembl	F19B2.5	protein_coding	55.2624	14.2131	-1.95256	3.82714e-07	5.05313e-06
WBGene00013170	ensembl	Y53F4B.24	protein_coding	1.91588	6.10024	1.66368	3.83431e-07	5.05313e-06
WBGene00016332	ensembl	C32F10.4	protein_coding	24.3548	44.7913	0.878183	3.83512e-07	5.05313e-06
WBGene00007143	ensembl	B0334.3	protein_coding	153.408	244.865	0.674331	3.86344e-07	5.08363e-06
WBGene00013656	ensembl	Y105C5B.17	protein_coding	2.26991	7.07179	1.63418	3.86411e-07	5.08363e-06
WBGene00194815	ensembl	Y43F8B.23	protein_coding	1.28776	5.50377	2.08973	3.87509e-07	5.09099e-06
WBGene00006587	ensembl	tnt-2	protein_coding	296.046	467.69	0.659687	3.87832e-07	5.09099e-06
WBGene00002056	ensembl	ifc-2	protein_coding	155.069	405.256	1.38559	3.88852e-07	5.10058e-06
WBGene00019586	ensembl	K09F6.3	protein_coding	21.3829	52.2813	1.28812	3.899e-07	5.11055e-06
WBGene00000110	ensembl	alh-4	protein_coding	177.105	302.788	0.773447	3.90776e-07	5.11824e-06
WBGene00045468	ensembl	F08A8.8	protein_coding	1.73125	6.36569	1.86937	3.94445e-07	5.16248e-06
WBGene00017550	ensembl	nep-6	protein_coding	4.6551	18.4026	1.97665	3.95777e-07	5.1733e-06
WBGene00012859	ensembl	Y45F3A.1	protein_coding	5.87133	12.7046	1.11183	3.95856e-07	5.1733e-06
WBGene00015516	ensembl	C06A8.6	protein_coding	13.5204	59.1856	2.12667	3.97116e-07	5.18594e-06
WBGene00007735	ensembl	C25G4.8	protein_coding	2.86068	8.30536	1.53169	3.97809e-07	5.19116e-06
WBGene00010915	ensembl	M110.7	protein_coding	4.18745	14.7518	1.81297	4.00087e-07	5.21704e-06
WBGene00020710	ensembl	T23B3.2	protein_coding	15.8897	30.7903	0.95357	4.01612e-07	5.23307e-06
WBGene00001912	ensembl	his-38	protein_coding	8.81318	2.18597	-2.02822	4.04693e-07	5.26926e-06
WBGene00020562	ensembl	T19C3.4	protein_coding	23.37	39.4495	0.754971	4.04985e-07	5.26926e-06
WBGene00006705	ensembl	ubc-8	protein_coding	13.1076	32.229	1.29582	4.05935e-07	5.27052e-06
WBGene00014857	ensembl	W08D2.9	pseudogene	0.95703	4.90499	2.33929	4.05974e-07	5.27052e-06
WBGene00015822	ensembl	C16B8.2	protein_coding	1.13323	4.79587	2.06903	4.06657e-07	5.27551e-06
WBGene00011295	ensembl	R102.8	protein_coding	2.2082	6.67763	1.59689	4.07188e-07	5.27855e-06
WBGene00044205	ensembl	T13F3.8	protein_coding	2.78842	9.37224	1.74165	4.08484e-07	5.29146e-06
WBGene00020534	ensembl	fbxc-49	protein_coding	0.205798	1.97336	3.23702	4.09921e-07	5.3062e-06
WBGene00015471	ensembl	lmp-2	protein_coding	9.15747	18.5747	1.02029	4.12269e-07	5.33269e-06
WBGene00002978	ensembl	lev-11	protein_coding	708.898	1128.76	0.671056	4.12914e-07	5.33714e-06
WBGene00001390	ensembl	far-6	protein_coding	80.1692	49.5606	-0.694667	4.14986e-07	5.35659e-06
WBGene00007868	ensembl	C32H11.5	protein_coding	0.397913	3.09946	2.93769	4.15024e-07	5.35659e-06
WBGene00007777	ensembl	C27D8.1	protein_coding	20.2404	48.7469	1.2652	4.15449e-07	5.35817e-06
WBGene00009050	ensembl	F22D6.2	protein_coding	251.279	378.097	0.589335	4.15886e-07	5.35991e-06
WBGene00021808	ensembl	Y53G8AM.8	protein_coding	16.2331	28.2914	0.800709	4.16349e-07	5.36197e-06
WBGene00013049	ensembl	Y50E8A.6	protein_coding	0.316022	2.19538	2.76825	4.1912e-07	5.38589e-06
WBGene00189952	ensembl	K10D2.8	protein_coding	3.5095	10.6052	1.59598	4.19617e-07	5.38589e-06
WBGene00018840	ensembl	F54H5.3	protein_coding	4.46321	13.1838	1.55827	4.20493e-07	5.38589e-06
WBGene00017554	ensembl	nep-9	protein_coding	2.51566	8.08663	1.67783	4.2055e-07	5.38589e-06
WBGene00010047	ensembl	F54D1.6	protein_coding	38.3044	77.9966	1.02542	4.20662e-07	5.38589e-06
WBGene00004962	ensembl	spe-8	protein_coding	4.61118	13.9184	1.58858	4.208e-07	5.38589e-06
WBGene00007958	ensembl	C35C5.9	protein_coding	5.376	15.3099	1.50495	4.2088e-07	5.38589e-06
WBGene00044909	ensembl	C48D1.7	pseudogene	0.291572	1.88691	2.67737	4.20944e-07	5.38589e-06
WBGene00011379	ensembl	T02E1.7	protein_coding	3.51141	16.8898	2.25867	4.21617e-07	5.39061e-06
WBGene00000550	ensembl	clu-1	protein_coding	424.63	268.791	-0.659507	4.22311e-07	5.39559e-06
WBGene00000064	ensembl	act-2	protein_coding	1020.39	647.891	-0.655325	4.22662e-07	5.39618e-06
WBGene00022162	ensembl	Y71G12B.27	protein_coding	9.5733	23.7574	1.30855	4.24041e-07	5.40989e-06
WBGene00017211	ensembl	fbxb-36	protein_coding	0.40416	2.69236	2.71828	4.25306e-07	5.42212e-06
WBGene00018178	ensembl	F38E1.3	protein_coding	3.15746	10.3413	1.70692	4.25656e-07	5.42267e-06
WBGene00009854	ensembl	clec-31	protein_coding	1.28159	4.31133	1.7494	4.28011e-07	5.44876e-06
WBGene00004984	ensembl	spn-4	protein_coding	610.437	377.285	-0.694047	4.28489e-07	5.44929e-06
WBGene00021671	ensembl	Y48G1BM.6	protein_coding	13.7927	6.22169	-1.14659	4.28668e-07	5.44929e-06
WBGene00011286	ensembl	ttr-29	protein_coding	1.92204	9.21122	2.24884	4.28977e-07	5.4493e-06
WBGene00014085	ensembl	ZK809.1	protein_coding	2.08222	7.08002	1.75758	4.32404e-07	5.48386e-06
WBGene00015893	ensembl	C17C3.11	protein_coding	0.588709	3.51132	2.55496	4.32627e-07	5.48386e-06
WBGene00016410	ensembl	C34E10.9	protein_coding	1.63745	4.92789	1.5847	4.33425e-07	5.49005e-06
WBGene00017677	ensembl	asp-11	protein_coding	0.923626	4.05534	2.12677	4.34247e-07	5.49653e-06
WBGene00017957	ensembl	F31F4.1	protein_coding	4.58236	10.7581	1.23196	4.34727e-07	5.49867e-06
WBGene00022683	ensembl	ZK185.3	protein_coding	9.833	4.18652	-1.23282	4.35555e-07	5.50521e-06
WBGene00044642	ensembl	clec-69	pseudogene	0.0754786	1.72448	4.40821	4.38708e-07	5.54111e-06
WBGene00003592	ensembl	nfi-1	protein_coding	97.7935	58.0619	-0.750939	4.39903e-07	5.55224e-06
WBGene00004154	ensembl	pqn-72	protein_coding	11.4936	56.2533	2.28759	4.41948e-07	5.57281e-06
WBGene00001158	ensembl	ech-9	protein_coding	1.86474	74.8023	5.31651	4.42569e-07	5.57281e-06
WBGene00022104	ensembl	Y71D11A.3	protein_coding	7.50847	2.43662	-1.62491	4.4261e-07	5.57281e-06
WBGene00014102	ensembl	best-25	protein_coding	1.45386	5.74858	1.97629	4.42791e-07	5.57281e-06
WBGene00011619	ensembl	T08G3.7	protein_coding	2.1465	7.96201	1.88778	4.43248e-07	5.5746e-06
WBGene00008423	ensembl	D2045.5	protein_coding	4.35492	11.6152	1.41032	4.46397e-07	5.61022e-06
WBGene00019425	ensembl	K06A1.2	protein_coding	1.7602	7.66246	2.11573	4.50266e-07	5.65083e-06
WBGene00007503	ensembl	C09H10.9	protein_coding	2.68207	7.14038	1.40857	4.51378e-07	5.65144e-06
WBGene00010623	ensembl	K07A12.5	protein_coding	8.6809	21.0276	1.27301	4.51411e-07	5.65144e-06
WBGene00003746	ensembl	nlp-8	protein_coding	6.91206	15.4848	1.16307	4.51592e-07	5.65144e-06
WBGene00077764	ensembl	F59C6.16	protein_coding	32.7311	78.3504	1.25819	4.5266e-07	5.65998e-06
WBGene00012905	ensembl	Y46G5A.14	protein_coding	2.55344	7.51598	1.55081	4.52914e-07	5.65998e-06
WBGene00016351	ensembl	C33F10.1	protein_coding	63.3746	160.977	1.34394	4.53976e-07	5.66926e-06
WBGene00008192	ensembl	C49C3.2	pseudogene	0.996729	4.54015	2.1735	4.55815e-07	5.68821e-06
WBGene00013449	ensembl	Y67A6A.1	protein_coding	5.24556	13.0925	1.31621	4.58809e-07	5.72033e-06
WBGene00015169	ensembl	B0403.5	protein_coding	4.10264	22.5417	2.4497	4.59086e-07	5.72033e-06
WBGene00013819	ensembl	Y116F11A.6	protein_coding	3.80699	0.998105	-1.94189	4.59358e-07	5.72033e-06
WBGene00016177	ensembl	C28C12.1	protein_coding	2.90899	7.77079	1.4137	4.61499e-07	5.74296e-06
WBGene00017197	ensembl	F07C3.9	protein_coding	2.1301	9.67369	2.17313	4.63535e-07	5.76424e-06
WBGene00077685	ensembl	C04F12.12	protein_coding	3.37459	9.68925	1.51628	4.64118e-07	5.76743e-06
WBGene00022782	ensembl	ZK622.4	protein_coding	3.94967	11.3662	1.5261	4.66402e-07	5.78603e-06
WBGene00000497	ensembl	chs-2	protein_coding	4.66483	11.2768	1.27226	4.66578e-07	5.78603e-06
WBGene00009125	ensembl	F25H5.2	protein_coding	3.29305	8.93471	1.43705	4.66594e-07	5.78603e-06
WBGene00015087	ensembl	B0252.1	protein_coding	2.21204	10.3601	2.22657	4.6752e-07	5.79346e-06
WBGene00010887	ensembl	M7.12	protein_coding	8.11285	2.84686	-1.51001	4.68139e-07	5.79706e-06
WBGene00009457	ensembl	F36A2.10	protein_coding	18.8484	60.5637	1.68124	4.70299e-07	5.81852e-06
WBGene00013290	ensembl	Y57G11A.2	protein_coding	60.1398	195.475	1.6995	4.70528e-07	5.81852e-06
WBGene00011852	ensembl	clec-26	protein_coding	1.2656	4.8629	1.93606	4.7165e-07	5.82832e-06
WBGene00011573	ensembl	anmt-3	protein_coding	43.5436	80.9082	0.893039	4.72209e-07	5.83116e-06
WBGene00000067	ensembl	act-5	protein_coding	401.773	719.102	0.839701	4.74624e-07	5.853e-06
WBGene00012402	ensembl	sfxn-1.3	protein_coding	1.60136	6.24829	1.95325	4.74639e-07	5.853e-06
WBGene00016946	ensembl	C55B7.10	protein_coding	3.87284	12.5765	1.69483	4.75994e-07	5.86562e-06
WBGene00004226	ensembl	ptr-12	protein_coding	4.57898	12.2942	1.42135	4.77646e-07	5.87779e-06
WBGene00011590	ensembl	bus-19	protein_coding	2.5723	10.3377	2.00071	4.79583e-07	5.89754e-06
WBGene00012010	ensembl	T25B9.4	protein_coding	2.9194	9.56304	1.70619	4.79982e-07	5.89835e-06
WBGene00000228	ensembl	atn-1	protein_coding	160.785	266.941	0.731311	4.81237e-07	5.90967e-06
WBGene00007397	ensembl	C07A4.2	protein_coding	1.40535	8.08043	2.50931	4.81779e-07	5.91223e-06
WBGene00019461	ensembl	K07A3.3	protein_coding	7.44357	22.0054	1.56011	4.82419e-07	5.91598e-06
WBGene00017719	ensembl	F22F7.1	protein_coding	245.127	154.302	-0.66765	4.83457e-07	5.9246e-06
WBGene00044005	ensembl	F37C12.18	protein_coding	5.94999	15.9811	1.4224	4.84029e-07	5.92528e-06
WBGene00014752	ensembl	F38E11.8	pseudogene	0.629502	3.26172	2.35297	4.84181e-07	5.92528e-06
WBGene00016956	ensembl	C55C3.6	protein_coding	1.85873	6.70619	1.84132	4.84603e-07	5.92634e-06
WBGene00019421	ensembl	K05F6.10	protein_coding	0.507182	5.30763	3.36591	4.89518e-07	5.9813e-06
WBGene00011195	ensembl	sao-1	protein_coding	251.531	166.692	-0.593257	4.90366e-07	5.9813e-06
WBGene00016919	ensembl	C54E4.4	protein_coding	0.972773	3.61696	1.88578	4.90403e-07	5.9813e-06
WBGene00019284	ensembl	K01A2.10	protein_coding	3.96622	9.61384	1.27605	4.90447e-07	5.9813e-06
WBGene00014155	ensembl	ZK930.5	protein_coding	0.759821	3.34547	2.1264	4.93874e-07	6.01683e-06
WBGene00017557	ensembl	nep-11	protein_coding	13.4628	25.0783	0.89676	4.94041e-07	6.01683e-06
WBGene00044896	ensembl	K12C11.5	protein_coding	0.78773	3.17582	1.99889	4.95214e-07	6.02697e-06
WBGene00023492	ensembl	T24D3.2	protein_coding	4.37094	1.28352	-1.77365	5.0269e-07	6.10957e-06
WBGene00020156	ensembl	T02B11.4	protein_coding	1.8949	5.92578	1.64898	5.04735e-07	6.1302e-06
WBGene00044347	ensembl	Y71G12B.30	protein_coding	5.53287	15.2958	1.46181	5.05342e-07	6.13338e-06
WBGene00006916	ensembl	vha-7	protein_coding	141.263	90.2735	-0.645516	5.06294e-07	6.13695e-06
WBGene00044646	ensembl	B0205.14	protein_coding	4.85265	1.38344	-1.79755	5.06329e-07	6.13695e-06
WBGene00020884	ensembl	T28B4.1	protein_coding	16.0659	30.0045	0.901501	5.09303e-07	6.16518e-06
WBGene00022313	ensembl	Y77E11A.12	protein_coding	3.80585	9.76912	1.35611	5.09355e-07	6.16518e-06
WBGene00012925	ensembl	wht-8	protein_coding	7.57893	19.0209	1.32405	5.10268e-07	6.17202e-06
WBGene00008610	ensembl	F09C3.2	protein_coding	9.02035	20.1333	1.15616	5.11839e-07	6.18679e-06
WBGene00010684	ensembl	K08F9.1	protein_coding	0.255251	1.79706	2.78636	5.1521e-07	6.21905e-06
WBGene00002204	ensembl	kin-21	protein_coding	3.13724	9.85722	1.64455	5.19285e-07	6.26396e-06
WBGene00010082	ensembl	F55A11.11	protein_coding	11.1445	31.4841	1.4947	5.20381e-07	6.27291e-06
WBGene00011260	ensembl	R13G10.4	protein_coding	0.910967	4.89033	2.41295	5.23309e-07	6.29963e-06
WBGene00000516	ensembl	cki-1	protein_coding	2.81974	10.1484	1.83816	5.25188e-07	6.31542e-06
WBGene00020247	ensembl	T05B11.4	protein_coding	29.8567	17.1913	-0.795396	5.25515e-07	6.31542e-06
WBGene00012015	ensembl	T25B9.9	protein_coding	336.066	214.276	-0.649014	5.25691e-07	6.31542e-06
WBGene00015306	ensembl	C01G5.4	protein_coding	4.59461	14.1055	1.61229	5.27351e-07	6.33108e-06
WBGene00016943	ensembl	acdh-1	protein_coding	1969.1	355.315	-2.4698	5.28743e-07	6.34348e-06
WBGene00015696	ensembl	C10H11.7	protein_coding	5.50698	15.6387	1.50117	5.29251e-07	6.34528e-06
WBGene00044210	ensembl	Y51A2D.21	protein_coding	6.17037	13.4247	1.12272	5.29717e-07	6.34657e-06
WBGene00003404	ensembl	mpz-1	protein_coding	21.5235	38.4502	0.837218	5.30612e-07	6.35299e-06
WBGene00006626	ensembl	tsn-1	protein_coding	575.795	373.252	-0.625364	5.31449e-07	6.35872e-06
WBGene00015011	ensembl	B0041.8	protein_coding	82.6581	54.3897	-0.603799	5.32797e-07	6.37054e-06
WBGene00021996	ensembl	Y59E9AL.6	protein_coding	23.8387	71.9724	1.59139	5.33578e-07	6.37557e-06
WBGene00001843	ensembl	hgo-1	protein_coding	88.2647	52.1003	-0.759241	5.36202e-07	6.40246e-06
WBGene00007246	ensembl	nspb-10	protein_coding	1.55255	15.4189	3.29261	5.36552e-07	6.40246e-06
WBGene00007975	ensembl	gls-1	protein_coding	229.404	143.724	-0.67406	5.37462e-07	6.40901e-06
WBGene00022743	ensembl	mlt-7	protein_coding	40.3949	130.675	1.69342	5.41401e-07	6.45048e-06
WBGene00013374	ensembl	Y62E10A.3	protein_coding	0.270076	2.73144	3.30758	5.41669e-07	6.45048e-06
WBGene00018286	ensembl	F41E6.5	protein_coding	28.5788	49.4122	0.788362	5.46203e-07	6.49522e-06
WBGene00003893	ensembl	ost-1	protein_coding	351.629	548.217	0.640644	5.46656e-07	6.49522e-06
WBGene00012518	ensembl	comt-2	protein_coding	0.156228	1.72183	3.43512	5.46893e-07	6.49522e-06
WBGene00014158	ensembl	ZK938.1	protein_coding	61.2992	150.004	1.29019	5.4764e-07	6.49974e-06
WBGene00003689	ensembl	nhr-99	protein_coding	1.9724	10.7059	2.42739	5.48466e-07	6.50518e-06
WBGene00015907	ensembl	C17F3.1	protein_coding	25.7559	59.6709	1.20976	5.51366e-07	6.53521e-06
WBGene00007295	ensembl	C04C11.1	protein_coding	2.18689	5.77113	1.40017	5.51741e-07	6.53527e-06
WBGene00015389	ensembl	scav-1	protein_coding	45.569	74.8426	0.715874	5.52134e-07	6.53556e-06
WBGene00014755	ensembl	F40F12.8	pseudogene	1.10489	5.3152	2.24741	5.53192e-07	6.54371e-06
WBGene00021720	ensembl	Y49F6B.8	protein_coding	4.8347	21.5621	2.14957	5.53874e-07	6.54409e-06
WBGene00002193	ensembl	kin-5	protein_coding	10.1068	29.938	1.56345	5.53964e-07	6.54409e-06
WBGene00018138	ensembl	folt-2	protein_coding	437.665	69.8278	-2.64552	5.55255e-07	6.55497e-06
WBGene00012168	ensembl	W01A8.6	protein_coding	4.67041	10.9041	1.22328	5.56301e-07	6.56295e-06
WBGene00014375	ensembl	F44D12.11	pseudogene	0.612794	3.24138	2.3801	5.57339e-07	6.57081e-06
WBGene00010991	ensembl	R03D7.5	protein_coding	1.5814	5.30459	1.73761	5.6058e-07	6.60066e-06
WBGene00013858	ensembl	ssp-34	protein_coding	18.8741	47.1018	1.31676	5.60666e-07	6.60066e-06
WBGene00003434	ensembl	msp-38	protein_coding	58.6529	125.789	1.09966	5.60989e-07	6.60066e-06
WBGene00020071	ensembl	R13H9.5	protein_coding	3.72674	12.1833	1.70135	5.61866e-07	6.60659e-06
WBGene00007049	ensembl	tag-191	protein_coding	1.75922	5.92381	1.74276	5.63058e-07	6.61622e-06
WBGene00017515	ensembl	F16F9.4	protein_coding	8.61378	18.7349	1.11988	5.64369e-07	6.62234e-06
WBGene00011173	ensembl	acs-18	protein_coding	18.3095	54.2708	1.56611	5.64632e-07	6.62234e-06
WBGene00008657	ensembl	clec-154	pseudogene	0.617995	3.90363	2.63151	5.64932e-07	6.62234e-06
WBGene00020962	ensembl	W02H5.8	protein_coding	29.8962	17.0634	-0.810056	5.6545e-07	6.62234e-06
WBGene00007229	ensembl	C01G6.9	protein_coding	0.704568	3.37575	2.25423	5.6545e-07	6.62234e-06
WBGene00018316	ensembl	F41H10.3	protein_coding	148.952	95.6062	-0.639039	5.69882e-07	6.66534e-06
WBGene00013476	ensembl	Y69E1A.4	protein_coding	1.02288	4.52433	2.13279	5.70251e-07	6.66534e-06
WBGene00010779	ensembl	K11H3.2	protein_coding	3.87511	10.3905	1.42126	5.71909e-07	6.67812e-06
WBGene00006039	ensembl	ssp-10	protein_coding	37.6313	80.4412	1.09434	5.72952e-07	6.67812e-06
WBGene00004083	ensembl	pph-1	protein_coding	17.1104	31.2577	0.869221	5.73031e-07	6.67812e-06
WBGene00017553	ensembl	nep-8	protein_coding	8.66448	21.6858	1.32132	5.73132e-07	6.67812e-06
WBGene00194658	ensembl	R09E10.13	protein_coding	0.214211	2.49449	3.51028	5.74403e-07	6.68739e-06
WBGene00020435	ensembl	T11F8.4	protein_coding	2.47363	10.2061	2.03447	5.7592e-07	6.69842e-06
WBGene00019017	ensembl	F57F4.4	protein_coding	249.894	414.39	0.729474	5.76107e-07	6.69842e-06
WBGene00008772	ensembl	irld-4	protein_coding	3.07332	7.98795	1.37466	5.77104e-07	6.70561e-06
WBGene00011968	ensembl	T23G11.1	protein_coding	30.6905	103.822	1.75627	5.77806e-07	6.70937e-06
WBGene00194717	ensembl	ZC239.22	protein_coding	0.808121	4.18678	2.35811	5.78768e-07	6.71614e-06
WBGene00007935	ensembl	C34E11.2	protein_coding	0.993941	5.53359	2.4677	5.79319e-07	6.71813e-06
WBGene00007863	ensembl	C32C4.3	protein_coding	1.46287	5.76798	1.97145	5.81039e-07	6.73366e-06
WBGene00206368	ensembl	Y39F10C.3	protein_coding	1.63448	6.14749	1.89974	5.81846e-07	6.73861e-06
WBGene00017052	ensembl	D2024.4	protein_coding	0.319646	4.04154	3.62209	5.82478e-07	6.7392e-06
WBGene00011467	ensembl	decr-1.3	protein_coding	4.69574	14.6668	1.63674	5.82659e-07	6.7392e-06
WBGene00017028	ensembl	dex-1	protein_coding	4.46932	11.4793	1.36029	5.84058e-07	6.75098e-06
WBGene00015421	ensembl	C04E6.4	protein_coding	0.834453	4.06846	2.27411	5.86521e-07	6.77206e-06
WBGene00017195	ensembl	glo-4	protein_coding	48.5375	81.4489	0.747138	5.87005e-07	6.77206e-06
WBGene00017910	ensembl	F28H1.5	protein_coding	1.83956	5.90515	1.67524	5.87029e-07	6.77206e-06
WBGene00022010	ensembl	catp-7	protein_coding	96.5702	160.223	0.730113	5.88033e-07	6.77922e-06
WBGene00018082	ensembl	F36A4.3	protein_coding	1.9298	6.22869	1.68125	5.88958e-07	6.7797e-06
WBGene00020659	ensembl	T21G5.1	protein_coding	7.17852	19.8069	1.46167	5.89064e-07	6.7797e-06
WBGene00022064	ensembl	Y67D8B.5	protein_coding	3.09556	9.25219	1.57466	5.89223e-07	6.7797e-06
WBGene00020375	ensembl	pigv-1	protein_coding	201.168	126.613	-0.667453	5.91606e-07	6.7985e-06
WBGene00009394	ensembl	clec-63	protein_coding	451.925	862.659	0.93261	5.91625e-07	6.7985e-06
WBGene00010366	ensembl	H05L14.1	protein_coding	15.5397	46.577	1.58069	5.92606e-07	6.80536e-06
WBGene00013473	ensembl	Y69E1A.1	protein_coding	59.0618	152.258	1.36519	5.93324e-07	6.80675e-06
WBGene00020802	ensembl	btb-2	protein_coding	2.78549	9.42908	1.75568	5.9388e-07	6.80675e-06
WBGene00011120	ensembl	R07E5.15	protein_coding	19.4938	48.8531	1.32258	5.95378e-07	6.8195e-06
WBGene00019612	ensembl	gpcp-1	protein_coding	13.4821	25.9381	0.944957	5.95955e-07	6.8217e-06
WBGene00010634	ensembl	K07F5.6	protein_coding	4.43451	12.5373	1.49425	5.96788e-07	6.82682e-06
WBGene00019399	ensembl	K04F10.7	protein_coding	46.2449	29.2252	-0.66092	5.98814e-07	6.84126e-06
WBGene00013085	ensembl	mpz-6	protein_coding	1.86214	5.93932	1.66708	5.98831e-07	6.84126e-06
WBGene00013987	ensembl	ZK512.8	protein_coding	15.0546	38.2357	1.34302	5.99209e-07	6.84126e-06
WBGene00001006	ensembl	dlg-1	protein_coding	32.7171	57.0859	0.803241	6.01787e-07	6.86185e-06
WBGene00006926	ensembl	vit-2	protein_coding	14399.5	7838.58	-0.877357	6.03129e-07	6.86959e-06
WBGene00017428	ensembl	F13D11.3	protein_coding	5.74872	13.4521	1.22462	6.03406e-07	6.86959e-06
WBGene00014100	ensembl	ZK849.1	protein_coding	1.11289	4.43788	1.98154	6.0363e-07	6.86959e-06
WBGene00017536	ensembl	F17A9.4	protein_coding	63.385	41.3965	-0.614128	6.06527e-07	6.89369e-06
WBGene00235133	ensembl	T26H5.14	protein_coding	0.0427339	1.25613	4.74851	6.07425e-07	6.89947e-06
WBGene00007632	ensembl	C16C10.13	protein_coding	0.857643	3.27971	1.93066	6.08269e-07	6.90037e-06
WBGene00017426	ensembl	F13C5.5	protein_coding	9.77721	19.0296	0.960302	6.08344e-07	6.90037e-06
WBGene00012609	ensembl	Y38F1A.7	protein_coding	0.550458	2.68691	2.27859	6.08672e-07	6.90037e-06
WBGene00019279	ensembl	K01A2.4	protein_coding	2.58814	7.16669	1.47086	6.09646e-07	6.90329e-06
WBGene00220259	ensembl	ZK418.13	protein_coding	1.7148	5.32654	1.63046	6.0971e-07	6.90329e-06
WBGene00021630	ensembl	Y47D9A.3	protein_coding	0.630773	3.10416	2.27783	6.13339e-07	6.93994e-06
WBGene00004242	ensembl	puf-6	protein_coding	90.8476	59.3133	-0.614364	6.14028e-07	6.94331e-06
WBGene00000786	ensembl	cpr-6	protein_coding	609.6	328.875	-0.890387	6.1498e-07	6.94963e-06
WBGene00019997	ensembl	R10F2.6	protein_coding	14.3061	28.0457	0.969431	6.17811e-07	6.97145e-06
WBGene00022822	ensembl	ZK813.3	protein_coding	168.702	64.9202	-1.37884	6.18092e-07	6.97145e-06
WBGene00019519	ensembl	K08B5.2	protein_coding	4.52997	11.1901	1.30241	6.19433e-07	6.98052e-06
WBGene00000781	ensembl	cpr-1	protein_coding	86.6376	947.448	3.45061	6.19685e-07	6.98052e-06
WBGene00015413	ensembl	pdhb-1	protein_coding	257.296	171.931	-0.581804	6.22301e-07	7.00553e-06
WBGene00021608	ensembl	Y46H3D.1	protein_coding	1.12495	4.07327	1.8498	6.2512e-07	7.02031e-06
WBGene00012481	ensembl	Y18D10A.11	protein_coding	215.005	139.94	-0.619746	6.25196e-07	7.02031e-06
WBGene00019654	ensembl	K11G9.3	protein_coding	6.97703	1.68794	-2.01977	6.252e-07	7.02031e-06
WBGene00012749	ensembl	Y41C4A.1	pseudogene	0.146604	1.82762	3.60578	6.29024e-07	7.05597e-06
WBGene00020860	ensembl	nspd-10	protein_coding	25.3274	55.4192	1.12774	6.29172e-07	7.05597e-06
WBGene00000239	ensembl	bas-1	protein_coding	33.1703	18.0252	-0.879415	6.30995e-07	7.07194e-06
WBGene00009377	ensembl	F34D10.8	protein_coding	14.0146	36.6712	1.384	6.317e-07	7.0742e-06
WBGene00009547	ensembl	F38H4.3	protein_coding	1.67618	5.88972	1.80587	6.31996e-07	7.0742e-06
WBGene00018471	ensembl	F45E4.6	protein_coding	2.66395	8.41814	1.65273	6.32587e-07	7.07635e-06
WBGene00000708	ensembl	col-135	protein_coding	21.157	10.1726	-1.05673	6.37351e-07	7.12064e-06
WBGene00008581	ensembl	acl-13	protein_coding	4.42542	13.1228	1.56413	6.38848e-07	7.12573e-06
WBGene00010013	ensembl	F54B3.1	protein_coding	164.599	106.276	-0.630579	6.39065e-07	7.12573e-06
WBGene00017867	ensembl	slc-28.1	protein_coding	3.15788	9.00556	1.51084	6.39375e-07	7.12573e-06
WBGene00022781	ensembl	pmt-1	protein_coding	319.93	484.273	0.597928	6.39416e-07	7.12573e-06
WBGene00008063	ensembl	C41G7.6	protein_coding	10.2693	45.2075	2.13276	6.40865e-07	7.13695e-06
WBGene00015944	ensembl	C18A3.7	protein_coding	3.64172	9.93555	1.44368	6.41838e-07	7.13695e-06
WBGene00013190	ensembl	Y54E2A.5	protein_coding	2.62746	8.92443	1.75505	6.42036e-07	7.13695e-06
WBGene00012486	ensembl	Y18D10A.21	protein_coding	2.82002	7.71304	1.44842	6.43021e-07	7.14069e-06
WBGene00008905	ensembl	F17B5.1	protein_coding	0.532833	3.51203	2.69994	6.43178e-07	7.14069e-06
WBGene00017647	ensembl	F20H11.4	protein_coding	10.4651	25.5634	1.28513	6.46116e-07	7.16432e-06
WBGene00014154	ensembl	ZK930.4	protein_coding	5.5632	17.8059	1.67252	6.47281e-07	7.17066e-06
WBGene00006518	ensembl	tag-173	protein_coding	191.692	127.558	-0.58725	6.47497e-07	7.17066e-06
WBGene00009714	ensembl	F44G4.5	protein_coding	5.04585	13.731	1.44032	6.49719e-07	7.18627e-06
WBGene00008841	ensembl	F15A4.6	protein_coding	6.32693	14.6184	1.20782	6.51616e-07	7.20276e-06
WBGene00003906	ensembl	paf-1	protein_coding	2.2704	6.83534	1.58582	6.53142e-07	7.21512e-06
WBGene00002137	ensembl	inx-15	protein_coding	34.5463	61.3783	0.829161	6.53836e-07	7.21829e-06
WBGene00015776	ensembl	dct-1	protein_coding	16.5405	31.596	0.933129	6.55427e-07	7.22648e-06
WBGene00001570	ensembl	gei-13	protein_coding	3.81122	10.8162	1.50124	6.55592e-07	7.22648e-06
WBGene00007641	ensembl	C17E4.1	protein_coding	1.57351	6.22131	1.97154	6.55824e-07	7.22648e-06
WBGene00044169	ensembl	C06C3.10	protein_coding	0.36838	2.36215	2.66391	6.56441e-07	7.22648e-06
WBGene00015220	ensembl	B0507.3	protein_coding	1.33346	5.15672	1.94816	6.56618e-07	7.22648e-06
WBGene00013268	ensembl	Y57A10A.28	protein_coding	31.6922	18.0832	-0.808954	6.59609e-07	7.25488e-06
WBGene00004909	ensembl	snf-10	protein_coding	4.23403	11.3685	1.42409	6.61701e-07	7.27338e-06
WBGene00006324	ensembl	sup-17	protein_coding	185.812	116.467	-0.673265	6.62512e-07	7.27433e-06
WBGene00018731	ensembl	F53A9.8	protein_coding	17.8618	193.217	3.43282	6.6261e-07	7.27433e-06
WBGene00016336	ensembl	C33C12.4	protein_coding	1.33665	7.69552	2.50716	6.64112e-07	7.28492e-06
WBGene00007274	ensembl	C03C11.1	protein_coding	9.63783	28.6302	1.5667	6.64398e-07	7.28492e-06
WBGene00003104	ensembl	mab-7	protein_coding	1.36366	6.36343	2.20923	6.65141e-07	7.28856e-06
WBGene00020146	ensembl	got-1.2	protein_coding	77.238	121.424	0.652251	6.67026e-07	7.30469e-06
WBGene00010174	ensembl	F56H9.2	protein_coding	92.9842	58.7428	-0.663316	6.68023e-07	7.3111e-06
WBGene00017688	ensembl	ttr-35	protein_coding	32.3231	18.5345	-0.802188	6.69964e-07	7.32781e-06
WBGene00008314	ensembl	C54G4.4	protein_coding	0.449789	2.65398	2.53892	6.71409e-07	7.33908e-06
WBGene00022542	ensembl	ZC190.8	protein_coding	1.26797	4.98177	1.96188	6.79293e-07	7.41154e-06
WBGene00011909	ensembl	T22A3.6	protein_coding	1.25333	5.33487	2.08763	6.85319e-07	7.47267e-06
WBGene00013979	ensembl	ZK507.3	protein_coding	4.14382	10.6415	1.35737	6.91357e-07	7.52924e-06
WBGene00007225	ensembl	C01G6.3	protein_coding	60.0733	37.5629	-0.676858	6.92139e-07	7.53313e-06
WBGene00016346	ensembl	fbxa-120	protein_coding	15.5416	6.78419	-1.19036	6.93117e-07	7.53914e-06
WBGene00002041	ensembl	hum-8	protein_coding	37.0312	61.7246	0.737684	6.98972e-07	7.59815e-06
WBGene00017291	ensembl	F09E5.14	protein_coding	4.41718	10.5167	1.24981	7.01951e-07	7.62586e-06
WBGene00050879	ensembl	D1081.11	protein_coding	0.17856	1.61359	3.14358	7.05113e-07	7.65551e-06
WBGene00010953	ensembl	clec-190	protein_coding	3.05358	0.440449	-2.77249	7.06263e-07	7.6633e-06
WBGene00007082	ensembl	acs-10	protein_coding	17.4839	52.8423	1.59247	7.07775e-07	7.66604e-06
WBGene00021340	ensembl	Y34F4.5	protein_coding	13.3497	23.8965	0.839656	7.07863e-07	7.66604e-06
WBGene00021007	ensembl	W03F11.4	protein_coding	25.0277	83.2848	1.73236	7.07915e-07	7.66604e-06
WBGene00004990	ensembl	spp-5	protein_coding	253.142	431.489	0.769187	7.08247e-07	7.66604e-06
WBGene00016339	ensembl	C33C12.7	protein_coding	1.39429	6.46651	2.19991	7.11874e-07	7.70041e-06
WBGene00020140	ensembl	ant-1.4	protein_coding	6.62205	25.8301	1.95828	7.12292e-07	7.70041e-06
WBGene00008603	ensembl	F09B9.4	protein_coding	18.669	31.2751	0.743446	7.12931e-07	7.70261e-06
WBGene00016010	ensembl	C23G10.1	protein_coding	3.33412	13.11	1.96647	7.17663e-07	7.74897e-06
WBGene00020587	ensembl	ugt-9	protein_coding	7.47344	1.11024	-2.73867	7.18736e-07	7.74897e-06
WBGene00002076	ensembl	imb-2	protein_coding	227.979	150.733	-0.596502	7.19331e-07	7.74897e-06
WBGene00009149	ensembl	F26D2.10	protein_coding	6.80112	19.6382	1.52711	7.19461e-07	7.74897e-06
WBGene00015605	ensembl	C08E3.13	protein_coding	0.534774	3.1688	2.54438	7.196e-07	7.74897e-06
WBGene00006625	ensembl	try-7	protein_coding	2.60785	8.60395	1.71877	7.19937e-07	7.74897e-06
WBGene00017312	ensembl	pitr-5	protein_coding	3.8352	9.56332	1.31577	7.20285e-07	7.74897e-06
WBGene00016566	ensembl	eri-7	protein_coding	55.0559	31.8952	-0.786618	7.22053e-07	7.75942e-06
WBGene00014152	ensembl	ZK930.2	protein_coding	21.7312	42.0573	0.950448	7.22133e-07	7.75942e-06
WBGene00050904	ensembl	Y70C5A.3	protein_coding	4.73615	14.3757	1.60444	7.23881e-07	7.77307e-06
WBGene00008803	ensembl	lips-10	protein_coding	16.8704	34.8131	1.04576	7.24973e-07	7.77307e-06
WBGene00001914	ensembl	his-40	protein_coding	6.74888	2.24846	-1.59259	7.25005e-07	7.77307e-06
WBGene00000546	ensembl	clp-6	protein_coding	13.5207	33.7	1.31503	7.25159e-07	7.77307e-06
WBGene00007018	ensembl	mdt-18	protein_coding	33.8688	21.0733	-0.684173	7.26118e-07	7.77865e-06
WBGene00021492	ensembl	comt-5	protein_coding	3.13622	0.755928	-2.06605	7.28478e-07	7.79727e-06
WBGene00000515	ensembl	ckc-1	protein_coding	47.8559	27.596	-0.792329	7.28738e-07	7.79727e-06
WBGene00008014	ensembl	fbxa-172	protein_coding	0.902495	3.69322	2.0254	7.29621e-07	7.80201e-06
WBGene00009487	ensembl	clec-232	protein_coding	0.424374	3.08455	2.84592	7.30199e-07	7.80348e-06
WBGene00014104	ensembl	ZK849.6	protein_coding	3.12455	7.69169	1.29708	7.31096e-07	7.80836e-06
WBGene00015947	ensembl	C18A11.1	protein_coding	2.56032	8.82658	1.77784	7.35219e-07	7.84765e-06
WBGene00019259	ensembl	H34C03.2	protein_coding	333.945	203.518	-0.713988	7.36272e-07	7.85416e-06
WBGene00006589	ensembl	tnt-4	protein_coding	16.3288	60.8623	1.89593	7.3768e-07	7.85971e-06
WBGene00017807	ensembl	F26A1.9	protein_coding	0.458625	2.77499	2.56916	7.3908e-07	7.8681e-06
WBGene00009705	ensembl	F44F4.10	protein_coding	2.67644	8.78324	1.70815	7.39356e-07	7.8681e-06
WBGene00004045	ensembl	pll-1	protein_coding	3.35032	8.45668	1.33473	7.43115e-07	7.90335e-06
WBGene00000830	ensembl	ctl-1	protein_coding	1.95019	6.75608	1.78617	7.4385e-07	7.90616e-06
WBGene00003229	ensembl	mex-3	protein_coding	370.525	244.701	-0.598303	7.44272e-07	7.90616e-06
WBGene00045271	ensembl	F07G6.10	protein_coding	14.4207	32.3573	1.16422	7.49016e-07	7.95178e-06
WBGene00011042	ensembl	R05H10.1	protein_coding	0.696214	2.89096	2.0412	7.50161e-07	7.95917e-06
WBGene00021113	ensembl	gsp-3	protein_coding	42.0717	135.018	1.68077	7.50848e-07	7.96168e-06
WBGene00016677	ensembl	C45G9.6	protein_coding	8.96148	18.7574	1.06382	7.54066e-07	7.99102e-06
WBGene00010874	ensembl	M05D6.1	protein_coding	1.50842	5.0257	1.73485	7.54994e-07	7.99607e-06
WBGene00000116	ensembl	alh-10	protein_coding	27.9295	14.7385	-0.920083	7.61476e-07	8.05027e-06
WBGene00017127	ensembl	E04F6.8	protein_coding	35.7006	20.623	-0.792151	7.65829e-07	8.09146e-06
WBGene00019504	ensembl	K07H8.2	protein_coding	190.624	119.444	-0.673738	7.71105e-07	8.14236e-06
WBGene00022834	ensembl	ZK973.8	protein_coding	4.04412	11.7199	1.53059	7.74705e-07	8.17549e-06
WBGene00016420	ensembl	C34G6.3	protein_coding	5.97628	14.8482	1.31001	7.76805e-07	8.19277e-06
WBGene00001579	ensembl	gex-2	protein_coding	71.0974	47.2328	-0.589615	7.77429e-07	8.19447e-06
WBGene00018080	ensembl	F36A4.1	protein_coding	0.0443693	1.03107	4.47357	7.81529e-07	8.23278e-06
WBGene00008313	ensembl	C54G4.3	protein_coding	7.62457	22.6684	1.5678	7.82421e-07	8.23729e-06
WBGene00009729	ensembl	F45E10.2	protein_coding	2.60535	9.26858	1.83064	7.88388e-07	8.29101e-06
WBGene00014053	ensembl	ZK669.3	protein_coding	28.508	52.8073	0.888496	7.90266e-07	8.30414e-06
WBGene00019949	ensembl	R08C7.5	protein_coding	5.35908	16.5899	1.62434	7.90647e-07	8.30414e-06
WBGene00018001	ensembl	F33D11.2	protein_coding	3.01328	9.39621	1.63337	7.92338e-07	8.31697e-06
WBGene00015106	ensembl	B0280.11	protein_coding	6.02061	19.3945	1.68191	7.94611e-07	8.33588e-06
WBGene00022622	ensembl	ZC477.10	pseudogene	1.58574	5.46878	1.78149	7.98646e-07	8.37325e-06
WBGene00011404	ensembl	T03F7.7	protein_coding	15.5153	32.741	1.07815	7.99199e-07	8.37409e-06
WBGene00020869	ensembl	T28A11.2	protein_coding	40.2086	23.349	-0.785857	8.03843e-07	8.41777e-06
WBGene00018158	ensembl	comp-1	protein_coding	9.73814	28.3545	1.53846	8.06569e-07	8.44133e-06
WBGene00011322	ensembl	irld-14	protein_coding	4.11409	13.51	1.70776	8.08044e-07	8.45177e-06
WBGene00015541	ensembl	C06E7.4	protein_coding	4.10315	11.7048	1.50783	8.0883e-07	8.45499e-06
WBGene00014048	ensembl	ZK666.8	protein_coding	1.36959	5.5146	2.00128	8.10282e-07	8.46189e-06
WBGene00044446	ensembl	C06G4.6	protein_coding	0.0842559	1.35427	3.92003	8.10445e-07	8.46189e-06
WBGene00015908	ensembl	C17F3.3	protein_coding	4.72608	11.5365	1.28327	8.13271e-07	8.48139e-06
WBGene00044243	ensembl	F16C3.4	protein_coding	1.4392	5.90539	2.02358	8.16548e-07	8.50687e-06
WBGene00009670	ensembl	F43G9.8	protein_coding	0.989539	3.70312	1.89616	8.16972e-07	8.50687e-06
WBGene00020904	ensembl	T28F12.1	protein_coding	1.28837	4.03117	1.641	8.17155e-07	8.50687e-06
WBGene00013437	ensembl	Y66D12A.11	protein_coding	3.33692	10.2294	1.60977	8.18368e-07	8.51449e-06
WBGene00014201	ensembl	ZK1053.6	protein_coding	1.76251	6.42817	1.86204	8.22193e-07	8.54927e-06
WBGene00012444	ensembl	Y15E3A.5	protein_coding	3.75566	10.3022	1.45194	8.24851e-07	8.57186e-06
WBGene00017869	ensembl	F28A10.1	protein_coding	0.454625	3.89198	3.07045	8.25846e-07	8.57717e-06
WBGene00021352	ensembl	Y37E3.11	protein_coding	71.6679	107.704	0.587423	8.28493e-07	8.59426e-06
WBGene00000868	ensembl	cyb-3	protein_coding	570.326	373.958	-0.608883	8.28583e-07	8.59426e-06
WBGene00018773	ensembl	F53G12.8	protein_coding	5.60627	15.2458	1.4384	8.28947e-07	8.59426e-06
WBGene00012919	ensembl	Y46G5A.34	protein_coding	1.8433	6.07792	1.71172	8.30903e-07	8.6095e-06
WBGene00012970	ensembl	Y48A6B.9	protein_coding	6.54031	12.9361	0.983089	8.34354e-07	8.6402e-06
WBGene00015480	ensembl	C05D10.4	protein_coding	15.4112	35.9597	1.2206	8.35504e-07	8.64705e-06
WBGene00007320	ensembl	C05B5.2	protein_coding	26.3663	71.6502	1.44074	8.38252e-07	8.67043e-06
WBGene00021814	ensembl	Y53G8AR.7	protein_coding	9.6502	21.6363	1.16604	8.39315e-07	8.67635e-06
WBGene00000541	ensembl	cln-3.3	protein_coding	3.1151	8.68711	1.48208	8.40882e-07	8.68748e-06
WBGene00021369	ensembl	siah-1	protein_coding	23.8995	42.4454	0.826805	8.41451e-07	8.68829e-06
WBGene00015997	ensembl	C18H7.7	protein_coding	3.00454	11.1375	1.88171	8.4457e-07	8.71541e-06
WBGene00219546	ensembl	F41E7.20	ncRNA	0.341506	1.95067	2.49578	8.4834e-07	8.74922e-06
WBGene00022467	ensembl	Y119C1B.1	protein_coding	4.8687	12.6322	1.36997	8.49739e-07	8.75854e-06
WBGene00020414	ensembl	T10E9.4	protein_coding	66.3196	206.778	1.63974	8.52369e-07	8.77952e-06
WBGene00000915	ensembl	daf-21	protein_coding	4810.33	3015.11	-0.673928	8.52766e-07	8.77952e-06
WBGene00013657	ensembl	Y105C5B.18	protein_coding	7.18091	18.2587	1.34179	8.53915e-07	8.78092e-06
WBGene00019780	ensembl	M60.4	protein_coding	83.034	53.4717	-0.635208	8.54885e-07	8.78092e-06
WBGene00022155	ensembl	Y71G12B.17	protein_coding	5.14402	14.6629	1.50519	8.55944e-07	8.78669e-06
WBGene00012379	ensembl	Y1A5A.1	protein_coding	3.07231	19.6444	2.66454	8.60327e-07	8.82147e-06
WBGene00043980	ensembl	F11D5.7	protein_coding	1.24951	4.669	1.89651	8.65285e-07	8.86523e-06
WBGene00044438	ensembl	Y51F10.11	protein_coding	39.8611	24.8424	-0.680754	8.65597e-07	8.86523e-06
WBGene00001757	ensembl	gst-9	protein_coding	4.67804	1.21961	-1.92366	8.6945e-07	8.89887e-06
WBGene00020416	ensembl	T10E9.6	protein_coding	1.33533	5.53708	2.0412	8.7108e-07	8.89887e-06
WBGene00016995	ensembl	D1005.1	protein_coding	203.031	124.342	-0.706732	8.71601e-07	8.89887e-06
WBGene00019525	ensembl	K08D9.4	protein_coding	1.31984	4.80274	1.86304	8.71981e-07	8.89887e-06
WBGene00015393	ensembl	C03G6.5	protein_coding	1.65809	5.03485	1.59997	8.72153e-07	8.89887e-06
WBGene00012087	ensembl	T27E7.1	protein_coding	39.0816	89.3145	1.1908	8.72336e-07	8.89887e-06
WBGene00020372	ensembl	T09A12.1	protein_coding	2.90299	9.63068	1.72216	8.74066e-07	8.90552e-06
WBGene00007216	ensembl	C01A2.4	protein_coding	67.9871	38.8616	-0.808462	8.74559e-07	8.90552e-06
WBGene00009396	ensembl	clec-65	protein_coding	38.0195	65.2001	0.778342	8.78089e-07	8.93632e-06
WBGene00012720	ensembl	Y39E4B.11	protein_coding	2.16279	7.88056	1.8567	8.79192e-07	8.94241e-06
WBGene00020987	ensembl	W03D8.5	protein_coding	4.01236	12.4639	1.62883	8.79886e-07	8.94433e-06
WBGene00022229	ensembl	Y73B6A.2	pseudogene	0.245626	2.12747	3.08869	8.8137e-07	8.95428e-06
WBGene00019812	ensembl	R01H2.4	protein_coding	1.26847	4.97254	1.97015	8.84979e-07	8.98173e-06
WBGene00018253	ensembl	F40H6.1	protein_coding	8.51807	26.3587	1.62541	8.85647e-07	8.98173e-06
WBGene00010833	ensembl	M03B6.1	protein_coding	4.9545	1.49113	-1.72865	8.85905e-07	8.98173e-06
WBGene00045394	ensembl	ZK813.7	protein_coding	201.587	109.466	-0.881525	8.86101e-07	8.98173e-06
WBGene00003554	ensembl	nas-38	protein_coding	1.62906	13.8624	3.07142	8.88301e-07	8.99887e-06
WBGene00019834	ensembl	R02F2.5	protein_coding	0.494523	2.47697	2.30441	8.89714e-07	9.00804e-06
WBGene00044250	ensembl	F56G4.7	protein_coding	0.440952	2.63903	2.55928	8.91043e-07	9.0114e-06
WBGene00014854	ensembl	W05B2.3	pseudogene	0.135403	1.32565	3.23836	8.91064e-07	9.0114e-06
WBGene00013579	ensembl	Y79H2A.2	protein_coding	10.556	29.3598	1.47512	8.93455e-07	9.03042e-06
WBGene00019260	ensembl	H34I24.1	protein_coding	4.40783	10.5115	1.25085	8.97899e-07	9.06227e-06
WBGene00195072	ensembl	C16C8.22	protein_coding	0.910908	3.49343	1.93005	8.98141e-07	9.06227e-06
WBGene00008711	ensembl	F11E6.8	protein_coding	4.03851	10.8506	1.42083	8.98788e-07	9.06363e-06
WBGene00000161	ensembl	apa-2	protein_coding	58.2703	37.0565	-0.651554	9.0148e-07	9.08561e-06
WBGene00011026	ensembl	R05D7.1	protein_coding	6.04036	13.0415	1.10767	9.03431e-07	9.10009e-06
WBGene00013713	ensembl	Y106G6G.4	protein_coding	29.9679	69.4262	1.21075	9.06516e-07	9.12597e-06
WBGene00017059	ensembl	D2062.7	protein_coding	14.7321	36.0316	1.28839	9.08798e-07	9.14031e-06
WBGene00015457	ensembl	C04G6.7	protein_coding	0.176077	2.55548	3.80638	9.08973e-07	9.14031e-06
WBGene00011980	ensembl	T24B8.7	protein_coding	173.621	115.558	-0.586785	9.1346e-07	9.18022e-06
WBGene00004014	ensembl	phb-1	protein_coding	365.756	237.933	-0.620513	9.14425e-07	9.1847e-06
WBGene00019979	ensembl	R09B5.11	protein_coding	13.0146	25.1958	0.953401	9.1512e-07	9.18648e-06
WBGene00016004	ensembl	C18H9.6	protein_coding	17.2977	3.9615	-2.12091	9.15988e-07	9.18998e-06
WBGene00004392	ensembl	rnr-2	protein_coding	432.57	276.403	-0.646226	9.17586e-07	9.2008e-06
WBGene00021975	ensembl	Y58A7A.1	protein_coding	26.0779	13.4132	-0.955807	9.19177e-07	9.21154e-06
WBGene00007343	ensembl	C05E7.1	protein_coding	2.74298	10.9225	1.98374	9.25288e-07	9.2623e-06
WBGene00006977	ensembl	zif-1	protein_coding	93.4187	59.7776	-0.643777	9.28877e-07	9.28821e-06
WBGene00019565	ensembl	cyp-35A3	protein_coding	2.33759	0.2656	-3.09971	9.28926e-07	9.28821e-06
WBGene00011400	ensembl	T03F6.4	protein_coding	2.50504	15.358	2.60796	9.29675e-07	9.29046e-06
WBGene00017205	ensembl	F07C4.12	protein_coding	1.08757	20.8146	4.23808	9.32008e-07	9.30776e-06
WBGene00022038	ensembl	Y65B4BL.6	protein_coding	0.824512	6.73139	3.00121	9.32458e-07	9.30776e-06
WBGene00022745	ensembl	ZK470.2	protein_coding	46.0586	72.2068	0.648062	9.33286e-07	9.31078e-06
WBGene00009730	ensembl	myo-6	protein_coding	3.89473	9.07367	1.22111	9.42327e-07	9.38511e-06
WBGene00219838	ensembl	C28H8.14	ncRNA	23.1621	39.0858	0.754012	9.44636e-07	9.40281e-06
WBGene00000022	ensembl	abt-4	protein_coding	31.3368	77.0871	1.29819	9.46687e-07	9.40737e-06
WBGene00014128	ensembl	ZK892.4	protein_coding	0.935674	3.17314	1.7601	9.47609e-07	9.41125e-06
WBGene00014805	ensembl	K08H10.5	pseudogene	0.193267	2.16188	3.43384	9.48883e-07	9.41862e-06
WBGene00002130	ensembl	inx-8	protein_coding	91.5516	60.063	-0.607449	9.49794e-07	9.42021e-06
WBGene00010091	ensembl	ssp-35	protein_coding	27.579	57.4081	1.05582	9.50655e-07	9.42021e-06
WBGene00018926	ensembl	F56A11.6	protein_coding	9.22269	31.2082	1.75413	9.5093e-07	9.42021e-06
WBGene00009344	ensembl	F32H2.7	protein_coding	33.3924	74.1518	1.1491	9.51171e-07	9.42021e-06
WBGene00007633	ensembl	C16D2.1	protein_coding	3.71832	10.6014	1.50648	9.53577e-07	9.43876e-06
WBGene00021880	ensembl	Y54G2A.15	protein_coding	4.38419	11.7916	1.42187	9.5638e-07	9.46122e-06
WBGene00005602	ensembl	srj-14	protein_coding	2.82121	8.09601	1.52017	9.62177e-07	9.50436e-06
WBGene00012509	ensembl	Y26D4A.12	protein_coding	0.323657	2.01279	2.63479	9.62867e-07	9.50436e-06
WBGene00015246	ensembl	scl-23	protein_coding	1.91114	6.33599	1.71962	9.63104e-07	9.50436e-06
WBGene00012909	ensembl	spds-1	protein_coding	32.2518	16.7114	-0.948434	9.63424e-07	9.50436e-06
WBGene00007285	ensembl	C04A11.1	protein_coding	1.36185	4.74383	1.79891	9.64416e-07	9.50884e-06
WBGene00022597	ensembl	ZC395.5	protein_coding	10.3175	20.3423	0.97713	9.65063e-07	9.50993e-06
WBGene00044605	ensembl	ttr-36	protein_coding	33.5738	20.2191	-0.733016	9.74162e-07	9.59425e-06
WBGene00011478	ensembl	T05D4.5	protein_coding	7.56331	18.987	1.32334	9.78317e-07	9.62446e-06
WBGene00016447	ensembl	msd-4	protein_coding	81.0873	189.177	1.22146	9.79901e-07	9.63469e-06
WBGene00009405	ensembl	F35C11.6	protein_coding	1.52815	8.30124	2.43608	9.86714e-07	9.6963e-06
WBGene00020230	ensembl	nep-2	protein_coding	23.5627	40.2366	0.772199	9.90647e-07	9.72103e-06
WBGene00002011	ensembl	hsp-12.2	protein_coding	26.7777	54.976	1.03707	9.9149e-07	9.72103e-06
WBGene00000631	ensembl	col-54	protein_coding	0.222082	1.57341	2.79048	9.92009e-07	9.72103e-06
WBGene00017866	ensembl	stn-2	protein_coding	12.6011	5.75872	-1.12487	9.92491e-07	9.72103e-06
WBGene00021457	ensembl	Y39F10C.1	protein_coding	0.272017	1.74809	2.65341	9.92524e-07	9.72103e-06
WBGene00044492	ensembl	Y54G2A.49	protein_coding	0.798143	3.81865	2.23926	9.96492e-07	9.74911e-06
WBGene00022761	ensembl	ZK546.4	protein_coding	4.47858	11.7444	1.38628	1.00153e-06	9.79144e-06
WBGene00014178	ensembl	ZK1010.4	protein_coding	0.385935	1.98254	2.35087	1.00193e-06	9.79144e-06
WBGene00019431	ensembl	K06A5.3	protein_coding	2.85694	8.72525	1.60812	1.00487e-06	9.80976e-06
WBGene00011176	ensembl	R09E10.6	protein_coding	131.634	376.069	1.51396	1.00491e-06	9.80976e-06
WBGene00022530	ensembl	ZC155.2	protein_coding	1.00727	4.30685	2.08548	1.00714e-06	9.82618e-06
WBGene00011977	ensembl	T24B8.3	protein_coding	17.6828	32.893	0.894836	1.00781e-06	9.82706e-06
WBGene00008125	ensembl	C47A4.5	protein_coding	2.65728	7.01503	1.39832	1.00834e-06	9.82706e-06
WBGene00001460	ensembl	flp-17	protein_coding	10.1353	19.2413	0.923915	1.01053e-06	9.84298e-06
WBGene00006048	ensembl	ssp-31	protein_coding	14.1741	30.0447	1.08157	1.01322e-06	9.85825e-06
WBGene00012757	ensembl	Y41C4A.11	protein_coding	253.393	30.712	-3.04035	1.01436e-06	9.86399e-06
WBGene00015142	ensembl	B0310.6	protein_coding	0.342718	2.60811	2.9219	1.01589e-06	9.86798e-06
WBGene00001704	ensembl	grd-15	protein_coding	0.261604	2.2026	3.0355	1.01787e-06	9.88185e-06
WBGene00006580	ensembl	tlp-1	protein_coding	8.5391	16.6013	0.958101	1.02275e-06	9.92379e-06
WBGene00018579	ensembl	acs-16	protein_coding	15.5513	7.89451	-0.978376	1.02481e-06	9.93828e-06
WBGene00016670	ensembl	ilys-3	protein_coding	0.0590767	65.1967	10.0008	1.0278e-06	9.95639e-06
WBGene00007998	ensembl	C38C6.5	protein_coding	0.886576	3.2428	1.86755	1.03182e-06	9.98531e-06
WBGene00016551	ensembl	C40A11.8	protein_coding	4.83882	1.43803	-1.75748	1.03191e-06	9.98531e-06
WBGene00011174	ensembl	R09E10.4	protein_coding	1.03111	4.13541	1.99331	1.03325e-06	9.99276e-06
WBGene00015572	ensembl	C07G1.6	protein_coding	7.39661	16.1246	1.12189	1.03524e-06	1.00065e-05
WBGene00013902	ensembl	ZC455.1	protein_coding	1.84938	7.62147	2.05035	1.04018e-06	1.00489e-05
WBGene00021586	ensembl	clec-75	protein_coding	0.597733	2.54038	2.08196	1.04094e-06	1.00507e-05
WBGene00011405	ensembl	clec-155	pseudogene	0.9405	3.80481	2.00553	1.04395e-06	1.00677e-05
WBGene00019554	ensembl	K09C4.10	protein_coding	18.4981	9.1518	-1.01217	1.04431e-06	1.00677e-05
WBGene00013481	ensembl	Y69H2.3	protein_coding	118.45	74.6011	-0.667313	1.0444e-06	1.00677e-05
WBGene00015049	ensembl	B0218.5	protein_coding	2.79367	8.90206	1.66338	1.04669e-06	1.00789e-05
WBGene00021908	ensembl	Y55B1AR.4	protein_coding	4.58898	11.7352	1.34937	1.04688e-06	1.00789e-05
WBGene00009560	ensembl	psa-3	protein_coding	0.859278	2.94138	1.76576	1.04728e-06	1.00789e-05
WBGene00015558	ensembl	C06G4.4	protein_coding	4.00843	10.3737	1.37058	1.05334e-06	1.01224e-05
WBGene00022643	ensembl	ZK6.8	protein_coding	16.7471	64.4465	1.94198	1.05351e-06	1.01224e-05
WBGene00010175	ensembl	F56H11.2	protein_coding	2.30189	5.89488	1.35539	1.05697e-06	1.01446e-05
WBGene00001585	ensembl	gfl-1	protein_coding	67.4735	41.7398	-0.692337	1.06369e-06	1.02036e-05
WBGene00012011	ensembl	T25B9.5	protein_coding	1.27279	5.68198	2.14327	1.06442e-06	1.0205e-05
WBGene00014103	ensembl	best-26	protein_coding	0.962536	4.27962	2.13812	1.06627e-06	1.02172e-05
WBGene00019104	ensembl	asp-7	protein_coding	0.0255438	1.17978	5.33355	1.07087e-06	1.02557e-05
WBGene00022700	ensembl	ZK353.4	protein_coding	3.00736	8.91471	1.56069	1.07236e-06	1.02645e-05
WBGene00044447	ensembl	ZK688.10	protein_coding	5.04593	25.653	2.34083	1.0732e-06	1.0267e-05
WBGene00015768	ensembl	C14C11.4	protein_coding	3.76283	8.80078	1.22647	1.07548e-06	1.02833e-05
WBGene00017433	ensembl	F13H6.5	protein_coding	0.54627	4.13218	2.89976	1.07741e-06	1.02948e-05
WBGene00004232	ensembl	ptr-18	protein_coding	2.86647	12.229	2.0839	1.07785e-06	1.02948e-05
WBGene00022821	ensembl	ZK813.2	protein_coding	85.3498	47.4424	-0.848283	1.08026e-06	1.03081e-05
WBGene00007165	ensembl	B0391.10	pseudogene	32.9567	19.6713	-0.744392	1.08041e-06	1.03081e-05
WBGene00016358	ensembl	C33F10.12	protein_coding	18.4126	42.7624	1.21271	1.08436e-06	1.03347e-05
WBGene00000913	ensembl	daf-18	protein_coding	417.566	272.966	-0.613195	1.08656e-06	1.035e-05
WBGene00001852	ensembl	hil-1	protein_coding	7.16012	15.7183	1.13073	1.09171e-06	1.0388e-05
WBGene00003426	ensembl	msp-19	protein_coding	92.604	186.223	1.00709	1.0985e-06	1.0447e-05
WBGene00002272	ensembl	lec-9	protein_coding	100.234	162.211	0.694211	1.10068e-06	1.04621e-05
WBGene00012869	ensembl	Y45F10A.7	protein_coding	15.6996	27.5458	0.810205	1.10426e-06	1.04905e-05
WBGene00020973	ensembl	W03B1.3	protein_coding	1.05091	3.93118	1.89078	1.10574e-06	1.04989e-05
WBGene00012827	ensembl	Y43F8C.5	protein_coding	8.59204	19.946	1.21373	1.10831e-06	1.05131e-05
WBGene00017354	ensembl	F10E9.2	protein_coding	4.00075	9.73277	1.28015	1.10842e-06	1.05131e-05
WBGene00004567	ensembl	rrn-2.1	rRNA	208.099	96.1183	-1.11365	1.11072e-06	1.05293e-05
WBGene00015360	ensembl	C02G6.2	protein_coding	0.775317	3.18789	2.0254	1.11161e-06	1.05321e-05
WBGene00017633	ensembl	F20D6.1	protein_coding	0.481686	3.26117	2.72413	1.1175e-06	1.05822e-05
WBGene00022538	ensembl	ZC190.4	protein_coding	3.75464	9.66536	1.36393	1.12444e-06	1.06423e-05
WBGene00022621	ensembl	ZC477.7	protein_coding	16.4851	45.0653	1.4482	1.12787e-06	1.06632e-05
WBGene00003444	ensembl	msp-51	protein_coding	113.845	236.432	1.05375	1.13106e-06	1.06877e-05
WBGene00007337	ensembl	C05C12.5	protein_coding	13.4021	32.9506	1.29517	1.13394e-06	1.07093e-05
WBGene00020066	ensembl	dhhc-5	protein_coding	0.540951	2.36049	2.12016	1.13534e-06	1.07168e-05
WBGene00007984	ensembl	irx-1	protein_coding	6.4583	14.076	1.12611	1.13883e-06	1.07382e-05
WBGene00008272	ensembl	C53B4.2	protein_coding	1.01938	3.51185	1.77629	1.14018e-06	1.07453e-05
WBGene00022589	ensembl	ZC317.6	protein_coding	6.25418	13.0014	1.05316	1.14106e-06	1.07478e-05
WBGene00016714	ensembl	C46F2.1	protein_coding	12.9736	5.49857	-1.23478	1.14478e-06	1.07771e-05
WBGene00022490	ensembl	Y119D3B.13	protein_coding	8.47291	17.6401	1.05606	1.15166e-06	1.08361e-05
WBGene00016217	ensembl	C29F9.2	protein_coding	1.19369	4.60479	1.93684	1.15333e-06	1.08461e-05
WBGene00009553	ensembl	F39B2.1	protein_coding	110.248	70.1345	-0.651563	1.15793e-06	1.08778e-05
WBGene00001184	ensembl	egl-15	protein_coding	12.855	24.5593	0.933632	1.16008e-06	1.08922e-05
WBGene00001451	ensembl	flp-8	protein_coding	3.99849	9.39887	1.23009	1.16501e-06	1.09242e-05
WBGene00006870	ensembl	vab-3	protein_coding	3.40207	7.79397	1.19649	1.16559e-06	1.09242e-05
WBGene00007714	ensembl	C25D7.1	protein_coding	7.51511	18.3954	1.28724	1.16595e-06	1.09242e-05
WBGene00012636	ensembl	Y38H8A.2	protein_coding	1.79464	5.75203	1.67202	1.16879e-06	1.09449e-05
WBGene00016780	ensembl	C49G7.1	protein_coding	1.12202	4.66458	2.04235	1.17003e-06	1.09508e-05
WBGene00000637	ensembl	col-61	protein_coding	0.990729	5.07008	2.3385	1.17173e-06	1.09609e-05
WBGene00008625	ensembl	scl-14	protein_coding	0.139038	1.20104	3.0999	1.17257e-06	1.09629e-05
WBGene00010466	ensembl	K01D12.7	protein_coding	10.9748	24.8334	1.17477	1.17508e-06	1.09749e-05
WBGene00007749	ensembl	ceh-79	protein_coding	13.8894	31.9507	1.20058	1.17671e-06	1.09784e-05
WBGene00016191	ensembl	C28G1.6	protein_coding	4.85468	10.0508	1.05016	1.18086e-06	1.09998e-05
WBGene00194691	ensembl	ZK1098.12	protein_coding	1.29702	4.52687	1.79109	1.18533e-06	1.10356e-05
WBGene00018196	ensembl	nep-13	protein_coding	4.2612	12.2836	1.52078	1.18981e-06	1.10658e-05
WBGene00020854	ensembl	T27C4.1	protein_coding	11.5638	25.3284	1.12816	1.19221e-06	1.10795e-05
WBGene00019530	ensembl	scrm-8	protein_coding	3.97603	13.1171	1.71432	1.19301e-06	1.10795e-05
WBGene00013087	ensembl	Y51B9A.5	protein_coding	5.80105	12.1363	1.06231	1.19386e-06	1.10802e-05
WBGene00010555	ensembl	K04C1.5	protein_coding	48.76	28.2091	-0.789524	1.19817e-06	1.11085e-05
WBGene00011578	ensembl	npr-20	protein_coding	2.27204	7.20887	1.66327	1.19914e-06	1.11104e-05
WBGene00016963	ensembl	C56C10.6	protein_coding	2.91443	9.64649	1.7205	1.20036e-06	1.11104e-05
WBGene00022652	ensembl	ZK84.5	protein_coding	4.21043	10.5616	1.32107	1.20078e-06	1.11104e-05
WBGene00003241	ensembl	mig-5	protein_coding	93.2521	61.0449	-0.611444	1.20089e-06	1.11104e-05
WBGene00019773	ensembl	M04G7.2	protein_coding	1.38002	5.2429	1.91965	1.20428e-06	1.11302e-05
WBGene00021819	ensembl	Y53G8B.3	protein_coding	0.604687	2.93797	2.2621	1.20841e-06	1.11625e-05
WBGene00019407	ensembl	K05F1.5	protein_coding	5.23355	12.5881	1.2615	1.21379e-06	1.12005e-05
WBGene00206358	ensembl	F46E10.18	protein_coding	0.273652	1.6485	2.57515	1.22205e-06	1.1265e-05
WBGene00004003	ensembl	pgp-9	protein_coding	11.5406	55.6662	2.26781	1.22423e-06	1.12792e-05
WBGene00045461	ensembl	C25F9.14	protein_coding	3.09637	9.58926	1.62418	1.2268e-06	1.1297e-05
WBGene00017102	ensembl	E02H9.4	protein_coding	1.12864	3.69896	1.70652	1.22905e-06	1.13119e-05
WBGene00000693	ensembl	col-119	protein_coding	2753.33	1572.07	-0.808562	1.22985e-06	1.13133e-05
WBGene00021382	ensembl	Y37F4.1	protein_coding	1.73524	6.26631	1.84038	1.24238e-06	1.14227e-05
WBGene00189950	ensembl	C39B5.14	protein_coding	0.114223	1.38148	3.5796	1.24885e-06	1.14762e-05
WBGene00019436	ensembl	K06A9.2	protein_coding	4.60109	10.5171	1.19007	1.25171e-06	1.14965e-05
WBGene00021816	ensembl	Y53G8AR.9	protein_coding	54.5381	35.2253	-0.629671	1.25536e-06	1.15076e-05
WBGene00020966	ensembl	W03A5.1	protein_coding	3.09916	8.74595	1.48919	1.25583e-06	1.15076e-05
WBGene00020270	ensembl	T05H4.7	protein_coding	0.210517	1.96089	3.17339	1.25669e-06	1.15076e-05
WBGene00194643	ensembl	C48D1.9	protein_coding	0.603899	3.19545	2.37824	1.25722e-06	1.15076e-05
WBGene00006575	ensembl	tir-1	protein_coding	14.8653	26.3028	0.822524	1.25779e-06	1.15076e-05
WBGene00022108	ensembl	Y71F9AL.2	protein_coding	8.15102	24.013	1.55473	1.25801e-06	1.15076e-05
WBGene00017089	ensembl	poml-2	protein_coding	15.3219	7.36239	-1.05544	1.25858e-06	1.15076e-05
WBGene00015344	ensembl	nra-4	protein_coding	218.674	137.494	-0.668891	1.26043e-06	1.15169e-05
WBGene00008810	ensembl	cyp-13A12	protein_coding	1.60336	5.62379	1.80741	1.26195e-06	1.15249e-05
WBGene00050940	ensembl	C25D7.16	protein_coding	1.70712	5.89844	1.77845	1.26346e-06	1.15326e-05
WBGene00020740	ensembl	T23F4.2	protein_coding	3.80827	8.97413	1.23476	1.26468e-06	1.15379e-05
WBGene00018052	ensembl	F35F10.1	protein_coding	12.8854	25.6104	0.98847	1.26537e-06	1.15382e-05
WBGene00011888	ensembl	cutl-15	protein_coding	2.2106	6.58537	1.57434	1.27203e-06	1.1587e-05
WBGene00007601	ensembl	C15C6.2	protein_coding	50.1841	151.824	1.59578	1.27358e-06	1.15951e-05
WBGene00001448	ensembl	flp-5	protein_coding	5.80274	11.9327	1.03983	1.27598e-06	1.16111e-05
WBGene00011227	ensembl	R11.2	protein_coding	1.28103	5.95013	2.20614	1.27952e-06	1.16373e-05
WBGene00009434	ensembl	F35E12.10	protein_coding	70.7376	46.4791	-0.605351	1.28061e-06	1.16377e-05
WBGene00018646	ensembl	mul-1	protein_coding	0.290419	1.89301	2.6906	1.28089e-06	1.16377e-05
WBGene00021632	ensembl	Y47D9A.5	protein_coding	0.909272	3.20318	1.81244	1.28563e-06	1.16748e-05
WBGene00009096	ensembl	fipr-1	protein_coding	22.5948	37.4837	0.730168	1.29039e-06	1.17121e-05
WBGene00013299	ensembl	irld-18	protein_coding	3.29755	9.31895	1.49736	1.2918e-06	1.17189e-05
WBGene00016134	ensembl	C26B9.5	protein_coding	52.8632	82.0581	0.634687	1.29443e-06	1.17367e-05
WBGene00015987	ensembl	C18G1.9	protein_coding	8.01968	20.1595	1.32664	1.29881e-06	1.17704e-05
WBGene00004907	ensembl	snf-8	pseudogene	0.649598	2.78888	2.09403	1.30273e-06	1.17999e-05
WBGene00010948	ensembl	M195.2	protein_coding	0.303609	3.0904	3.31489	1.30345e-06	1.18004e-05
WBGene00044500	ensembl	T19E7.6	protein_coding	8.64947	16.2878	0.912263	1.30602e-06	1.18176e-05
WBGene00007517	ensembl	gpx-3	protein_coding	3.94231	10.0224	1.34579	1.30782e-06	1.18278e-05
WBGene00006591	ensembl	toh-1	protein_coding	22.4946	37.9513	0.754159	1.30936e-06	1.18357e-05
WBGene00013148	ensembl	Y53F4A.2	protein_coding	3.3189	9.48506	1.50867	1.31169e-06	1.18507e-05
WBGene00019563	ensembl	K09C6.9	protein_coding	9.17965	18.8671	1.04061	1.31334e-06	1.18596e-05
WBGene00021127	ensembl	W10C8.4	protein_coding	1.10303	3.73769	1.75788	1.31916e-06	1.18893e-05
WBGene00012322	ensembl	W07A12.4	protein_coding	1.80607	5.23991	1.53063	1.32061e-06	1.18893e-05
WBGene00021287	ensembl	Y24D9B.1	protein_coding	5.48119	14.5627	1.4041	1.32065e-06	1.18893e-05
WBGene00006505	ensembl	lagr-1	protein_coding	0.662305	3.46193	2.37466	1.32066e-06	1.18893e-05
WBGene00016361	ensembl	C33G8.3	protein_coding	2.24154	0.534969	-2.04935	1.32261e-06	1.19008e-05
WBGene00020282	ensembl	mps-3	protein_coding	3.21694	11.8447	1.87145	1.34129e-06	1.20627e-05
WBGene00018724	ensembl	F53A9.1	protein_coding	4.8254	11.5489	1.25735	1.34634e-06	1.20959e-05
WBGene00044018	ensembl	T04B2.8	protein_coding	0.653175	2.42711	1.88263	1.34703e-06	1.20959e-05
WBGene00017434	ensembl	F13H8.1	protein_coding	2.14411	12.3052	2.50587	1.34805e-06	1.2099e-05
WBGene00219216	ensembl	K08D10.14	protein_coding	5.0432	13.2734	1.39509	1.34955e-06	1.21063e-05
WBGene00044753	ensembl	F49H12.7	protein_coding	0.59531	2.64143	2.1465	1.35133e-06	1.21133e-05
WBGene00009031	ensembl	F21H7.5	protein_coding	80.97	181.957	1.16734	1.35552e-06	1.21414e-05
WBGene00020646	ensembl	T21D11.1	protein_coding	0.323952	2.03958	2.63772	1.36528e-06	1.22126e-05
WBGene00006645	ensembl	tsp-19	protein_coding	0.859455	4.26833	2.29759	1.36554e-06	1.22126e-05
WBGene00010093	ensembl	capg-2	protein_coding	75.5436	47.5056	-0.668032	1.37024e-06	1.22299e-05
WBGene00000731	ensembl	col-158	protein_coding	1.72596	0.288462	-2.54009	1.37094e-06	1.223e-05
WBGene00019783	ensembl	M70.1	protein_coding	9.01046	20.8264	1.20576	1.37345e-06	1.22463e-05
WBGene00011790	ensembl	T15H9.5	protein_coding	1.18716	4.18889	1.80566	1.37449e-06	1.22494e-05
WBGene00011738	ensembl	T12G3.2	protein_coding	49.8165	75.3261	0.596567	1.37576e-06	1.22545e-05
WBGene00013723	ensembl	Y106G6H.13	protein_coding	26.2385	60.5001	1.20283	1.38019e-06	1.2283e-05
WBGene00003567	ensembl	ncx-2	protein_coding	64.2554	130.504	1.02214	1.38035e-06	1.2283e-05
WBGene00011978	ensembl	T24B8.4	protein_coding	45.9364	69.2327	0.592154	1.38954e-06	1.23462e-05
WBGene00012035	ensembl	T26C5.5	protein_coding	1.926	5.55132	1.52241	1.39061e-06	1.23495e-05
WBGene00044127	ensembl	BE10.5	protein_coding	0.974397	3.53271	1.8488	1.39249e-06	1.236e-05
WBGene00009386	ensembl	tag-290	protein_coding	10.4969	23.8773	1.18495	1.39485e-06	1.23747e-05
WBGene00008233	ensembl	C50F4.8	protein_coding	34.8045	61.0756	0.812603	1.39708e-06	1.23834e-05
WBGene00007947	ensembl	C35A5.3	protein_coding	39.9122	3.38256	-3.52976	1.39722e-06	1.23834e-05
WBGene00021472	ensembl	Y39G10AR.16	protein_coding	14.3129	33.0292	1.20316	1.39936e-06	1.2394e-05
WBGene00012637	ensembl	Y38H8A.3	protein_coding	17.6208	69.3216	1.97218	1.40061e-06	1.2394e-05
WBGene00019518	ensembl	K08B5.1	protein_coding	1.48273	5.50618	1.88554	1.40093e-06	1.2394e-05
WBGene00008829	ensembl	cyp-35D1	protein_coding	1.51616	0.21518	-2.84621	1.40418e-06	1.2414e-05
WBGene00016875	ensembl	C52D10.1	protein_coding	3.60949	0.851517	-2.06475	1.41194e-06	1.24687e-05
WBGene00013700	ensembl	Y106G6D.3	protein_coding	24.9199	55.2737	1.14756	1.41249e-06	1.24687e-05
WBGene00018505	ensembl	F46F5.14	protein_coding	0.704616	3.25073	2.18436	1.41498e-06	1.24846e-05
WBGene00016823	ensembl	C50E3.12	protein_coding	8.79086	3.727	-1.23933	1.41868e-06	1.25109e-05
WBGene00018645	ensembl	F49F1.5	protein_coding	0.943276	17.835	4.21316	1.41944e-06	1.25114e-05
WBGene00194894	ensembl	T05B4.14	protein_coding	2.64175	8.57697	1.69575	1.4216e-06	1.25242e-05
WBGene00119204	ensembl	ZC116.5	protein_coding	2.25897	5.70866	1.33319	1.4268e-06	1.25545e-05
WBGene00012070	ensembl	T26H5.8	protein_coding	0.732182	3.49836	2.25561	1.42687e-06	1.25545e-05
WBGene00021678	ensembl	Y48G1C.5	protein_coding	6.67248	20.5967	1.62182	1.42716e-06	1.25545e-05
WBGene00016406	ensembl	C34D10.1	protein_coding	10.754	19.4486	0.8535	1.42919e-06	1.25599e-05
WBGene00003466	ensembl	msp-79	protein_coding	26.4144	56.4878	1.09436	1.43425e-06	1.25981e-05
WBGene00007904	ensembl	C33G3.4	protein_coding	7.69475	15.8355	1.04013	1.44188e-06	1.26588e-05
WBGene00004198	ensembl	prx-13	protein_coding	8.66344	16.6278	0.939025	1.4445e-06	1.26755e-05
WBGene00008205	ensembl	sams-1	protein_coding	384.194	202.579	-0.922855	1.44834e-06	1.26967e-05
WBGene00013950	ensembl	ZK262.3	protein_coding	1.13257	3.79955	1.73518	1.44977e-06	1.27003e-05
WBGene00020567	ensembl	T19D2.1	protein_coding	23.9695	55.4581	1.20841	1.45019e-06	1.27003e-05
WBGene00019760	ensembl	calu-1	protein_coding	273.378	166.075	-0.719362	1.45402e-06	1.27275e-05
WBGene00010544	ensembl	K03H1.9	protein_coding	1.5349	4.63836	1.58896	1.45741e-06	1.27509e-05
WBGene00014505	ensembl	T05E11.9	ncRNA	52.2822	79.0654	0.596679	1.45914e-06	1.27597e-05
WBGene00077783	ensembl	D1054.18	protein_coding	0.354402	1.8909	2.40801	1.46172e-06	1.27727e-05
WBGene00006577	ensembl	tlf-1	protein_coding	71.9387	45.4644	-0.660539	1.4624e-06	1.27727e-05
WBGene00011414	ensembl	T04A8.13	protein_coding	1.35881	5.67766	2.04844	1.46351e-06	1.27727e-05
WBGene00004771	ensembl	sem-2	protein_coding	7.94116	16.7199	1.07391	1.46659e-06	1.27847e-05
WBGene00009846	ensembl	F48F5.2	pseudogene	3.78469	13.2932	1.80425	1.46814e-06	1.27847e-05
WBGene00016806	ensembl	C50D2.2	protein_coding	1.24952	3.97838	1.67382	1.46816e-06	1.27847e-05
WBGene00002232	ensembl	kpc-1	protein_coding	18.4397	33.1886	0.847416	1.46822e-06	1.27847e-05
WBGene00011027	ensembl	R05D7.2	protein_coding	0.684707	2.72762	1.9879	1.46849e-06	1.27847e-05
WBGene00019562	ensembl	K09C6.8	protein_coding	0.590028	3.57466	2.57294	1.47195e-06	1.28085e-05
WBGene00009042	ensembl	F22B5.4	protein_coding	8.19375	18.5205	1.1725	1.47861e-06	1.28538e-05
WBGene00020670	ensembl	T22B2.6	protein_coding	0.0659131	1.3008	4.1811	1.48287e-06	1.28782e-05
WBGene00019216	ensembl	H20J04.1	protein_coding	2.89451	9.23451	1.67199	1.49048e-06	1.29189e-05
WBGene00018533	ensembl	F47B7.2	protein_coding	68.3278	42.0123	-0.70142	1.49124e-06	1.29192e-05
WBGene00013424	ensembl	Y66A7A.4	protein_coding	1.03281	4.79351	2.19713	1.49262e-06	1.29248e-05
WBGene00007243	ensembl	nspb-7	protein_coding	0.966514	12.94	3.71486	1.49532e-06	1.29356e-05
WBGene00021984	ensembl	Y59C2A.1	protein_coding	12.3218	22.3803	0.860606	1.49717e-06	1.29453e-05
WBGene00019135	ensembl	math-32	protein_coding	2.31114	6.86265	1.56185	1.50192e-06	1.29744e-05
WBGene00013841	ensembl	fbxa-33	pseudogene	0.751773	2.81749	1.89296	1.50201e-06	1.29744e-05
WBGene00019980	ensembl	chil-14	protein_coding	1.69173	5.39678	1.66227	1.50408e-06	1.29809e-05
WBGene00019587	ensembl	K09F6.4	protein_coding	1.7886	6.11678	1.76587	1.50422e-06	1.29809e-05
WBGene00000739	ensembl	col-166	protein_coding	58.7679	135.687	1.20619	1.50681e-06	1.29969e-05
WBGene00020292	ensembl	nep-19	protein_coding	0.795612	3.28641	2.04193	1.51058e-06	1.30167e-05
WBGene00045265	ensembl	K10C2.8	protein_coding	50.6247	32.0746	-0.656974	1.5118e-06	1.30209e-05
WBGene00015137	ensembl	B0310.1	protein_coding	5.57222	12.7809	1.1972	1.52089e-06	1.30928e-05
WBGene00022032	ensembl	Y65B4A.9	protein_coding	6.86325	17.5526	1.34956	1.52367e-06	1.31103e-05
WBGene00002203	ensembl	kin-20	protein_coding	30.867	50.5093	0.710055	1.52929e-06	1.31524e-05
WBGene00004017	ensembl	phg-1	protein_coding	0.537305	5.73591	3.37991	1.53042e-06	1.31538e-05
WBGene00007916	ensembl	C34C6.3	protein_coding	1.3181	4.44832	1.75576	1.53094e-06	1.31538e-05
WBGene00012627	ensembl	Y38H6C.15	protein_coding	2.33594	7.89743	1.74762	1.53492e-06	1.31815e-05
WBGene00000006	ensembl	aat-5	protein_coding	10.7094	19.5026	0.864624	1.53573e-06	1.31821e-05
WBGene00022541	ensembl	ZC190.7	protein_coding	1.21301	4.31174	1.82262	1.53786e-06	1.3194e-05
WBGene00016513	ensembl	C38C3.4	protein_coding	4.99687	13.1697	1.39203	1.5412e-06	1.32061e-05
WBGene00022632	ensembl	ZC581.2	protein_coding	4.64901	14.94	1.67672	1.54125e-06	1.32061e-05
WBGene00003526	ensembl	nas-7	protein_coding	6.02257	20.1189	1.74122	1.54151e-06	1.32061e-05
WBGene00019720	ensembl	M01H9.4	protein_coding	4.72955	9.76446	1.04363	1.54899e-06	1.32638e-05
WBGene00001444	ensembl	flp-1	protein_coding	15.0787	29.2049	0.951736	1.55945e-06	1.33469e-05
WBGene00077563	ensembl	peel-1	protein_coding	1.83914	5.87726	1.67953	1.56278e-06	1.3369e-05
WBGene00013079	ensembl	ttr-26	protein_coding	10.9808	21.939	0.996817	1.56506e-06	1.3382e-05
WBGene00015517	ensembl	C06A8.8	protein_coding	5.22745	11.4445	1.12961	1.56609e-06	1.3382e-05
WBGene00013710	ensembl	Y106G6G.1	protein_coding	6.75861	15.8075	1.22177	1.56717e-06	1.3382e-05
WBGene00011262	ensembl	pho-8	protein_coding	2.32092	17.6047	2.91662	1.56734e-06	1.3382e-05
WBGene00003249	ensembl	mig-18	protein_coding	4.71967	10.1522	1.10246	1.56808e-06	1.3382e-05
WBGene00007849	ensembl	tbc-19	protein_coding	13.717	6.48855	-1.07601	1.57024e-06	1.33939e-05
WBGene00018009	ensembl	dhhc-3	protein_coding	52.14	34.5804	-0.591739	1.57668e-06	1.34335e-05
WBGene00013080	ensembl	Y51A2D.13	protein_coding	15.8505	35.5009	1.16039	1.57715e-06	1.34335e-05
WBGene00004971	ensembl	spe-17	protein_coding	1.29176	4.68852	1.84672	1.57956e-06	1.34475e-05
WBGene00023408	ensembl	cex-2	protein_coding	8.87864	18.638	1.06949	1.58057e-06	1.34496e-05
WBGene00017093	ensembl	E02C12.8	protein_coding	2.83615	9.09234	1.67307	1.58238e-06	1.34521e-05
WBGene00004023	ensembl	pho-4	protein_coding	8.70117	19.5277	1.1666	1.58672e-06	1.34682e-05
WBGene00010867	ensembl	tag-260	protein_coding	15.7094	32.5253	1.04822	1.58711e-06	1.34682e-05
WBGene00004144	ensembl	pqn-60	protein_coding	5.04387	13.9941	1.46783	1.58736e-06	1.34682e-05
WBGene00010612	ensembl	K07A1.5	protein_coding	7.88201	22.2833	1.4957	1.5881e-06	1.34682e-05
WBGene00014225	ensembl	ZK1098.9	protein_coding	1.29757	4.26539	1.7056	1.58839e-06	1.34682e-05
WBGene00021114	ensembl	W09C3.7	protein_coding	47.9777	78.5362	0.710252	1.58917e-06	1.34682e-05
WBGene00023432	ensembl	K12B6.9	protein_coding	3.88943	9.36966	1.26838	1.59007e-06	1.34682e-05
WBGene00013052	ensembl	scrm-7	protein_coding	2.1204	6.45417	1.60221	1.59112e-06	1.34682e-05
WBGene00017690	ensembl	ceh-60	protein_coding	13.7546	23.9419	0.798548	1.5961e-06	1.35039e-05
WBGene00020813	ensembl	T25G12.6	protein_coding	4.17307	9.86165	1.23779	1.59982e-06	1.3529e-05
WBGene00014246	ensembl	ZK1307.3	protein_coding	4.93046	13.0831	1.40224	1.60734e-06	1.3586e-05
WBGene00018303	ensembl	F41G3.10	protein_coding	15.3475	27.5732	0.845194	1.61143e-06	1.36142e-05
WBGene00019084	ensembl	F59A6.2	protein_coding	2.32855	8.47552	1.85104	1.61352e-06	1.36216e-05
WBGene00013310	ensembl	Y57G11C.14	protein_coding	4.90666	12.0866	1.29625	1.61385e-06	1.36216e-05
WBGene00011325	ensembl	T01C3.11	protein_coding	0.498453	3.32409	2.71103	1.6289e-06	1.37267e-05
WBGene00011604	ensembl	T08A11.1	protein_coding	89.3426	45.0647	-0.984821	1.62941e-06	1.37267e-05
WBGene00044393	ensembl	ZK1248.20	protein_coding	0.986364	7.15314	2.83436	1.63078e-06	1.37318e-05
WBGene00015422	ensembl	C04E6.5	protein_coding	3.49786	10.1057	1.52436	1.63273e-06	1.37416e-05
WBGene00013198	ensembl	Y54E5A.2	protein_coding	4.68558	12.5111	1.41462	1.64149e-06	1.37947e-05
WBGene00006760	ensembl	unc-23	protein_coding	50.9845	31.8141	-0.678333	1.64215e-06	1.37947e-05
WBGene00020403	ensembl	T10B11.7	protein_coding	60.4792	39.9442	-0.597285	1.64298e-06	1.37951e-05
WBGene00003626	ensembl	nhr-32	protein_coding	7.09718	17.079	1.26566	1.64425e-06	1.37992e-05
WBGene00043743	ensembl	Y59E9AL.2	protein_coding	9.07088	21.8117	1.26201	1.64998e-06	1.38408e-05
WBGene00011733	ensembl	T12D8.5	protein_coding	5.5599	14.7233	1.40193	1.65314e-06	1.38607e-05
WBGene00014703	ensembl	C47A4.4	pseudogene	0.134979	1.52767	3.43412	1.65715e-06	1.38878e-05
WBGene00015094	ensembl	B0261.6	protein_coding	23.8191	63.9751	1.42295	1.66211e-06	1.39161e-05
WBGene00007792	ensembl	C28D4.4	protein_coding	2.63866	7.57097	1.51684	1.6687e-06	1.39647e-05
WBGene00020188	ensembl	T03F1.6	protein_coding	2.69288	7.29992	1.43314	1.67023e-06	1.3971e-05
WBGene00018787	ensembl	cutl-20	protein_coding	3.82682	8.5576	1.16065	1.6711e-06	1.39716e-05
WBGene00011328	ensembl	T01D3.3	protein_coding	1.37517	5.18553	1.90116	1.67299e-06	1.39808e-05
WBGene00013823	ensembl	Y116F11B.7	protein_coding	1.94385	5.02561	1.36646	1.67486e-06	1.39898e-05
WBGene00012152	ensembl	cnc-10	protein_coding	6.41693	15.1234	1.23281	1.68974e-06	1.41074e-05
WBGene00018119	ensembl	F36H12.3	protein_coding	8.05674	24.3427	1.58957	1.70104e-06	1.41951e-05
WBGene00011183	ensembl	R09H10.6	protein_coding	0.0826795	1.41028	3.99842	1.70341e-06	1.42082e-05
WBGene00019060	ensembl	F58F9.7	protein_coding	20.7661	37.6756	0.860142	1.70485e-06	1.42135e-05
[truncated: 4,511 more rows]
