# Supplementary material for: Probiotic Bacillus subtilis Protects against α-Synuclein Aggregation in C. elegans
Source: Cell Rep. 2020 Jan 14;30(2):367–380.e7. doi: 10.1016/j.celrep.2019.12.078 (PMC6963774; doi:10.1016/j.celrep.2019.12.078)
Supplement: Table S3. Differentially Expressed Genes in Mix versus E. coli, Related to Figure 7 [file mmc4.xlsx]

## Sheet: Sheet1
gene_id	source	gene_name	gene_biotype	Mean CPM (Bacteria: E.coli)	Mean CPM (Bacteria: Mix)	logFC (Bacteria: Mix vs E.coli)	PValue (Bacteria: Mix vs E.coli)	FDR (Bacteria: Mix vs E.coli)
WBGene00000697	ensembl	col-123	protein_coding	0.202527	0	-5.99543	0.000380791	0.00224171
WBGene00044054	ensembl	C04H5.9	pseudogene	0.7269	0.00875117	-5.9269	4.21262e-07	1.27735e-05
WBGene00009706	ensembl	F44G3.2	protein_coding	21.9371	0.553846	-5.3655	2.00612e-06	4.11639e-05
WBGene00011266	ensembl	R13H4.8	protein_coding	0.12299	0	-5.32024	0.0164218	0.0442009
WBGene00077538	ensembl	T04F3.5	protein_coding	0.12106	0	-5.24979	0.00207164	0.00862355
WBGene00020859	ensembl	bath-25	protein_coding	0.937299	0.0271498	-4.99128	3.26094e-08	1.86967e-06
WBGene00012304	ensembl	cutl-4	protein_coding	0.097516	0	-4.92242	0.00729828	0.02324
WBGene00022431	ensembl	set-33	protein_coding	0.243696	0.00992587	-4.34924	0.000243976	0.00157446
WBGene00019575	ensembl	K09E3.4	protein_coding	0.226141	0.00847273	-4.24876	0.000325999	0.00198766
WBGene00015573	ensembl	C07G1.7	protein_coding	0.219718	0.00847273	-4.22822	0.000511008	0.00283045
WBGene00009914	ensembl	F49H6.13	protein_coding	0.50523	0.0268713	-4.11474	4.15999e-05	0.000400136
WBGene00008602	ensembl	oac-14	protein_coding	9.61859	0.585109	-4.08482	3.83587e-05	0.000374246
WBGene00007097	ensembl	B0024.4	protein_coding	22.371	1.88379	-3.60414	0.000444455	0.00254212
WBGene00195017	ensembl	R144.15	ncRNA	0.142674	0.00992587	-3.56728	0.00755618	0.0239108
WBGene00011130	ensembl	zip-6	protein_coding	0.749457	0.0624938	-3.55105	1.33422e-05	0.000167801
WBGene00009616	ensembl	F41D3.11	protein_coding	0.136132	0.00875117	-3.5471	0.00866825	0.0266813
WBGene00044538	ensembl	T09D3.8	protein_coding	0.233755	0.0175023	-3.53343	0.00488506	0.0169783
WBGene00018725	ensembl	F53A9.2	protein_coding	1.53919	0.127926	-3.53062	0.00125018	0.00576367
WBGene00011537	ensembl	T06E4.10	protein_coding	0.424904	0.0367972	-3.49574	0.00105962	0.0050251
WBGene00002016	ensembl	hsp-16.2	protein_coding	2.86458	0.256934	-3.48267	3.93713e-09	3.87326e-07
WBGene00000646	ensembl	col-70	protein_coding	0.608312	0.0566489	-3.45293	8.08682e-05	0.000666984
WBGene00018292	ensembl	F41E6.11	protein_coding	0.879036	0.0788215	-3.44176	0.00230187	0.00938125
WBGene00011535	ensembl	T06E4.8	protein_coding	1.16156	0.106589	-3.43884	0.0143225	0.0396099
WBGene00019640	ensembl	dos-2	protein_coding	0.118272	0.00847273	-3.35691	0.00943248	0.0285522
WBGene00013846	ensembl	ZC84.1	protein_coding	0.116271	0.00875117	-3.34717	0.0160656	0.0434137
WBGene00002018	ensembl	hsp-16.41	protein_coding	2.78992	0.282659	-3.34031	3.76521e-08	2.09668e-06
WBGene00000029	ensembl	abu-6	protein_coding	1.3111	0.129997	-3.3018	0.0136657	0.0381993
WBGene00000753	ensembl	col-180	protein_coding	24.1035	2.54351	-3.26815	0.00247827	0.00996938
WBGene00012618	ensembl	dct-10	protein_coding	0.4478	0.0470015	-3.25322	4.04089e-05	0.000390803
WBGene00007804	ensembl	C29F3.3	protein_coding	0.110647	0.00992587	-3.25104	0.00971728	0.0292493
WBGene00000710	ensembl	col-137	protein_coding	5.7526	0.628802	-3.22396	0.0184738	0.0486012
WBGene00017743	ensembl	F23F1.2	protein_coding	0.270017	0.0271498	-3.22135	0.000429902	0.00247327
WBGene00016596	ensembl	C42D4.3	protein_coding	13.849	1.52144	-3.21509	0.0128672	0.0363981
WBGene00004099	ensembl	abu-15	protein_coding	2.17036	0.243574	-3.18224	0.00434889	0.0154298
WBGene00007243	ensembl	nspb-7	protein_coding	0.966514	0.105414	-3.17356	4.36274e-05	0.000413795
WBGene00011355	ensembl	lgc-14	protein_coding	0.101811	0.00875117	-3.14295	0.0186945	0.049065
WBGene00000027	ensembl	abu-4	protein_coding	0.175713	0.0169455	-3.13305	0.00724476	0.0231029
WBGene00008486	ensembl	ugt-44	protein_coding	24.0072	2.88653	-3.09583	3.10815e-12	3.03783e-09
WBGene00000734	ensembl	col-161	protein_coding	31.6783	3.84992	-3.06592	0.0127074	0.0360383
WBGene00010391	ensembl	oac-37	protein_coding	0.465049	0.0548564	-3.06403	0.00017549	0.00122057
WBGene00020250	ensembl	T05C1.3	protein_coding	0.166512	0.0172239	-3.06013	0.0086311	0.0265854
WBGene00012961	ensembl	Y47H10A.5	protein_coding	7.58247	0.949157	-3.04321	0.00146058	0.00652307
WBGene00009853	ensembl	arrd-27	protein_coding	0.0938805	0.00992587	-3.0191	0.0179591	0.0474751
WBGene00010468	ensembl	K01D12.9	protein_coding	0.929866	0.114166	-3.01292	0.0181395	0.047871
WBGene00007250	ensembl	nspb-8	protein_coding	2.19789	0.280031	-3.00311	0.000775459	0.00392899
WBGene00018535	ensembl	F47B7.4	protein_coding	0.162582	0.0183986	-2.99961	0.00347918	0.0129365
WBGene00044011	ensembl	T06E4.12	protein_coding	1.62163	0.207612	-2.99444	0.0149821	0.0410305
WBGene00002026	ensembl	hsp-70	protein_coding	15.0749	1.97157	-2.97164	0.000129278	0.000965118
WBGene00010760	ensembl	K10H10.4	protein_coding	4.29402	0.556632	-2.96178	0.00343795	0.0128302
WBGene00021627	ensembl	Y47D7A.15	protein_coding	27.9521	3.66971	-2.94926	0.0182416	0.0481114
WBGene00000719	ensembl	col-146	protein_coding	42.6069	5.69859	-2.94433	0.00508481	0.0175349
WBGene00019839	ensembl	R02F11.1	protein_coding	1.3705	0.190884	-2.87987	0.0188124	0.0492941
WBGene00019901	ensembl	R05G6.9	protein_coding	0.210576	0.0259751	-2.87427	0.0049748	0.0172226
WBGene00011557	ensembl	ostf-4	protein_coding	0.215069	0.0283245	-2.85072	0.0104015	0.0308623
WBGene00019830	ensembl	hrg-1	protein_coding	79.5252	11.3104	-2.84704	4.79328e-11	1.33829e-08
WBGene00000596	ensembl	col-7	protein_coding	30.5052	4.36993	-2.83826	0.00373688	0.0136664
WBGene00001730	ensembl	grl-21	protein_coding	7.82931	1.13698	-2.82677	0.000353145	0.00211053
WBGene00044107	ensembl	F58G6.9	protein_coding	56.1719	8.34844	-2.78442	2.65221e-10	4.74397e-08
WBGene00000033	ensembl	abu-10	protein_coding	2.30794	0.344318	-2.78167	0.017302	0.0460865
WBGene00009852	ensembl	arrd-24	protein_coding	0.78573	0.118247	-2.75089	5.1766e-06	8.44082e-05
WBGene00045154	ensembl	C10C6.8	snoRNA	0.250897	0.0353441	-2.7289	0.00202129	0.00845539
WBGene00001724	ensembl	grl-15	protein_coding	1.58635	0.250439	-2.72309	0.0156185	0.0424595
WBGene00000616	ensembl	col-39	protein_coding	146.533	22.8152	-2.71994	0.00286656	0.0111369
WBGene00206513	ensembl	B0244.15	protein_coding	0.190126	0.0259751	-2.71108	0.00404882	0.0145724
WBGene00000636	ensembl	col-60	protein_coding	16.2857	2.53165	-2.70762	0.0177755	0.0470859
WBGene00000691	ensembl	col-117	protein_coding	2.57793	0.40508	-2.70071	0.0103072	0.0306601
WBGene00010473	ensembl	hrg-2	protein_coding	4.05059	0.645071	-2.68999	4.45895e-09	4.285e-07
WBGene00000741	ensembl	col-168	protein_coding	3.87873	0.610931	-2.68467	0.00287416	0.0111564
WBGene00016659	ensembl	C45B2.2	protein_coding	20.4199	3.2777	-2.67116	0.000227398	0.00149305
WBGene00003542	ensembl	nas-23	protein_coding	0.507337	0.0793783	-2.65492	0.00246234	0.00991269
WBGene00000707	ensembl	col-133	protein_coding	127.634	20.9304	-2.64409	0.00539423	0.0183026
WBGene00194902	ensembl	Y39H10B.3	protein_coding	0.182984	0.0286029	-2.64017	0.00586402	0.0195261
WBGene00013559	ensembl	Y75B8A.28	protein_coding	12.3937	2.06836	-2.62416	1.10975e-11	5.03882e-09
WBGene00012798	ensembl	Y43F4A.3	protein_coding	0.652692	0.106528	-2.60061	3.46165e-05	0.000345736
WBGene00004139	ensembl	pqn-54	protein_coding	2.58561	0.443208	-2.58213	0.017367	0.0462149
WBGene00019208	ensembl	lips-14	protein_coding	1.17598	0.201767	-2.58058	5.44464e-06	8.74897e-05
WBGene00008967	ensembl	F20B10.3	protein_coding	0.482641	0.082624	-2.57463	0.00288039	0.0111768
WBGene00017218	ensembl	dct-5	protein_coding	2.24315	0.386064	-2.5688	0.0169347	0.0453058
WBGene00000722	ensembl	col-149	protein_coding	82.2988	14.3919	-2.55188	0.00496165	0.0171933
WBGene00020760	ensembl	T24C4.4	protein_coding	6.72351	1.17421	-2.54861	5.80246e-10	8.5625e-08
WBGene00000638	ensembl	col-62	protein_coding	55.232	9.74251	-2.54304	0.00512826	0.0176298
WBGene00004153	ensembl	pqn-71	protein_coding	0.216023	0.0367972	-2.54028	0.0162074	0.0436902
WBGene00000034	ensembl	abu-11	protein_coding	3.03577	0.536748	-2.52828	0.018577	0.0488218
WBGene00012593	ensembl	nspe-7	protein_coding	1.80232	0.322891	-2.50434	1.50844e-07	5.97572e-06
WBGene00022156	ensembl	Y71G12B.18	protein_coding	1.15576	0.212806	-2.49832	0.00880475	0.027031
WBGene00006075	ensembl	str-7	protein_coding	1.19757	0.217198	-2.49011	9.05341e-07	2.29266e-05
WBGene00021641	ensembl	Y47G6A.15	protein_coding	22.0717	4.01035	-2.4885	0.00860232	0.026506
WBGene00008944	ensembl	F19B2.5	protein_coding	55.2624	10.1219	-2.48644	0.000129229	0.000965118
WBGene00000720	ensembl	col-147	protein_coding	320.091	58.6725	-2.48184	0.00515354	0.0176986
WBGene00016565	ensembl	C41D11.6	protein_coding	2.49735	0.452888	-2.48003	2.47988e-07	8.6615e-06
WBGene00000755	ensembl	col-182	protein_coding	0.747505	0.140108	-2.47961	0.0135234	0.0378912
WBGene00018488	ensembl	acs-1	protein_coding	325.535	60.5593	-2.46554	8.97729e-18	1.5897e-13
WBGene00019963	ensembl	R08E5.3	protein_coding	36.0568	6.68535	-2.4646	3.08594e-07	1.02468e-05
WBGene00044922	ensembl	Y43C5A.7	protein_coding	3.92744	0.745569	-2.42844	7.02858e-09	5.84329e-07
WBGene00044723	ensembl	K11H12.11	protein_coding	0.804309	0.152973	-2.4086	1.89475e-05	0.000216606
WBGene00000740	ensembl	col-167	protein_coding	12.6853	2.4525	-2.40522	0.00884394	0.0271302
WBGene00000704	ensembl	col-130	protein_coding	9.64275	1.86935	-2.40055	0.0139001	0.0386895
WBGene00077752	ensembl	Y105C5A.508	protein_coding	0.291325	0.0554742	-2.39679	0.00253156	0.0101354
WBGene00007691	ensembl	C23H4.2	protein_coding	2.88453	0.567267	-2.39262	8.57303e-08	3.97412e-06
WBGene00007251	ensembl	nspb-9	protein_coding	0.833112	0.159775	-2.39013	0.0166374	0.0446929
WBGene00011895	ensembl	T21C9.9	protein_coding	3.67699	0.723396	-2.38406	0.00253882	0.0101584
WBGene00011572	ensembl	mam-5	protein_coding	0.23939	0.0434774	-2.37457	0.011358	0.0330368
WBGene00009398	ensembl	nspb-11	protein_coding	0.505595	0.0961063	-2.37043	0.00917205	0.0279358
WBGene00000699	ensembl	col-125	protein_coding	37.1648	7.40707	-2.35675	0.00971273	0.0292406
WBGene00007605	ensembl	asp-10	protein_coding	487.286	99.1901	-2.33231	5.23984e-05	0.000475344
WBGene00077691	ensembl	T06E4.14	protein_coding	1.20188	0.24815	-2.32965	0.0119915	0.0344269
WBGene00044963	ensembl	K07C5.11	snoRNA	0.315539	0.0601444	-2.31763	0.00290209	0.0112304
WBGene00007806	ensembl	clec-230	protein_coding	0.186973	0.0382503	-2.31342	0.0125849	0.0357651
WBGene00013073	ensembl	hmit-1.1	protein_coding	1.44112	0.295463	-2.31089	1.89096e-05	0.00021647
WBGene00010723	ensembl	cpg-7	protein_coding	34.0772	7.04911	-2.30933	5.45165e-05	0.000489791
WBGene00019382	ensembl	K04C2.5	protein_coding	0.525197	0.109217	-2.29663	0.00390533	0.0141654
WBGene00010464	ensembl	K01D12.5	protein_coding	0.645882	0.13782	-2.2781	0.00940203	0.0284844
WBGene00009967	ensembl	F53B7.4	protein_coding	0.228141	0.0470015	-2.27656	0.00540952	0.0183439
WBGene00021565	ensembl	Y45G12C.1	protein_coding	4.60493	0.98886	-2.26779	5.67046e-07	1.6066e-05
WBGene00010948	ensembl	M195.2	protein_coding	0.303609	0.0627723	-2.261	0.00193592	0.00816998
WBGene00001765	ensembl	gst-17	protein_coding	0.13825	0.0271498	-2.25571	0.0124945	0.0355426
WBGene00000133	ensembl	amt-1	protein_coding	29.3938	6.32219	-2.25338	5.79102e-14	2.05095e-10
WBGene00000730	ensembl	col-157	protein_coding	4.60833	0.984197	-2.25082	0.0119233	0.0342757
WBGene00001704	ensembl	grd-15	protein_coding	0.261604	0.0583805	-2.24437	0.0122294	0.0349287
WBGene00020182	ensembl	ugt-53	protein_coding	44.7044	9.70446	-2.24333	4.06276e-13	7.89185e-10
WBGene00000030	ensembl	abu-7	protein_coding	1.5767	0.33934	-2.24178	0.0116469	0.0336998
WBGene00000743	ensembl	col-170	protein_coding	1.32088	0.287825	-2.2309	0.00688706	0.0221617
WBGene00016877	ensembl	C52D10.3	protein_coding	2.3239	0.507745	-2.21639	2.9865e-07	9.96968e-06
WBGene00000727	ensembl	col-154	protein_coding	7.99418	1.75373	-2.21631	0.00573687	0.0191893
WBGene00007823	ensembl	C30H6.5	protein_coding	0.855068	0.185411	-2.21556	0.0103465	0.0307511
WBGene00001736	ensembl	grl-27	protein_coding	0.494442	0.109774	-2.21394	0.0139715	0.0388335
WBGene00022665	ensembl	ZK154.1	protein_coding	2.15456	0.476081	-2.20919	0.000107166	0.000829053
WBGene00019152	ensembl	nspb-6	protein_coding	1.82778	0.407029	-2.20269	9.079e-06	0.00012611
WBGene00019738	ensembl	clec-265	protein_coding	10.9812	2.45142	-2.19833	6.03421e-07	1.67745e-05
WBGene00013947	ensembl	ZK228.4	protein_coding	34.5935	7.76579	-2.19076	8.70794e-08	4.01563e-06
WBGene00006627	ensembl	tsp-1	protein_coding	1.28934	0.288722	-2.18633	2.60602e-06	4.9763e-05
WBGene00045457	ensembl	F33H12.7	protein_coding	0.929051	0.213703	-2.17981	0.000180749	0.00124579
WBGene00022224	ensembl	set-28	protein_coding	0.882469	0.199417	-2.17106	1.47882e-05	0.000181152
WBGene00013058	ensembl	clec-247	protein_coding	0.403597	0.0916536	-2.16842	0.00598011	0.0198158
WBGene00003092	ensembl	lys-3	protein_coding	0.79566	0.178112	-2.1679	3.8881e-05	0.0003783
WBGene00014039	ensembl	ZK662.2	protein_coding	1.93224	0.438849	-2.16708	4.12428e-05	0.000397349
WBGene00010403	ensembl	otpl-8	protein_coding	0.242049	0.0569274	-2.14667	0.0118957	0.0342075
WBGene00016875	ensembl	C52D10.1	protein_coding	3.60949	0.834716	-2.14407	2.2321e-08	1.4218e-06
WBGene00014977	ensembl	ZC15.4	pseudogene	1.01825	0.235536	-2.1372	3.95508e-05	0.000383552
WBGene00000601	ensembl	col-12	protein_coding	39.6997	9.2871	-2.13062	0.0105569	0.031209
WBGene00012308	ensembl	oac-53	protein_coding	0.238366	0.052568	-2.12683	0.0111449	0.0325614
WBGene00016146	ensembl	C26F1.1	protein_coding	3.54461	0.831532	-2.1217	1.86231e-05	0.000213725
WBGene00011190	ensembl	swt-6	protein_coding	2.22203	0.523761	-2.11991	4.04761e-07	1.24436e-05
WBGene00019660	ensembl	K11H12.4	protein_coding	5.12173	1.1996	-2.11495	0.00151935	0.00674302
WBGene00022383	ensembl	Y95B8A.2	protein_coding	3.36689	0.793899	-2.11258	0.000242933	0.00156888
WBGene00019376	ensembl	lipl-4	protein_coding	1.48238	0.350102	-2.10732	4.18836e-06	7.22625e-05
WBGene00010904	ensembl	ugt-62	protein_coding	106.529	25.3709	-2.10682	4.12133e-07	1.25828e-05
WBGene00007544	ensembl	fipr-6	protein_coding	3.34694	0.801226	-2.09828	0.000318558	0.00195801
WBGene00009048	ensembl	cth-1	protein_coding	98.9921	23.8012	-2.09311	6.60576e-06	0.000100494
WBGene00003091	ensembl	lys-2	protein_coding	43.264	10.3821	-2.09195	0.00424795	0.0151506
WBGene00022287	ensembl	Y75B7AR.1	protein_coding	1.00596	0.237639	-2.09181	0.0154337	0.0420526
WBGene00006628	ensembl	tsp-2	protein_coding	1.56601	0.37954	-2.07814	1.38906e-06	3.17797e-05
WBGene00021791	ensembl	Y51H7C.13	protein_coding	17.8449	4.34016	-2.07362	0.00479647	0.0167197
WBGene00015546	ensembl	C06G1.2	protein_coding	0.372358	0.0884689	-2.07255	0.01563	0.0424699
WBGene00005657	ensembl	srr-6	protein_coding	0.847772	0.204923	-2.05977	3.43032e-05	0.000343382
WBGene00013954	ensembl	ZK262.9	protein_coding	0.80759	0.19478	-2.05554	0.000163924	0.00115602
WBGene00011104	ensembl	cut-5	protein_coding	0.306044	0.0767791	-2.05101	0.00745077	0.0236152
WBGene00009824	ensembl	gpdh-1	protein_coding	4.25914	1.05661	-2.04885	3.41502e-08	1.93824e-06
WBGene00000742	ensembl	col-169	protein_coding	2.06862	0.514732	-2.04391	2.68773e-05	0.000284485
WBGene00008341	ensembl	ttr-44	protein_coding	24.4693	6.11045	-2.04271	2.229e-08	1.4218e-06
WBGene00018465	ensembl	F45E1.4	protein_coding	18.8441	4.70154	-2.03921	1.26021e-05	0.000160892
WBGene00000602	ensembl	col-13	protein_coding	31.4893	7.86375	-2.03789	0.00463179	0.0162609
WBGene00007867	ensembl	C32H11.4	protein_coding	6.89863	1.72831	-2.02996	7.24254e-07	1.92858e-05
WBGene00008577	ensembl	F08G2.5	protein_coding	2.24922	0.566125	-2.02121	5.31347e-07	1.52535e-05
WBGene00020560	ensembl	T19C3.2	protein_coding	1.89136	0.482572	-2.01601	0.0090733	0.0277113
WBGene00016063	ensembl	delm-2	protein_coding	0.290054	0.0697918	-2.01182	0.00439987	0.0155639
WBGene00010499	ensembl	K02B12.6	protein_coding	0.29236	0.0720803	-2.01051	0.00459304	0.0161481
WBGene00020128	ensembl	R193.2	protein_coding	165.003	42.0667	-2.00744	6.44496e-06	9.88741e-05
WBGene00010128	ensembl	F55G11.8	protein_coding	10.5189	2.68155	-2.00494	0.00365219	0.0134232
WBGene00016598	ensembl	C42D4.13	protein_coding	0.530892	0.13547	-1.99564	0.000771169	0.00391285
WBGene00012572	ensembl	Y37H2B.1	pseudogene	0.971925	0.246947	-1.97983	5.61013e-05	0.000499971
WBGene00022382	ensembl	Y94H6A.10	protein_coding	99.6086	25.9015	-1.97958	8.71253e-05	0.000709014
WBGene00022223	ensembl	Y73B3B.1	protein_coding	0.595969	0.154704	-1.9771	0.000259376	0.00165039
WBGene00021252	ensembl	cht-4	protein_coding	1.03593	0.26686	-1.97623	0.000338649	0.00204642
WBGene00019601	ensembl	K09H11.4	protein_coding	0.625266	0.160271	-1.97014	0.000165738	0.0011651
WBGene00022215	ensembl	Y73B3A.13	protein_coding	0.494287	0.130243	-1.9677	0.00722045	0.0230378
WBGene00022038	ensembl	Y65B4BL.6	protein_coding	0.824512	0.213396	-1.96675	0.000344855	0.00207147
WBGene00000256	ensembl	bli-6	protein_coding	34.6009	9.08834	-1.96566	0.00337178	0.0126474
WBGene00019090	ensembl	F59A7.2	protein_coding	2.41361	0.636195	-1.95334	5.28907e-07	1.52291e-05
WBGene00010594	ensembl	swt-5	protein_coding	0.640751	0.165559	-1.94365	0.00141985	0.00637009
WBGene00009830	ensembl	cutl-18	protein_coding	4.83099	1.28807	-1.94297	3.59677e-09	3.63952e-07
WBGene00000783	ensembl	cpr-3	protein_coding	20.9007	5.58763	-1.93861	3.58466e-05	0.000354746
WBGene00016551	ensembl	C40A11.8	protein_coding	4.83882	1.29558	-1.93562	3.31946e-09	3.37821e-07
WBGene00015117	ensembl	B0294.1	protein_coding	0.676541	0.180183	-1.93134	0.000889918	0.00437376
WBGene00011325	ensembl	T01C3.11	protein_coding	0.498453	0.129936	-1.91842	0.00313635	0.0119592
WBGene00012101	ensembl	zip-10	protein_coding	3.10976	0.852093	-1.91576	6.18089e-07	1.70485e-05
WBGene00044936	ensembl	T24H7.6	snoRNA	0.240908	0.0654001	-1.91059	0.00787969	0.0247017
WBGene00044016	ensembl	C35A5.10	protein_coding	0.596017	0.161785	-1.90774	0.00328349	0.0124001
WBGene00013537	ensembl	Y73F8A.33	pseudogene	0.339153	0.0910967	-1.90447	0.00241004	0.00975028
WBGene00010761	ensembl	K10H10.5	protein_coding	0.235637	0.063947	-1.89985	0.0122942	0.0350799
WBGene00004002	ensembl	pgp-8	protein_coding	1.44418	0.392561	-1.89979	2.46873e-05	0.000266725
WBGene00000513	ensembl	ckb-3	protein_coding	0.461601	0.123813	-1.89376	0.0031153	0.0118939
WBGene00008296	ensembl	cdr-2	protein_coding	17.294	4.82356	-1.88018	6.56815e-08	3.2253e-06
WBGene00008449	ensembl	E01G6.1	protein_coding	1.25576	0.34998	-1.87714	0.0137064	0.0382766
WBGene00010831	ensembl	M02G9.2	protein_coding	0.615137	0.175731	-1.86934	0.00813229	0.0253025
WBGene00019473	ensembl	cyp-35A5	protein_coding	1.77314	0.498065	-1.86904	4.35026e-06	7.42142e-05
WBGene00017190	ensembl	F07B7.12	protein_coding	0.230495	0.0615976	-1.8657	0.00783132	0.0245838
WBGene00010277	ensembl	F58G6.7	protein_coding	34.9409	9.91348	-1.85193	3.4592e-11	1.09715e-08
WBGene00000594	ensembl	col-3	protein_coding	2.47781	0.706483	-1.84029	1.77117e-05	0.000206478
WBGene00011999	ensembl	T24F1.7	protein_coding	0.348343	0.0969416	-1.83231	0.00350455	0.0130075
WBGene00011799	ensembl	T16G1.5	protein_coding	1.87696	0.539811	-1.83011	1.64173e-06	3.55835e-05
WBGene00004240	ensembl	puf-4	pseudogene	0.257251	0.0726981	-1.82858	0.00515801	0.0177046
WBGene00018543	ensembl	ugt-32	protein_coding	3.48347	1.00575	-1.82541	4.82422e-08	2.5577e-06
WBGene00005113	ensembl	srd-35	protein_coding	0.225294	0.0613191	-1.82395	0.0102715	0.0305745
WBGene00077697	ensembl	F58E6.13	protein_coding	3.40486	0.989577	-1.81887	0.00895164	0.0273822
WBGene00007920	ensembl	C34C12.1	protein_coding	0.228141	0.0656785	-1.81789	0.0153113	0.0417835
WBGene00006955	ensembl	wrt-9	protein_coding	0.897765	0.260119	-1.81442	0.000328212	0.00199587
WBGene00044402	ensembl	Y82E9BL.18	protein_coding	1.35708	0.390951	-1.81222	1.21728e-05	0.000156882
WBGene00010125	ensembl	dod-22	protein_coding	3.10146	0.899128	-1.80664	0.0025187	0.0100999
WBGene00004127	ensembl	abu-12	protein_coding	1.32931	0.394043	-1.80479	0.00953846	0.0287992
WBGene00206509	ensembl	Y102A5C.43	pseudogene	1.50642	0.439188	-1.80422	5.41986e-05	0.000487677
WBGene00021500	ensembl	Y40C7B.4	protein_coding	0.464625	0.134017	-1.79891	0.000834262	0.00415992
WBGene00013614	ensembl	clec-237	pseudogene	1.92247	0.564393	-1.79701	4.76433e-06	7.9069e-05
WBGene00021178	ensembl	Y9C9A.8	protein_coding	0.369957	0.103343	-1.79629	0.00939678	0.0284819
WBGene00013953	ensembl	ZK262.8	protein_coding	0.737264	0.214292	-1.79423	0.000327215	0.00199127
WBGene00018537	ensembl	F47B7.6	protein_coding	0.494887	0.14651	-1.79305	0.00205634	0.00857006
WBGene00013852	ensembl	hhat-1	protein_coding	0.99719	0.296637	-1.78273	0.00244658	0.00986654
WBGene00020413	ensembl	T10E9.3	protein_coding	8.45509	2.51476	-1.78214	0.00756839	0.0239327
WBGene00008150	ensembl	mam-2	protein_coding	0.72669	0.217416	-1.78068	0.0172764	0.0460391
WBGene00013832	ensembl	ZC15.3	protein_coding	0.549905	0.165526	-1.78058	0.00218236	0.00899143
WBGene00010256	ensembl	hrg-3	protein_coding	1.46916	0.438388	-1.77215	0.000120864	0.00091542
WBGene00000620	ensembl	col-43	protein_coding	1.319	0.392744	-1.77158	5.13871e-05	0.000468328
WBGene00007660	ensembl	C17H1.7	protein_coding	1.81328	0.543645	-1.76189	3.95963e-06	6.92177e-05
WBGene00007541	ensembl	fipr-4	protein_coding	4.17443	1.25789	-1.76153	0.00299042	0.0115056
WBGene00008810	ensembl	cyp-13A12	protein_coding	1.60336	0.483223	-1.75734	1.91597e-05	0.000218187
WBGene00009572	ensembl	F40D4.13	protein_coding	2.14421	0.65042	-1.75672	1.0259e-06	2.52665e-05
WBGene00007537	ensembl	fipr-8	protein_coding	2.31487	0.705181	-1.75388	0.00013724	0.00101008
WBGene00019564	ensembl	K09D9.1	protein_coding	1.95361	0.601219	-1.74128	0.00036484	0.00216508
WBGene00018823	ensembl	F54E2.1	protein_coding	54.6045	17.033	-1.71854	4.91353e-06	8.09385e-05
WBGene00010274	ensembl	F58G6.3	protein_coding	26.0693	8.15628	-1.71479	5.68274e-12	3.82815e-09
WBGene00017315	ensembl	ugt-36	protein_coding	1.41354	0.443487	-1.71077	3.80926e-05	0.000372265
WBGene00010745	ensembl	dod-17	protein_coding	9.87753	3.09133	-1.70613	0.00125403	0.00577689
WBGene00004054	ensembl	pme-6	pseudogene	3.20817	1.01274	-1.70227	2.76773e-07	9.42517e-06
WBGene00044249	ensembl	F55B11.6	protein_coding	0.573224	0.175206	-1.69788	0.00174868	0.00754523
WBGene00194926	ensembl	K08D8.12	protein_coding	1.3132	0.41303	-1.69722	6.41914e-05	0.000555301
WBGene00010765	ensembl	K10H10.10	protein_coding	0.397913	0.121185	-1.69304	0.00982895	0.0295102
WBGene00010285	ensembl	F58H1.2	protein_coding	0.626397	0.201706	-1.68805	0.00609719	0.0200985
WBGene00013331	ensembl	Y57G11C.42	protein_coding	3.26845	1.04087	-1.68639	0.00547484	0.0185016
WBGene00044207	ensembl	Y6G8.5	protein_coding	0.596333	0.187421	-1.68637	0.000638521	0.00337017
WBGene00000637	ensembl	col-61	protein_coding	0.990729	0.315375	-1.68573	0.00113606	0.00532629
WBGene00022641	ensembl	ZK6.6	protein_coding	0.766433	0.242338	-1.68334	0.000319536	0.00196198
WBGene00016660	ensembl	C45B2.3	protein_coding	0.733382	0.23068	-1.67797	0.000436554	0.00250752
WBGene00019565	ensembl	cyp-35A3	protein_coding	2.33759	0.749554	-1.67715	0.000245224	0.00158137
WBGene00007885	ensembl	ugt-21	protein_coding	7.92521	2.55418	-1.67195	2.45159e-09	2.65318e-07
WBGene00015142	ensembl	B0310.6	protein_coding	0.342718	0.11067	-1.66956	0.00858345	0.0264524
WBGene00018648	ensembl	F49F1.8	protein_coding	0.795119	0.259251	-1.66819	0.000559591	0.00304151
WBGene00013060	ensembl	Y51A2A.4	protein_coding	0.700874	0.223661	-1.66325	0.000588095	0.00315958
WBGene00019133	ensembl	F59H6.2	protein_coding	0.397077	0.127276	-1.66318	0.00209142	0.00868342
WBGene00004300	ensembl	ram-2	protein_coding	58.4003	18.9595	-1.65761	0.00549435	0.0185569
WBGene00000684	ensembl	col-110	protein_coding	3.83622	1.25337	-1.65734	0.000539462	0.00295408
WBGene00009573	ensembl	F40E10.5	protein_coding	1.15729	0.373945	-1.65635	0.00207736	0.00864106
WBGene00012260	ensembl	W04G3.7	protein_coding	0.19975	0.0615976	-1.6498	0.0189475	0.0495822
WBGene00008829	ensembl	cyp-35D1	protein_coding	1.51616	0.492252	-1.64826	1.23762e-05	0.00015881
WBGene00206354	ensembl	F27E5.9	protein_coding	3.32194	1.08559	-1.64683	1.39419e-06	3.18149e-05
WBGene00015623	ensembl	C09B8.4	protein_coding	23.4047	7.68571	-1.64478	3.46965e-11	1.09715e-08
WBGene00015455	ensembl	C04G6.5	protein_coding	0.576908	0.185967	-1.63707	0.000735385	0.00377346
WBGene00012604	ensembl	nspe-2	protein_coding	3.27872	1.08522	-1.63398	5.17077e-07	1.50351e-05
WBGene00023503	ensembl	F17C11.13	protein_coding	1.81921	0.601626	-1.62854	3.32668e-05	0.000335472
WBGene00017798	ensembl	slc-17.8	protein_coding	1.04902	0.346299	-1.62092	0.000532588	0.00292345
WBGene00012823	ensembl	Y43F8B.13	protein_coding	0.672295	0.222486	-1.61281	0.000698972	0.00362974
WBGene00008607	ensembl	F09B12.3	protein_coding	56.1356	18.8269	-1.61106	0.000136678	0.00100719
WBGene00009261	ensembl	F30A10.2	protein_coding	0.588805	0.197903	-1.61062	0.0175961	0.0466875
WBGene00009867	ensembl	F49C5.4	protein_coding	0.540045	0.179226	-1.60878	0.00100523	0.0048201
WBGene00012587	ensembl	Y38E10A.9	protein_coding	0.693908	0.228331	-1.60549	0.000892857	0.00438456
WBGene00019233	ensembl	ugt-14	protein_coding	0.833676	0.281084	-1.60232	0.000265129	0.00168095
WBGene00022478	ensembl	fbxa-35	protein_coding	0.32674	0.109774	-1.60153	0.00550532	0.0185854
WBGene00000657	ensembl	col-81	protein_coding	1756.88	594.516	-1.6012	0.00420069	0.0150214
WBGene00195165	ensembl	F57G4.11	protein_coding	0.460143	0.157054	-1.60075	0.00316204	0.0120312
WBGene00010250	ensembl	F58D12.3	protein_coding	0.456213	0.15118	-1.59725	0.00368469	0.0135118
WBGene00000893	ensembl	cyn-17	protein_coding	0.740974	0.250471	-1.59702	0.00804017	0.025097
WBGene00010442	ensembl	bus-12	protein_coding	0.484287	0.165526	-1.59581	0.00542029	0.0183734
WBGene00019515	ensembl	ugt-19	protein_coding	13.5496	4.60925	-1.59371	4.43622e-08	2.39502e-06
WBGene00009433	ensembl	F35E12.9	protein_coding	11.081	3.76943	-1.5925	1.01386e-08	7.69881e-07
WBGene00010659	ensembl	K08D8.5	protein_coding	19.3905	6.59242	-1.59196	1.85807e-06	3.89843e-05
WBGene00219586	ensembl	linc-108	lincRNA	0.427457	0.143665	-1.5904	0.00364659	0.013411
WBGene00015932	ensembl	C17H12.6	protein_coding	0.611593	0.20789	-1.58391	0.000719476	0.00371118
WBGene00012917	ensembl	Y46G5A.29	protein_coding	2.83447	0.975103	-1.57678	7.21964e-07	1.92538e-05
WBGene00015574	ensembl	irg-1	protein_coding	1.25937	0.436746	-1.57139	0.000114446	0.000875051
WBGene00219546	ensembl	F41E7.20	ncRNA	0.341506	0.114166	-1.56972	0.0079016	0.0247561
WBGene00022789	ensembl	lron-2	protein_coding	1.55581	0.538357	-1.56604	0.000616085	0.00328011
WBGene00010917	ensembl	M110.9	protein_coding	0.57006	0.192709	-1.56435	0.00279405	0.010921
WBGene00019070	ensembl	F58H7.5	protein_coding	1.6035	0.549769	-1.56419	2.63466e-05	0.000281051
WBGene00010658	ensembl	K08D8.4	protein_coding	10.8031	3.75709	-1.56251	3.60403e-08	2.01963e-06
WBGene00000667	ensembl	col-92	protein_coding	159.665	55.4653	-1.56226	0.00311294	0.011893
WBGene00009047	ensembl	F22B8.4	pseudogene	0.237637	0.0814493	-1.56113	0.0166052	0.0446199
WBGene00015532	ensembl	C06E4.3	protein_coding	1.03464	0.356225	-1.55793	0.000162564	0.00114917
WBGene00008518	ensembl	irld-2	protein_coding	0.288419	0.100405	-1.55402	0.0130421	0.036793
WBGene00021979	ensembl	Y58A7A.5	protein_coding	16.7697	5.86738	-1.55358	2.84422e-10	4.98667e-08
WBGene00010584	ensembl	K05C4.8	protein_coding	0.368273	0.124927	-1.55317	0.011068	0.032404
WBGene00019759	ensembl	M03F4.6	protein_coding	1.67827	0.588605	-1.55269	0.000142361	0.00104085
WBGene00018026	ensembl	F35A5.4	protein_coding	0.593229	0.208108	-1.5523	0.00940045	0.0284844
WBGene00017082	ensembl	DC2.5	protein_coding	19.383	6.8001	-1.54664	4.45958e-10	7.05091e-08
WBGene00012683	ensembl	asp-17	protein_coding	4.15739	1.47406	-1.54473	0.00291778	0.0112788
WBGene00004156	ensembl	pqn-74	protein_coding	8.99903	3.17927	-1.54423	0.0134687	0.0377739
WBGene00219905	ensembl	F19F10.13	ncRNA	1.05776	0.374809	-1.54042	0.000139384	0.00102299
WBGene00016204	ensembl	gsto-1	protein_coding	17.8102	6.28404	-1.5373	1.43935e-08	1.00743e-06
WBGene00021964	ensembl	Y57E12B.4	protein_coding	0.259251	0.0875726	-1.53468	0.0167753	0.0449541
WBGene00012591	ensembl	nspe-1	protein_coding	20.6249	7.30648	-1.53354	4.13861e-05	0.000398512
WBGene00008304	ensembl	C54D10.10	protein_coding	3.11662	1.11413	-1.53139	0.000135384	0.000998905
WBGene00003090	ensembl	lys-1	protein_coding	200.53	71.2875	-1.52943	0.000229215	0.00150109
WBGene00018624	ensembl	F48G7.13	protein_coding	0.307185	0.10625	-1.52771	0.0101916	0.0304031
WBGene00045050	ensembl	ZC15.10	protein_coding	0.838158	0.295184	-1.52622	0.000246227	0.0015838
WBGene00008851	ensembl	F15B9.8	protein_coding	1.82456	0.652151	-1.52578	0.000396684	0.00231449
WBGene00009318	ensembl	F32B4.8	protein_coding	0.804496	0.280281	-1.52466	0.0011135	0.00523714
WBGene00003705	ensembl	nhr-115	protein_coding	4.85399	1.73845	-1.51811	4.38982e-08	2.37722e-06
WBGene00007989	ensembl	fipr-22	protein_coding	0.866314	0.30947	-1.51771	0.000726336	0.00373785
WBGene00019754	ensembl	M03E7.2	protein_coding	0.255251	0.0896436	-1.51728	0.0163208	0.0439758
WBGene00000732	ensembl	col-159	protein_coding	430.323	154.824	-1.51204	0.00208763	0.00866973
WBGene00006366	ensembl	sym-1	protein_coding	7.02671	2.54126	-1.50693	8.41149e-05	0.000689213
WBGene00010971	ensembl	R01E6.7	protein_coding	1.46894	0.525804	-1.50529	2.6221e-05	0.000280218
WBGene00014245	ensembl	ZK1307.2	protein_coding	0.547294	0.196511	-1.50308	0.00544286	0.018422
WBGene00044151	ensembl	W04G3.12	protein_coding	0.479403	0.170536	-1.50289	0.00507815	0.0175188
WBGene00017726	ensembl	F22H10.2	protein_coding	14.6863	5.32096	-1.50288	3.55827e-10	5.94433e-08
WBGene00012467	ensembl	arrd-8	protein_coding	0.328011	0.116176	-1.49936	0.00737703	0.023436
WBGene00010661	ensembl	tyr-2	protein_coding	33.9696	12.3289	-1.49819	0.00643212	0.0209452
WBGene00016714	ensembl	C46F2.1	protein_coding	12.9736	4.7129	-1.49739	7.2088e-09	5.93737e-07
WBGene00020646	ensembl	T21D11.1	protein_coding	0.323952	0.115001	-1.49234	0.0117034	0.0338302
WBGene00195164	ensembl	K12B6.11	protein_coding	0.544339	0.199139	-1.48559	0.00467946	0.0164032
WBGene00011554	ensembl	T07A5.1	protein_coding	11.2382	4.10973	-1.48543	0.00126763	0.00582135
WBGene00000864	ensembl	cya-2	protein_coding	2.40693	0.888055	-1.48404	1.86717e-05	0.000214144
WBGene00016662	ensembl	C45B2.8	protein_coding	0.370804	0.132225	-1.47896	0.0105151	0.0311112
WBGene00013180	ensembl	cutl-10	protein_coding	4.58455	1.698	-1.47148	2.76065e-07	9.41919e-06
WBGene00015259	ensembl	dod-20	protein_coding	0.270452	0.0972201	-1.45408	0.0172241	0.0459414
WBGene00013049	ensembl	Y50E8A.6	protein_coding	0.316022	0.116176	-1.45253	0.0110869	0.0324347
WBGene00044435	ensembl	Y20F4.8	protein_coding	1.20308	0.448714	-1.4519	0.000157289	0.00111948
WBGene00017560	ensembl	F18C5.5	protein_coding	1.28416	0.477688	-1.45106	0.00690955	0.022217
WBGene00016451	ensembl	clec-6	protein_coding	0.579991	0.218094	-1.44933	0.00179457	0.00769262
WBGene00016294	ensembl	C31H2.4	protein_coding	7.44153	2.79232	-1.44663	3.5441e-07	1.13694e-05
WBGene00016644	ensembl	C44C1.5	protein_coding	61.7121	23.2381	-1.44619	4.82251e-06	7.98104e-05
WBGene00011564	ensembl	ugt-50	protein_coding	21.2117	8.00881	-1.44325	4.41605e-11	1.30375e-08
WBGene00019311	ensembl	K02E7.6	protein_coding	11.0612	4.17279	-1.44072	4.00515e-07	1.23435e-05
WBGene00044457	ensembl	C18H7.11	protein_coding	3.92333	1.47314	-1.44063	8.37902e-06	0.000118965
WBGene00019991	ensembl	R09H3.3	protein_coding	0.708015	0.263057	-1.4344	0.00586209	0.0195234
WBGene00013946	ensembl	ZK228.3	protein_coding	24.4299	9.31398	-1.42946	3.92322e-10	6.31566e-08
WBGene00001758	ensembl	gst-10	protein_coding	17.0424	6.50308	-1.42808	2.67072e-09	2.84898e-07
WBGene00004133	ensembl	abu-13	protein_coding	1.77897	0.684774	-1.42648	0.0175551	0.0466065
WBGene00009221	ensembl	acs-2	protein_coding	133.812	51.1847	-1.42485	3.56725e-08	2.00536e-06
WBGene00004000	ensembl	pgp-6	protein_coding	3.40278	1.31469	-1.4244	0.011388	0.0331077
WBGene00019967	ensembl	cyp-33C8	protein_coding	13.6633	5.22445	-1.42436	5.16422e-09	4.76292e-07
WBGene00021492	ensembl	comt-5	protein_coding	3.13622	1.19988	-1.42357	7.86018e-07	2.05595e-05
WBGene00016805	ensembl	C50D2.1	protein_coding	0.8748	0.339804	-1.42304	0.0185204	0.0487042
WBGene00219295	ensembl	C34C12.12	protein_coding	0.764926	0.295152	-1.42122	0.00180036	0.00771183
WBGene00018708	ensembl	oac-32	protein_coding	0.355544	0.136367	-1.41939	0.0174157	0.0463269
WBGene00019644	ensembl	cpt-4	protein_coding	23.5627	9.06109	-1.41876	1.90934e-09	2.22439e-07
WBGene00019622	ensembl	K10C2.7	protein_coding	5.03801	1.92448	-1.41867	3.71536e-07	1.17961e-05
WBGene00010470	ensembl	cdr-4	protein_coding	41.8725	16.1164	-1.41619	1.64827e-12	1.94584e-09
WBGene00004017	ensembl	phg-1	protein_coding	0.537305	0.205819	-1.41405	0.00750202	0.0237649
WBGene00001109	ensembl	dsl-7	protein_coding	0.675024	0.257151	-1.40734	0.00254021	0.0101608
WBGene00019236	ensembl	H23N18.5	protein_coding	2.73661	1.05869	-1.40451	0.000981808	0.00472956
WBGene00021052	ensembl	W06A11.1	protein_coding	5.3457	2.07928	-1.40404	1.08967e-06	2.62886e-05
WBGene00012130	ensembl	slc-17.4	protein_coding	48.2418	18.7169	-1.4039	2.86662e-09	2.96854e-07
WBGene00008485	ensembl	ugt-43	protein_coding	1.16458	0.453413	-1.40044	0.000210432	0.00140246
WBGene00001914	ensembl	his-40	protein_coding	6.74888	2.62385	-1.39934	1.0546e-07	4.56111e-06
WBGene00011530	ensembl	T06D8.10	protein_coding	2.56113	0.994247	-1.39887	0.000623794	0.00330822
WBGene00021623	ensembl	Y47D7A.11	protein_coding	0.628419	0.242059	-1.39881	0.00166035	0.00723284
WBGene00020567	ensembl	T19D2.1	protein_coding	23.9695	9.33937	-1.39678	6.23e-09	5.40788e-07
WBGene00012898	ensembl	Y46G5A.6	pseudogene	4.5947	1.79686	-1.3961	6.72818e-07	1.81071e-05
WBGene00001535	ensembl	gcy-8	protein_coding	1.01709	0.391447	-1.39462	0.00052501	0.00289172
WBGene00016523	ensembl	C39B5.5	protein_coding	58.1994	22.6914	-1.39444	0.0051082	0.0175813
WBGene00019605	ensembl	K10B2.2	protein_coding	25.8514	10.0969	-1.39177	8.04541e-08	3.74916e-06
WBGene00001754	ensembl	gst-6	protein_coding	17.4539	6.83497	-1.38982	8.19899e-09	6.48159e-07
WBGene00018515	ensembl	F46G11.2	protein_coding	3.62174	1.41946	-1.38642	1.04178e-06	2.54443e-05
WBGene00206473	ensembl	B0273.115	protein_coding	0.785564	0.307677	-1.38496	0.00141631	0.00635744
WBGene00021289	ensembl	Y25C1A.2	protein_coding	0.392289	0.152076	-1.38427	0.00824837	0.0256204
WBGene00011209	ensembl	R10E8.3	protein_coding	0.740455	0.293916	-1.37896	0.00485233	0.0168845
WBGene00001912	ensembl	his-38	protein_coding	8.81318	3.47845	-1.37776	1.3102e-08	9.35527e-07
WBGene00044646	ensembl	B0205.14	protein_coding	4.85265	1.91258	-1.37772	1.11397e-06	2.67292e-05
WBGene00000399	ensembl	cdh-7	protein_coding	0.939523	0.373077	-1.37767	0.00114871	0.00537848
WBGene00018213	ensembl	F39H12.2	protein_coding	0.479579	0.185411	-1.37748	0.0119354	0.0343048
WBGene00020609	ensembl	T20D4.3	protein_coding	3.54819	1.39889	-1.37723	1.48546e-05	0.000181536
WBGene00007726	ensembl	C25F9.6	protein_coding	1.11414	0.439127	-1.37708	0.00135966	0.00616091
WBGene00020832	ensembl	T26C12.2	protein_coding	0.36638	0.143047	-1.37303	0.011147	0.0325621
WBGene00009971	ensembl	F53C11.1	protein_coding	14.7285	5.83643	-1.37178	3.47806e-08	1.96145e-06
WBGene00000712	ensembl	col-139	protein_coding	1779.97	707.948	-1.36817	0.00472447	0.0165175
WBGene00164973	ensembl	C39B10.7	protein_coding	0.342718	0.135131	-1.36259	0.0145412	0.0401208
WBGene00021070	ensembl	W07B8.1	protein_coding	34.7194	13.8855	-1.35745	1.8093e-08	1.22287e-06
WBGene00011707	ensembl	T11B7.2	protein_coding	15.635	6.28156	-1.35435	1.56815e-09	1.92838e-07
WBGene00001777	ensembl	gst-29	protein_coding	3.63937	1.46055	-1.35387	5.25337e-07	1.51538e-05
WBGene00010050	ensembl	F54D5.4	protein_coding	106.038	42.5935	-1.35371	0.00038391	0.00225763
WBGene00006927	ensembl	vit-3	protein_coding	1657.94	667.239	-1.35262	8.95977e-05	0.000723812
WBGene00019232	ensembl	ugt-13	protein_coding	46.2392	18.6083	-1.35225	4.83683e-11	1.33829e-08
WBGene00044395	ensembl	R12C12.10	protein_coding	0.42594	0.168465	-1.34923	0.0123407	0.0351955
WBGene00001500	ensembl	ftn-1	protein_coding	2.31108	0.931782	-1.34896	1.16928e-05	0.000152248
WBGene00220084	ensembl	T23B12.14	ncRNA	2.80126	1.13126	-1.34719	2.31511e-06	4.56017e-05
WBGene00017771	ensembl	F25B4.8	protein_coding	6.10328	2.46522	-1.34673	7.16132e-08	3.3998e-06
WBGene00001703	ensembl	grd-14	protein_coding	15.2551	6.14556	-1.34624	0.0148302	0.0407405
WBGene00006526	ensembl	tax-4	protein_coding	0.646327	0.259562	-1.34341	0.00234114	0.00952376
WBGene00011278	ensembl	R74.2	protein_coding	1.90279	0.772007	-1.34325	0.000443791	0.00254123
WBGene00219319	ensembl	H25P06.5	protein_coding	0.557353	0.221311	-1.34317	0.00383913	0.0139625
WBGene00012163	ensembl	VZK822L.2	protein_coding	0.431763	0.176627	-1.34261	0.0123492	0.0352084
WBGene00015865	ensembl	C16E9.1	protein_coding	12.7464	5.18888	-1.33312	6.54133e-05	0.000563121
WBGene00023271	ensembl	F19G12.t1	pseudogene	0.695485	0.289029	-1.32912	0.00471276	0.0164928
WBGene00018251	ensembl	F40H3.3	protein_coding	0.818663	0.332477	-1.32708	0.000906856	0.00444467
WBGene00000082	ensembl	adt-1	protein_coding	2.9215	1.19317	-1.32686	1.77497e-05	0.000206784
WBGene00017914	ensembl	F29A7.4	protein_coding	0.577707	0.232351	-1.32491	0.00489752	0.0170116
WBGene00021700	ensembl	Y48G9A.6	protein_coding	0.621218	0.254552	-1.32241	0.00159859	0.00701429
WBGene00001770	ensembl	gst-22	protein_coding	6.17046	2.52793	-1.32221	7.51724e-07	1.98383e-05
WBGene00194713	ensembl	F19B10.13	protein_coding	1.58987	0.647641	-1.31761	0.00159663	0.00700869
WBGene00017305	ensembl	nspb-12	protein_coding	1.30203	0.544199	-1.31653	0.00511936	0.0176095
WBGene00000723	ensembl	col-150	protein_coding	10.6122	4.37145	-1.31599	0.00204177	0.00851722
WBGene00015802	ensembl	flu-2	protein_coding	153.962	63.648	-1.31251	8.25343e-11	2.00208e-08
WBGene00021389	ensembl	Y38A10A.2	protein_coding	0.891755	0.37011	-1.3088	0.0115059	0.0333791
WBGene00007153	ensembl	clec-41	protein_coding	41.0354	17.0933	-1.30291	0.00113366	0.00531926
WBGene00018223	ensembl	bath-13	protein_coding	8.31287	3.47381	-1.29741	1.92634e-08	1.26809e-06
WBGene00013153	ensembl	Y53F4B.6	pseudogene	0.922108	0.385663	-1.2886	0.00200123	0.00839159
WBGene00000535	ensembl	cpi-1	protein_coding	191.216	80.4525	-1.28801	2.48607e-14	1.46745e-10
WBGene00003554	ensembl	nas-38	protein_coding	1.62906	0.687896	-1.28684	0.002404	0.00973474
WBGene00018380	ensembl	decr-1.1	protein_coding	11.8967	5.0078	-1.28617	0.000593491	0.00318382
WBGene00002199	ensembl	kin-15	protein_coding	6.0487	2.54828	-1.28616	4.28917e-07	1.29391e-05
WBGene00003958	ensembl	pcp-3	protein_coding	97.2868	40.9492	-1.28534	1.10868e-05	0.000146527
WBGene00023172	ensembl	Y23H5A.8	protein_coding	2.33584	0.984629	-1.2835	1.22504e-05	0.000157538
WBGene00000703	ensembl	col-129	protein_coding	2014.45	851.172	-1.28103	0.00279584	0.0109243
WBGene00008511	ensembl	F01G10.9	protein_coding	4.63858	1.97182	-1.271	3.97178e-07	1.23174e-05
WBGene00006925	ensembl	vit-1	protein_coding	3482.71	1486	-1.2679	3.17128e-08	1.85337e-06
WBGene00009153	ensembl	F26D2.15	protein_coding	0.678118	0.287268	-1.2607	0.00289913	0.0112238
WBGene00010074	ensembl	irld-34	protein_coding	0.318386	0.134017	-1.25865	0.0171046	0.0456777
WBGene00003999	ensembl	pgp-5	protein_coding	8.47021	3.6584	-1.25771	0.0177937	0.0471269
WBGene00206464	ensembl	F59C6.18	protein_coding	1.00903	0.431829	-1.25565	0.000637538	0.00336599
WBGene00000599	ensembl	col-10	protein_coding	12.0044	5.15015	-1.25445	0.0011394	0.0053405
WBGene00014138	ensembl	clec-186	protein_coding	42.1504	18.1594	-1.25409	1.40685e-08	9.92531e-07
WBGene00044238	ensembl	C30H6.12	protein_coding	1.27765	0.548779	-1.25243	0.000327231	0.00199127
WBGene00010881	ensembl	M05D6.9	protein_coding	1.70214	0.730727	-1.24819	0.000123934	0.000934675
WBGene00019730	ensembl	asns-2	protein_coding	38.7698	16.7866	-1.24803	0.000248471	0.00159598
WBGene00014069	ensembl	ZK678.3	protein_coding	0.652338	0.27997	-1.24751	0.00249946	0.0100386
WBGene00022674	ensembl	ZK177.9	protein_coding	1.31264	0.564889	-1.2475	0.000151619	0.00108861
WBGene00009493	ensembl	hrg-4	protein_coding	14.8444	6.40214	-1.2465	6.13618e-06	9.56509e-05
WBGene00000447	ensembl	ceh-24	protein_coding	0.562859	0.241381	-1.24552	0.0070376	0.0225315
WBGene00021779	ensembl	Y51H7C.1	protein_coding	39.4623	17.1317	-1.24105	5.55926e-11	1.45021e-08
WBGene00195084	ensembl	C43C3.4	protein_coding	1.18209	0.509415	-1.24055	0.000249155	0.00159799
WBGene00001626	ensembl	gly-1	protein_coding	0.809815	0.350598	-1.24033	0.00181499	0.00776156
WBGene00004512	ensembl	rrn-1.1	rRNA	1.54154	0.665788	-1.23925	0.00630505	0.0206148
WBGene00020613	ensembl	T20D4.7	protein_coding	5.08325	2.21064	-1.23869	2.04735e-06	4.17686e-05
WBGene00011487	ensembl	T05E12.6	protein_coding	90.6782	39.5796	-1.23525	1.34489e-12	1.83194e-09
WBGene00016180	ensembl	C28C12.4	protein_coding	2.66085	1.16515	-1.23068	8.59123e-05	0.000701399
WBGene00018448	ensembl	F45D11.1	protein_coding	2.58052	1.12981	-1.2298	1.03024e-05	0.000139904
WBGene00002273	ensembl	lec-10	protein_coding	117.665	51.5271	-1.22834	6.70888e-05	0.000574472
WBGene00004875	ensembl	smd-1	protein_coding	190.973	83.9137	-1.22421	5.0928e-10	7.77442e-08
WBGene00008556	ensembl	F07D3.3	protein_coding	0.530045	0.231516	-1.2223	0.0133716	0.0375684
WBGene00020992	ensembl	W03F8.2	pseudogene	4.61641	2.03546	-1.22156	1.98122e-06	4.07948e-05
WBGene00000664	ensembl	col-89	protein_coding	1.57512	0.696586	-1.22025	0.00240474	0.00973553
WBGene00003482	ensembl	mua-3	protein_coding	147.349	64.9603	-1.22	6.5989e-12	3.82815e-09
WBGene00020579	ensembl	T19D12.4	protein_coding	35.486	15.6666	-1.21868	0.00522971	0.017871
WBGene00020311	ensembl	T07D3.9	protein_coding	102.717	45.3308	-1.21855	9.74646e-14	2.8765e-10
WBGene00009515	ensembl	clec-170	protein_coding	14.1072	6.24024	-1.2154	1.69716e-08	1.15589e-06
WBGene00175027	ensembl	W02F12.8	protein_coding	0.671436	0.300718	-1.21054	0.0129409	0.0365658
WBGene00015933	ensembl	C17H12.8	protein_coding	10.9781	4.86475	-1.21006	0.00370739	0.0135726
WBGene00000634	ensembl	col-58	protein_coding	1.95736	0.866876	-1.20804	0.00503702	0.0174176
WBGene00007598	ensembl	C15A11.4	protein_coding	1.53841	0.68867	-1.20047	0.000183351	0.00125893
WBGene00017964	ensembl	F31F7.1	protein_coding	45.1337	20.2009	-1.19971	1.64239e-11	6.73332e-09
WBGene00077564	ensembl	C44H9.9	pseudogene	0.388358	0.172824	-1.19967	0.0137472	0.0383543
WBGene00045399	ensembl	Y47G6A.33	protein_coding	163.713	73.4653	-1.19528	1.87216e-10	3.81059e-08
WBGene00006928	ensembl	vit-4	protein_coding	1552.97	697.006	-1.19493	6.75187e-09	5.66645e-07
WBGene00194708	ensembl	Y36E3A.2	protein_coding	0.601486	0.264789	-1.1944	0.00768662	0.0242283
WBGene00020566	ensembl	ttr-7	protein_coding	4.68309	2.09959	-1.19265	8.43211e-06	0.000119312
WBGene00014135	ensembl	ZK896.4	protein_coding	1.74914	0.784715	-1.19254	8.72422e-05	0.00070964
WBGene00004932	ensembl	sod-3	protein_coding	2.96436	1.33764	-1.18597	1.74117e-05	0.000203382
WBGene00018353	ensembl	fbxa-182	protein_coding	9.97335	4.50946	-1.18413	1.87588e-07	7.03774e-06
WBGene00012592	ensembl	Y38E10A.14	protein_coding	15.9118	7.19583	-1.18395	2.80722e-09	2.94143e-07
WBGene00000255	ensembl	bli-5	protein_coding	1.03693	0.467669	-1.18202	0.00068046	0.00354838
WBGene00000717	ensembl	col-144	protein_coding	19.5715	8.83114	-1.18202	0.0101305	0.0302412
WBGene00015857	ensembl	C16D9.1	protein_coding	3.54702	1.59961	-1.18194	2.21833e-05	0.000244444
WBGene00018162	ensembl	nspb-3	protein_coding	0.520549	0.236493	-1.17973	0.00893649	0.0273453
WBGene00013216	ensembl	Y54G11A.7	protein_coding	30.0278	13.593	-1.1791	1.78646e-09	2.12313e-07
WBGene00019961	ensembl	R08E5.1	protein_coding	2.18354	0.990161	-1.17804	0.000628644	0.00332895
WBGene00022763	ensembl	ZK546.7	protein_coding	0.689415	0.310398	-1.17799	0.0176761	0.0468717
WBGene00015335	ensembl	acdh-6	protein_coding	0.679978	0.31148	-1.17716	0.006826	0.0219772
WBGene00011462	ensembl	scl-22	protein_coding	27.6531	12.5569	-1.17715	0.00116311	0.00543154
WBGene00021121	ensembl	W09G12.7	protein_coding	10.793	4.90128	-1.17714	2.40263e-07	8.47525e-06
WBGene00022649	ensembl	ZK84.1	protein_coding	7.9373	3.61491	-1.17393	0.00164173	0.00716758
WBGene00050904	ensembl	Y70C5A.3	protein_coding	4.73615	2.15945	-1.17263	1.83537e-05	0.000211456
WBGene00004255	ensembl	epac-1	protein_coding	0.557729	0.249575	-1.17222	0.00814166	0.0253156
WBGene00019653	ensembl	K11G9.2	protein_coding	3.27671	1.49188	-1.17074	6.42081e-06	9.86978e-05
WBGene00019718	ensembl	M01H9.2	protein_coding	1.27342	0.585048	-1.17006	0.000798152	0.00401297
WBGene00015479	ensembl	wht-1	protein_coding	2.03318	0.927362	-1.16795	0.000212452	0.00141273
WBGene00009397	ensembl	clec-66	protein_coding	14.36	6.56013	-1.16734	1.36428e-05	0.000170491
WBGene00015366	ensembl	C03A7.2	protein_coding	0.701061	0.325208	-1.16467	0.00788006	0.0247017
WBGene00008730	ensembl	F13B12.2	protein_coding	4.29184	1.96586	-1.16434	2.10439e-06	4.26368e-05
WBGene00016797	ensembl	C50A2.3	protein_coding	3.21817	1.47904	-1.1636	1.85236e-05	0.000213136
WBGene00219770	ensembl	linc-40	lincRNA	0.906071	0.413866	-1.16026	0.0035326	0.0130951
WBGene00020009	ensembl	R11F4.3	protein_coding	13.374	6.15914	-1.15828	8.36671e-07	2.16289e-05
WBGene00001761	ensembl	gst-13	protein_coding	48.688	22.4424	-1.15647	7.35045e-11	1.83326e-08
WBGene00044644	ensembl	B0205.13	protein_coding	15.492	7.13298	-1.15565	1.25155e-08	9.0459e-07
WBGene00010451	ensembl	K01A11.3	protein_coding	2.46945	1.13711	-1.15531	2.60926e-05	0.000279352
WBGene00021503	ensembl	Y40D12A.2	protein_coding	37.5084	17.3087	-1.15322	1.02491e-07	4.50351e-06
WBGene00015449	ensembl	ugt-63	protein_coding	30.2111	13.9744	-1.1518	1.99282e-10	3.92099e-08
WBGene00044541	ensembl	K09H11.11	protein_coding	1.60798	0.743526	-1.15166	0.000143848	0.00104955
WBGene00013088	ensembl	Y51B9A.6	protein_coding	1.52082	0.703884	-1.14704	0.000156263	0.00111442
WBGene00000835	ensembl	cuc-1	protein_coding	123.076	57.0931	-1.14677	1.57234e-12	1.94584e-09
WBGene00008726	ensembl	F13A7.11	protein_coding	4.83418	2.24585	-1.14657	2.28016e-06	4.50638e-05
WBGene00021396	ensembl	cutl-24	protein_coding	1.66703	0.77083	-1.14651	0.00052695	0.0028988
WBGene00007807	ensembl	C29F3.7	protein_coding	20.6458	9.58795	-1.14369	0.000268342	0.00169646
WBGene00007149	ensembl	B0334.13	protein_coding	0.934065	0.439034	-1.142	0.014743	0.0405575
WBGene00018138	ensembl	folt-2	protein_coding	437.665	204.127	-1.13882	1.71109e-11	6.73332e-09
WBGene00005596	ensembl	srj-8	protein_coding	0.777859	0.365222	-1.13698	0.00378405	0.0138091
WBGene00000644	ensembl	col-68	protein_coding	2.92871	1.36	-1.13645	0.000191659	0.00130334
WBGene00000115	ensembl	alh-9	protein_coding	340.899	159.636	-1.13358	3.56597e-11	1.10783e-08
WBGene00015369	ensembl	ugt-51	protein_coding	7.23526	3.39381	-1.13355	1.21756e-06	2.85949e-05
WBGene00007506	ensembl	C10C5.2	protein_coding	1.11851	0.526389	-1.13225	0.00249552	0.0100293
WBGene00003981	ensembl	pes-8	protein_coding	8.12032	3.80227	-1.13192	0.00058043	0.00313075
WBGene00018195	ensembl	btb-16	protein_coding	4.14311	1.93735	-1.13188	6.78894e-06	0.00010214
WBGene00015894	ensembl	acdh-2	protein_coding	112.731	52.8985	-1.13111	0.000119891	0.000908834
WBGene00000522	ensembl	clc-1	protein_coding	18.7787	8.79731	-1.13099	4.59658e-08	2.4591e-06
WBGene00000967	ensembl	dhs-3	protein_coding	54.6835	25.639	-1.13052	9.18394e-12	4.45858e-09
WBGene00008652	ensembl	F10D11.6	protein_coding	11.9943	5.61633	-1.13051	0.0060433	0.0199617
WBGene00014666	ensembl	C05D12.3	protein_coding	90.3653	42.3866	-1.12951	0.000100994	0.000792728
WBGene00015362	ensembl	fbxa-105	protein_coding	2.50962	1.17545	-1.12868	4.94183e-05	0.000455307
WBGene00010746	ensembl	K10D11.2	protein_coding	1.02524	0.478028	-1.12608	0.0161175	0.043514
WBGene00077636	ensembl	Y46G5A.43	pseudogene	6.78598	3.20157	-1.12204	3.71709e-07	1.17961e-05
WBGene00022644	ensembl	dod-19	protein_coding	72.9016	34.4048	-1.12024	0.011686	0.0337856
WBGene00007725	ensembl	C25F9.5	protein_coding	5.85507	2.76671	-1.11799	2.15958e-06	4.34567e-05
WBGene00011670	ensembl	fbxa-84	protein_coding	4.42557	2.09536	-1.1155	4.18416e-06	7.22625e-05
WBGene00017680	ensembl	F21F8.6	protein_coding	0.902693	0.429169	-1.11449	0.00419518	0.0150077
WBGene00018505	ensembl	F46F5.14	protein_coding	0.704616	0.335166	-1.1143	0.00618542	0.0203024
WBGene00021835	ensembl	Y54E10A.17	protein_coding	62.1087	29.5353	-1.11111	8.01087e-05	0.000662881
WBGene00206526	ensembl	C06C3.14	ncRNA	0.477826	0.223939	-1.11111	0.0117487	0.0339442
WBGene00015690	ensembl	C10G11.10	protein_coding	1.25175	0.593492	-1.11104	0.000752997	0.00384267
WBGene00016013	ensembl	C23G10.6	protein_coding	7.8592	3.7489	-1.10889	0.000773016	0.00391933
WBGene00016025	ensembl	xbx-4	protein_coding	0.534538	0.253656	-1.10848	0.00866249	0.0266728
WBGene00019654	ensembl	K11G9.3	protein_coding	6.97703	3.32452	-1.10745	8.24899e-07	2.1387e-05
WBGene00013400	ensembl	Y62H9A.12	protein_coding	1.89282	0.904259	-1.10482	0.000451185	0.00256698
WBGene00013484	ensembl	Y69H2.9	protein_coding	3.17834	1.51315	-1.10405	4.60975e-05	0.000431217
WBGene00018874	ensembl	tag-234	protein_coding	13.3074	6.35905	-1.10231	1.32455e-07	5.4674e-06
WBGene00020460	ensembl	nhr-273	protein_coding	1.2451	0.594389	-1.10193	0.000455699	0.00258412
WBGene00016106	ensembl	C25F6.7	protein_coding	1.56559	0.742199	-1.10135	0.00505855	0.0174716
WBGene00007894	ensembl	C33D3.3	protein_coding	0.948628	0.457433	-1.09769	0.00293134	0.0113188
WBGene00009402	ensembl	F35C11.3	protein_coding	0.73616	0.354122	-1.09696	0.00362798	0.0133689
WBGene00021339	ensembl	Y34F4.4	protein_coding	1.82557	0.879397	-1.09529	0.00035707	0.00212896
WBGene00015081	ensembl	B0244.6	protein_coding	2.52674	1.21252	-1.095	8.46234e-05	0.000692247
WBGene00000468	ensembl	ces-1	protein_coding	10.7002	5.1596	-1.08959	6.5452e-08	3.2253e-06
WBGene00194955	ensembl	F37H8.6	protein_coding	0.659786	0.318221	-1.08818	0.0103321	0.0307188
WBGene00003523	ensembl	nas-4	protein_coding	2.77235	1.33733	-1.08801	0.000245454	0.00158169
WBGene00015043	ensembl	cyp-34A8	protein_coding	45.7488	22.1095	-1.08757	8.68359e-12	4.40374e-09
WBGene00003959	ensembl	pcp-4	protein_coding	22.4593	10.8401	-1.08509	0.00331101	0.0124801
WBGene00008043	ensembl	C40H1.8	protein_coding	1.92718	0.921457	-1.08457	0.00752237	0.0238166
WBGene00022847	ensembl	ZK1055.6	protein_coding	19.0081	9.22414	-1.08427	3.24879e-08	1.86967e-06
WBGene00044358	ensembl	Y71G12B.33	protein_coding	0.690519	0.335506	-1.08373	0.0171467	0.0457693
WBGene00021886	ensembl	Y54G2A.21	pseudogene	11.5368	5.60049	-1.0824	6.91014e-08	3.33419e-06
WBGene00020611	ensembl	T20D4.5	protein_coding	5.58533	2.69822	-1.08186	0.000134929	0.000996381
WBGene00003764	ensembl	nlp-26	protein_coding	41.0055	19.8418	-1.08177	0.00401239	0.014459
WBGene00011676	ensembl	cyp-13A2	protein_coding	10.5943	5.14114	-1.08154	2.85596e-07	9.65229e-06
WBGene00235332	ensembl	K04A8.20	protein_coding	1.28591	0.61146	-1.08154	0.0169709	0.045389
WBGene00022848	ensembl	ZK1055.7	protein_coding	47.0958	22.9042	-1.07992	1.10875e-10	2.54983e-08
WBGene00017948	ensembl	mth-1	protein_coding	6.82595	3.31614	-1.07948	1.11961e-06	2.68282e-05
WBGene00013516	ensembl	Y73F4A.3	protein_coding	6.21278	3.01486	-1.07935	5.69677e-06	9.0555e-05
WBGene00045146	ensembl	Y41E3.22	protein_coding	1.47057	0.71548	-1.07853	0.000389992	0.00228675
WBGene00007423	ensembl	C08B6.2	protein_coding	0.556447	0.270384	-1.07469	0.0126696	0.0359713
WBGene00012426	ensembl	Y11D7A.1	pseudogene	1.2765	0.626237	-1.0716	0.00223218	0.00915411
WBGene00000977	ensembl	dhs-14	protein_coding	36.1481	17.6757	-1.07066	1.92247e-10	3.86853e-08
WBGene00020850	ensembl	nhr-226	protein_coding	4.2858	2.09285	-1.07057	2.71611e-05	0.000286803
WBGene00015545	ensembl	C06G1.1	protein_coding	4.06272	1.99115	-1.06564	0.00629852	0.020603
WBGene00008215	ensembl	C49F8.3	protein_coding	7.12987	3.50109	-1.06267	0.000186308	0.00127577
WBGene00009349	ensembl	F32H5.3	protein_coding	3.23094	1.58424	-1.06233	8.15037e-05	0.000671599
WBGene00013083	ensembl	Y51A2D.18	protein_coding	37.3976	18.4002	-1.06058	7.90291e-10	1.11956e-07
WBGene00009104	ensembl	F25C8.1	pseudogene	1.04165	0.509415	-1.05918	0.00235356	0.00956586
WBGene00015695	ensembl	ugt-26	protein_coding	34.151	16.8365	-1.05863	6.11882e-10	8.88132e-08
WBGene00008963	ensembl	F19H8.2	protein_coding	4.36227	2.15402	-1.05585	4.43569e-06	7.53811e-05
WBGene00001819	ensembl	haf-9	protein_coding	47.0953	23.2579	-1.05491	3.20954e-09	3.28524e-07
WBGene00003847	ensembl	blmp-1	protein_coding	13.0948	6.48579	-1.05323	1.61872e-07	6.25858e-06
WBGene00007502	ensembl	glb-4	protein_coding	0.967936	0.477317	-1.05218	0.00143308	0.0064148
WBGene00008583	ensembl	ugt-65	protein_coding	1.61033	0.790654	-1.05214	0.000725245	0.0037355
WBGene00020010	ensembl	R11G1.1	protein_coding	0.81811	0.404062	-1.05172	0.0040696	0.0146353
WBGene00175031	ensembl	C06C3.12	protein_coding	1.5704	0.778931	-1.04944	0.000528638	0.00290358
WBGene00206497	ensembl	Y52B11A.18	protein_coding	0.439811	0.217477	-1.04838	0.0163769	0.0441118
WBGene00017975	ensembl	F32B5.1	protein_coding	12.549	6.23102	-1.04789	4.37237e-05	0.000414035
WBGene00021089	ensembl	W08E12.8	protein_coding	1.42837	0.707997	-1.04609	0.000853561	0.00422939
WBGene00017091	ensembl	ttr-40	protein_coding	2.48397	1.23389	-1.04546	0.000338721	0.00204642
WBGene00008954	ensembl	F19C6.5	protein_coding	3.16152	1.57283	-1.04409	0.000112034	0.000859203
WBGene00020989	ensembl	W03D8.8	protein_coding	15.0695	7.52011	-1.04345	2.87264e-07	9.67086e-06
WBGene00008681	ensembl	scrm-4	protein_coding	14.073	7.01432	-1.04246	2.32483e-07	8.26668e-06
WBGene00206382	ensembl	F01G12.18	protein_coding	0.65681	0.328643	-1.03984	0.0149694	0.0410085
WBGene00011305	ensembl	R186.1	protein_coding	3.97949	1.98475	-1.03936	1.64398e-05	0.000195774
WBGene00020139	ensembl	T01B11.2	protein_coding	106.929	53.4945	-1.03732	1.19084e-07	5.02082e-06
WBGene00012777	ensembl	lact-8	protein_coding	5.45073	2.74119	-1.03656	8.25399e-05	0.000678639
WBGene00013013	ensembl	clec-145	protein_coding	3.23914	1.628	-1.03462	5.2459e-05	0.000475649
WBGene00019731	ensembl	M02D8.5	protein_coding	6.1434	3.07822	-1.03305	8.60287e-06	0.000121
WBGene00020254	ensembl	T05C3.2	protein_coding	1.56821	0.785612	-1.03296	0.000474799	0.00266912
WBGene00011384	ensembl	T02G6.1	protein_coding	0.540104	0.269148	-1.0328	0.0102466	0.0305163
WBGene00010749	ensembl	K10D11.5	protein_coding	25.8401	12.9893	-1.02976	3.80457e-09	3.76377e-07
WBGene00009274	ensembl	F30F8.5	protein_coding	5.07753	2.55447	-1.02764	1.54111e-05	0.000186661
WBGene00008519	ensembl	cyp-13B1	protein_coding	1.97463	0.994648	-1.02524	0.00212054	0.00877553
WBGene00021343	ensembl	cutl-23	protein_coding	1.91248	0.957204	-1.02522	0.00172139	0.00745291
WBGene00017905	ensembl	F28F5.6	protein_coding	5.5247	2.77865	-1.02517	9.4343e-06	0.000129909
WBGene00013263	ensembl	Y57A10A.23	protein_coding	20.7686	10.4565	-1.02472	0.00147317	0.00656438
WBGene00016860	ensembl	cyp-33C9	protein_coding	12.2041	6.16242	-1.02263	4.02121e-08	2.20457e-06
WBGene00018250	ensembl	F40H3.2	protein_coding	17.0833	8.63784	-1.02158	1.57759e-08	1.087e-06
WBGene00020285	ensembl	T06A10.2	protein_coding	0.870774	0.438788	-1.02038	0.00395315	0.0142804
WBGene00020826	ensembl	T26A8.3	protein_coding	0.750267	0.378365	-1.01957	0.00387034	0.0140558
WBGene00016283	ensembl	C31B8.8	protein_coding	30.3615	15.4298	-1.01512	5.3136e-09	4.83357e-07
WBGene00012273	ensembl	W05B2.7	protein_coding	5.07785	2.58807	-1.01469	2.65604e-05	0.000282142
WBGene00001633	ensembl	gly-8	protein_coding	42.7793	21.7619	-1.01403	2.56953e-10	4.64298e-08
WBGene00016379	ensembl	C33H5.13	protein_coding	10.6168	5.39585	-1.01364	1.54277e-07	6.04413e-06
WBGene00010135	ensembl	F55H12.4	protein_coding	86.4347	44.0161	-1.01181	5.21855e-10	7.83137e-08
WBGene00013826	ensembl	Y116F11B.10	pseudogene	6.20479	3.16347	-1.01132	1.00731e-06	2.49612e-05
WBGene00015048	ensembl	faah-2	protein_coding	55.8475	28.5003	-1.00838	0.000239389	0.00155108
WBGene00012880	ensembl	Y45F10C.4	protein_coding	54.2077	27.6504	-1.00824	5.36282e-07	1.53665e-05
WBGene00001752	ensembl	gst-4	protein_coding	39.2312	20.0316	-1.00819	2.32819e-10	4.3011e-08
WBGene00020394	ensembl	T10B5.8	protein_coding	7.97677	4.06792	-1.00807	4.81584e-06	7.97744e-05
WBGene00010296	ensembl	dgat-2	protein_coding	12.3087	6.29096	-1.00707	6.09881e-08	3.07686e-06
WBGene00013079	ensembl	ttr-26	protein_coding	10.9808	5.62001	-1.00489	5.4609e-08	2.84261e-06
WBGene00022645	ensembl	ZK6.11	protein_coding	193.391	99.0344	-1.00257	0.00121651	0.00563776
WBGene00011340	ensembl	ugt-30	protein_coding	11.8032	6.04059	-1.00246	6.35901e-07	1.73774e-05
WBGene00011400	ensembl	T03F6.4	protein_coding	2.50504	1.28522	-1.00072	0.000832166	0.00415216
WBGene00000492	ensembl	che-13	protein_coding	1.87611	0.968948	-1.00044	0.00102531	0.00490372
WBGene00010238	ensembl	F58B4.5	protein_coding	36.8809	18.9313	-0.999862	3.41873e-07	1.10674e-05
WBGene00017537	ensembl	F17A9.5	protein_coding	65.0744	33.3942	-0.999694	1.57461e-05	0.000189682
WBGene00009102	ensembl	F25B3.5	protein_coding	3.38823	1.75001	-0.999039	0.00118294	0.00551284
WBGene00000966	ensembl	dhs-2	protein_coding	4.97008	2.55502	-0.998653	8.18496e-06	0.00011717
WBGene00012901	ensembl	cnp-2	protein_coding	27.0507	13.9062	-0.996772	0.000649846	0.00341671
WBGene00010422	ensembl	H32K16.2	protein_coding	12.0682	6.20714	-0.99478	5.31479e-07	1.52535e-05
WBGene00020083	ensembl	R57.2	protein_coding	1.01157	0.519002	-0.992602	0.00395241	0.0142804
WBGene00001059	ensembl	dpf-6	protein_coding	4.18155	2.16515	-0.992557	6.03336e-05	0.00052812
WBGene00010070	ensembl	nep-17	protein_coding	461.632	238.164	-0.992515	1.51297e-06	3.36579e-05
WBGene00013158	ensembl	Y53F4B.11	protein_coding	6.33567	3.2768	-0.989382	6.05476e-05	0.000529209
WBGene00000191	ensembl	arl-7	pseudogene	3.18284	1.64933	-0.989127	5.61564e-05	0.00050021
WBGene00016190	ensembl	C28G1.5	protein_coding	12.6719	6.55748	-0.988954	1.53974e-07	6.04413e-06
WBGene00011894	ensembl	ttr-23	protein_coding	2.23597	1.15118	-0.988933	0.000425295	0.00244915
WBGene00016733	ensembl	phat-2	protein_coding	0.977421	0.50793	-0.988164	0.00565095	0.0189737
WBGene00010328	ensembl	F59C6.11	protein_coding	4.024	2.0795	-0.987402	1.58781e-05	0.000190494
WBGene00018169	ensembl	nspb-2	protein_coding	0.989458	0.513897	-0.986619	0.0130812	0.0368798
WBGene00016441	ensembl	C35D10.3	protein_coding	1.31893	0.683475	-0.986096	0.00252778	0.010127
WBGene00009331	ensembl	F32D8.7	protein_coding	1.83478	0.955808	-0.982275	0.00965489	0.0290965
WBGene00006456	ensembl	tag-83	protein_coding	1.36918	0.70905	-0.981561	0.00129214	0.0059094
WBGene00008226	ensembl	C50B8.4	protein_coding	2.55002	1.32505	-0.978728	0.000445272	0.00254433
WBGene00000715	ensembl	col-142	protein_coding	465.031	242.47	-0.978636	0.00436269	0.0154726
WBGene00011517	ensembl	cgt-1	protein_coding	3.85591	2.00244	-0.978327	5.79652e-05	0.000512199
WBGene00021850	ensembl	Y54F10AM.6	protein_coding	1.54699	0.802528	-0.978233	0.00433793	0.0153961
WBGene00008707	ensembl	F11E6.3	protein_coding	1246.39	649.855	-0.977861	1.52746e-09	1.91831e-07
WBGene00020516	ensembl	T15B7.1	protein_coding	156.496	81.6337	-0.977453	3.28619e-12	3.03783e-09
WBGene00010571	ensembl	K04G11.3	protein_coding	2.61038	1.36562	-0.975442	0.000265566	0.00168252
WBGene00010041	ensembl	F54C9.3	protein_coding	38.8457	20.3321	-0.971771	1.94821e-10	3.87627e-08
WBGene00016658	ensembl	C45B2.1	protein_coding	302.386	158.369	-0.971539	0.0015023	0.00667908
WBGene00001757	ensembl	gst-9	protein_coding	4.67804	2.45211	-0.969799	1.4722e-05	0.000180788
WBGene00020592	ensembl	ugt-12	protein_coding	60.1985	31.6055	-0.969253	1.5591e-09	1.92838e-07
WBGene00016788	ensembl	C49G7.10	protein_coding	3.97834	2.08537	-0.96873	6.27973e-05	0.000546713
WBGene00004124	ensembl	pqn-37	protein_coding	4.93994	2.59617	-0.968065	5.76082e-06	9.14092e-05
WBGene00003643	ensembl	nhr-53	protein_coding	6.48623	3.40084	-0.967603	1.99944e-06	4.10743e-05
WBGene00011102	ensembl	R07E3.1	protein_coding	82.3293	43.3097	-0.964463	5.27537e-11	1.43717e-08
WBGene00012443	ensembl	Y15E3A.4	protein_coding	40.4701	21.3034	-0.96359	3.12953e-07	1.03199e-05
WBGene00003124	ensembl	mai-1	protein_coding	16.7721	8.83166	-0.963455	2.91895e-08	1.74036e-06
WBGene00007343	ensembl	C05E7.1	protein_coding	2.74298	1.44348	-0.962852	0.00120888	0.00561269
WBGene00008654	ensembl	F10F2.2	protein_coding	47.3909	24.9451	-0.962751	2.31254e-07	8.23954e-06
WBGene00004903	ensembl	snf-4	pseudogene	0.688284	0.362873	-0.962474	0.00717982	0.022933
WBGene00011460	ensembl	ttr-14	protein_coding	78.6659	41.4162	-0.962052	0.0140006	0.0388958
WBGene00009347	ensembl	F32H5.1	protein_coding	51.9896	27.4107	-0.961904	3.05059e-11	1.00037e-08
WBGene00006987	ensembl	zmp-1	protein_coding	1.34933	0.711399	-0.959105	0.00122083	0.00565042
WBGene00016599	ensembl	C42D8.1	protein_coding	4.43835	2.34623	-0.95824	1.06804e-05	0.000143714
WBGene00017968	ensembl	skpo-3	protein_coding	121.23	64.1031	-0.957124	2.44921e-07	8.60527e-06
WBGene00003607	ensembl	nhr-8	protein_coding	21.1197	11.1732	-0.956854	1.23234e-07	5.15895e-06
WBGene00044394	ensembl	B0034.7	protein_coding	0.693544	0.362566	-0.954265	0.0156914	0.0425974
WBGene00015935	ensembl	C17H12.10	protein_coding	8.86783	4.69618	-0.954069	5.97145e-06	9.36362e-05
WBGene00050916	ensembl	F55F10.3	protein_coding	0.983373	0.516435	-0.953854	0.00520944	0.017819
WBGene00012118	ensembl	grsp-2	protein_coding	28.5401	15.1426	-0.953792	1.95487e-06	4.03931e-05
WBGene00019014	ensembl	F57C12.2	protein_coding	2.67831	1.42552	-0.952042	0.000167165	0.00117327
WBGene00010705	ensembl	cyp-14A1	protein_coding	8.0335	4.27012	-0.951223	2.67557e-06	5.05646e-05
WBGene00020283	ensembl	T06A4.3	protein_coding	5.77325	3.06493	-0.948023	0.000263643	0.00167333
WBGene00000451	ensembl	ceh-30	protein_coding	0.927626	0.486657	-0.947966	0.00779469	0.0244905
WBGene00012439	ensembl	Y12A6A.1	protein_coding	22.6094	12.0434	-0.94789	9.56722e-08	4.26249e-06
WBGene00002274	ensembl	lec-11	protein_coding	14.9499	7.9569	-0.947826	1.24521e-07	5.18827e-06
WBGene00015331	ensembl	C02B10.6	protein_coding	1.03277	0.545656	-0.947011	0.00333733	0.0125499
WBGene00012185	ensembl	W01F3.2	protein_coding	113.543	60.5449	-0.94585	9.56948e-09	7.36767e-07
WBGene00019215	ensembl	H20E11.3	protein_coding	4.28027	2.28946	-0.945023	9.83821e-05	0.000777745
WBGene00007858	ensembl	C31H5.7	protein_coding	0.608805	0.322891	-0.944851	0.0109887	0.0322389
WBGene00010822	ensembl	M01G12.9	protein_coding	7.29345	3.88855	-0.942169	1.69855e-05	0.000200654
WBGene00220140	ensembl	Y34F4.7	ncRNA	0.811333	0.43591	-0.939982	0.0106032	0.0313196
WBGene00016435	ensembl	C35B1.5	protein_coding	101.281	54.2191	-0.939535	3.1494e-08	1.84667e-06
WBGene00020245	ensembl	T05B11.1	protein_coding	10.0734	5.40333	-0.93884	1.58672e-06	3.46384e-05
WBGene00018124	ensembl	F36H12.10	protein_coding	1.15697	0.616561	-0.938694	0.00655941	0.0212931
WBGene00001993	ensembl	hpd-1	protein_coding	261.853	140.446	-0.93722	9.43043e-09	7.35657e-07
WBGene00015305	ensembl	C01G5.3	protein_coding	2.12325	1.13463	-0.936951	0.00122773	0.00567642
WBGene00005523	ensembl	sri-11	protein_coding	0.525702	0.282877	-0.936269	0.018645	0.0489642
WBGene00007142	ensembl	ttr-18	protein_coding	95.7514	51.4095	-0.9359	8.50407e-10	1.18575e-07
WBGene00010977	ensembl	R02D5.3	protein_coding	5.37441	2.8802	-0.935716	8.47514e-06	0.000119394
WBGene00018738	ensembl	F53B1.6	protein_coding	1.09134	0.585855	-0.935581	0.0046083	0.0161944
WBGene00009432	ensembl	F35E12.8	protein_coding	5.21943	2.80039	-0.934841	3.70041e-05	0.000363901
WBGene00010368	ensembl	H06A10.1	protein_coding	12.3034	6.62328	-0.930838	5.50842e-07	1.57074e-05
WBGene00021671	ensembl	Y48G1BM.6	protein_coding	13.7927	7.43971	-0.930595	1.33461e-07	5.4961e-06
WBGene00021020	ensembl	W04B5.3	protein_coding	50.8688	27.4573	-0.928531	2.47369e-08	1.53015e-06
WBGene00010660	ensembl	K08D8.6	protein_coding	58.9793	31.8404	-0.927352	3.62091e-10	5.99243e-08
WBGene00004004	ensembl	pgp-10	protein_coding	8.84788	4.7861	-0.924512	2.73626e-06	5.14371e-05
WBGene00007717	ensembl	C25D7.5	protein_coding	1.05528	0.570424	-0.924396	0.00496258	0.0171933
WBGene00001693	ensembl	grd-4	protein_coding	2.27812	1.23698	-0.923113	0.000662263	0.00347271
WBGene00009957	ensembl	F53B2.8	protein_coding	12.3725	6.71712	-0.922276	0.00387925	0.0140853
WBGene00021354	ensembl	fpn-1.1	protein_coding	20.3468	11.019	-0.922042	1.65975e-07	6.38933e-06
WBGene00022017	ensembl	Y61A9LA.5	pseudogene	3.78336	2.0465	-0.921615	2.61341e-05	0.000279627
WBGene00020849	ensembl	nhr-225	protein_coding	1.67559	0.906579	-0.919604	0.00153121	0.00678205
WBGene00018921	ensembl	sago-2	protein_coding	10.5812	5.74929	-0.919532	1.42843e-06	3.23657e-05
WBGene00009984	ensembl	F53F1.6	protein_coding	7.76056	4.23687	-0.917161	0.00040371	0.0023449
WBGene00004285	ensembl	rab-37	protein_coding	1.21435	0.661581	-0.916377	0.00282989	0.0110233
WBGene00019057	ensembl	F58F9.3	protein_coding	10.4432	5.68247	-0.915397	1.00884e-06	2.49612e-05
WBGene00002269	ensembl	lec-6	protein_coding	417.114	227.099	-0.915391	1.64638e-11	6.73332e-09
WBGene00009807	ensembl	pepm-1	protein_coding	1.46167	0.788861	-0.91473	0.00271714	0.0106851
WBGene00021531	ensembl	Y42G9A.1	protein_coding	5.17261	2.82435	-0.912902	2.22706e-05	0.000244797
WBGene00003456	ensembl	msp-63	protein_coding	4.86111	2.65196	-0.911417	0.000132118	0.000979706
WBGene00000239	ensembl	bas-1	protein_coding	33.1703	18.0883	-0.911339	2.26067e-07	8.10362e-06
WBGene00007422	ensembl	ugt-17	protein_coding	28.3243	15.4809	-0.910061	1.427e-06	3.23657e-05
WBGene00016095	ensembl	C25E10.5	protein_coding	12.9303	7.07403	-0.909645	3.33804e-07	1.0829e-05
WBGene00011753	ensembl	T13F3.6	protein_coding	273.351	149.478	-0.909091	3.01089e-11	1.00037e-08
WBGene00003816	ensembl	asns-1	protein_coding	3.98511	2.18589	-0.908892	0.000351077	0.00209958
WBGene00022654	ensembl	ZK105.3	protein_coding	1.51142	0.826583	-0.907583	0.00392284	0.0142086
WBGene00013835	ensembl	mlt-4	protein_coding	2.95477	1.6135	-0.907088	0.000111598	0.000856603
WBGene00017748	ensembl	F23F1.7	protein_coding	6.6575	3.64633	-0.906372	5.77729e-06	9.15883e-05
WBGene00013197	ensembl	ttm-5	protein_coding	7.83238	4.28828	-0.905226	4.8295e-06	7.98514e-05
WBGene00015262	ensembl	B0563.5	protein_coding	2.89508	1.58143	-0.905195	0.000270581	0.00170757
WBGene00002983	ensembl	lgx-1	protein_coding	2.71505	1.49367	-0.905075	0.0187878	0.0492444
WBGene00045418	ensembl	F15B9.10	protein_coding	94.2992	51.7171	-0.904667	5.13096e-12	3.63436e-09
WBGene00016133	ensembl	C26B9.3	protein_coding	3.15698	1.73585	-0.904642	0.00261819	0.0103953
WBGene00012293	ensembl	W06A7.4	protein_coding	23.4656	12.8658	-0.904633	2.80055e-08	1.69256e-06
WBGene00045053	ensembl	K12C11.7	protein_coding	3.23259	1.77151	-0.904328	5.06115e-05	0.000463886
WBGene00015382	ensembl	C03B1.14	protein_coding	6.07103	3.32597	-0.903977	1.33072e-05	0.00016748
WBGene00009403	ensembl	F35C11.4	protein_coding	5.39831	2.95998	-0.903023	2.55862e-05	0.000274594
WBGene00004796	ensembl	sid-2	protein_coding	10.5476	5.79336	-0.902079	5.21958e-07	1.51159e-05
WBGene00010538	ensembl	ttr-3	protein_coding	2.09795	1.15306	-0.902001	0.00279439	0.010921
WBGene00044586	ensembl	Y61A9LA.12	protein_coding	2.2454	1.23371	-0.901419	0.000307472	0.00189976
WBGene00013007	ensembl	Y48E1B.8	protein_coding	5.08004	2.79362	-0.901062	0.000528341	0.00290284
WBGene00012007	ensembl	T25B9.1	protein_coding	39.0346	21.4644	-0.900456	2.33762e-09	2.58716e-07
WBGene00020657	ensembl	lgc-53	protein_coding	1.25196	0.686382	-0.900031	0.00867878	0.0267044
WBGene00007934	ensembl	C34E7.4	protein_coding	17.7258	9.76337	-0.898658	1.47903e-06	3.31527e-05
WBGene00004230	ensembl	ptr-16	protein_coding	3.19942	1.75951	-0.898154	5.71657e-05	0.00050716
WBGene00007695	ensembl	C23H4.7	protein_coding	4.60485	2.53087	-0.897424	4.22667e-05	0.000403917
WBGene00004218	ensembl	ptr-3	protein_coding	2.88348	1.59358	-0.894241	0.000965402	0.00467214
WBGene00015141	ensembl	ugt-46	protein_coding	55.5725	30.7384	-0.893043	3.02034e-10	5.19264e-08
WBGene00021590	ensembl	Y46D2A.2	protein_coding	4.69811	2.60198	-0.892593	0.000147956	0.00107135
WBGene00010289	ensembl	F58H1.6	protein_coding	6.48658	3.59308	-0.891724	3.61533e-05	0.000357057
WBGene00009813	ensembl	haly-1	protein_coding	126.819	70.2756	-0.889805	8.03707e-09	6.38208e-07
WBGene00003647	ensembl	nhr-57	protein_coding	5.69536	3.16199	-0.889521	1.02531e-05	0.000139448
WBGene00000512	ensembl	ckb-2	protein_coding	98.5517	54.6676	-0.888612	2.37099e-05	0.000257319
WBGene00015403	ensembl	clec-10	protein_coding	33.1783	18.4086	-0.888405	1.97793e-09	2.27075e-07
WBGene00009586	ensembl	F40F9.10	protein_coding	1.31453	0.729302	-0.886341	0.00262531	0.0104165
WBGene00016046	ensembl	C24B5.4	protein_coding	7.15978	3.97979	-0.886143	7.69808e-06	0.000111553
WBGene00012462	ensembl	Y17G7B.8	protein_coding	11.7448	6.5166	-0.885525	4.09726e-06	7.11316e-05
WBGene00012583	ensembl	clec-4	protein_coding	8.39916	4.6662	-0.885142	0.00995623	0.0298114
WBGene00002116	ensembl	ins-33	protein_coding	0.907213	0.503353	-0.885086	0.00816889	0.0253958
WBGene00014021	ensembl	svop-1	protein_coding	12.5492	6.98331	-0.884756	1.89758e-07	7.08909e-06
WBGene00015896	ensembl	C17C3.15	protein_coding	11.7069	6.51334	-0.8845	3.67618e-06	6.52937e-05
WBGene00015196	ensembl	B0454.5	protein_coding	10.2379	5.68878	-0.884387	1.06369e-06	2.58379e-05
WBGene00013838	ensembl	fbxa-31	protein_coding	2.40148	1.3356	-0.883717	0.0140955	0.0391167
WBGene00008862	ensembl	F15D4.5	protein_coding	66.9145	37.2742	-0.883414	2.23703e-10	4.22322e-08
WBGene00011803	ensembl	T16G12.1	protein_coding	68.1068	37.9503	-0.8818	1.24237e-08	9.01637e-07
WBGene00000750	ensembl	col-177	protein_coding	1.44854	0.80225	-0.880715	0.00190841	0.00807567
WBGene00011694	ensembl	T10G3.3	protein_coding	11.4112	6.37166	-0.880534	4.75298e-07	1.4051e-05
WBGene00022337	ensembl	Y82E9BR.4	protein_coding	1.69846	0.939763	-0.880513	0.00300288	0.0115422
WBGene00010998	ensembl	R03G8.3	protein_coding	3.60816	2.02037	-0.880508	0.000371307	0.00219829
WBGene00003375	ensembl	mlp-1	protein_coding	171.445	95.6821	-0.880241	7.70615e-09	6.20275e-07
WBGene00001790	ensembl	gst-42	protein_coding	28.9312	16.1477	-0.879759	1.98762e-09	2.27075e-07
WBGene00011006	ensembl	ugt-47	protein_coding	66.9972	37.4012	-0.879605	1.25579e-06	2.92598e-05
WBGene00010225	ensembl	ttr-31	protein_coding	27.0825	15.1149	-0.878378	5.92908e-07	1.65608e-05
WBGene00012545	ensembl	Y37D8A.3	protein_coding	20.8749	11.6561	-0.878022	9.58026e-08	4.26249e-06
WBGene00003411	ensembl	mrp-5	protein_coding	166.405	92.9507	-0.877868	4.4175e-11	1.30375e-08
WBGene00022887	ensembl	ZK1290.5	protein_coding	9.46224	5.28469	-0.877676	9.84534e-06	0.000134731
WBGene00009408	ensembl	F35C12.3	protein_coding	11.7836	6.58976	-0.876952	3.33895e-07	1.0829e-05
WBGene00015169	ensembl	B0403.5	protein_coding	4.10264	2.29397	-0.876746	0.000723439	0.00372728
WBGene00007835	ensembl	oac-7	protein_coding	1.42584	0.800175	-0.87493	0.0019695	0.00828801
WBGene00008260	ensembl	C52G5.2	protein_coding	26.6755	14.932	-0.874759	8.63694e-08	3.99329e-06
WBGene00013875	ensembl	ZC376.3	protein_coding	9.22271	5.16634	-0.874561	3.26015e-06	5.91504e-05
WBGene00022562	ensembl	ZC204.12	protein_coding	12.4139	6.95486	-0.874166	7.00947e-07	1.88066e-05
WBGene00018127	ensembl	F36H12.14	pseudogene	1.1233	0.629515	-0.87376	0.0111761	0.0326255
WBGene00008375	ensembl	D1054.8	protein_coding	31.1091	17.4301	-0.873362	4.44702e-09	4.285e-07
WBGene00015056	ensembl	B0222.5	protein_coding	44.3173	24.8743	-0.872377	4.7032e-09	4.45371e-07
WBGene00020015	ensembl	nhr-210	protein_coding	6.33159	3.54589	-0.871946	2.83492e-05	0.000297046
WBGene00007214	ensembl	C01A2.2	protein_coding	3.67727	2.0623	-0.871347	5.48316e-05	0.00049176
WBGene00010064	ensembl	F54F7.2	protein_coding	16.7051	9.39057	-0.871226	2.20687e-07	7.97537e-06
WBGene00018966	ensembl	F56D2.5	protein_coding	4.93744	2.77908	-0.86963	6.22292e-05	0.000542034
WBGene00016717	ensembl	math-22	protein_coding	11.8444	6.65757	-0.869	4.31559e-07	1.29967e-05
WBGene00017977	ensembl	F32B5.3	protein_coding	0.799295	0.446364	-0.867933	0.0103032	0.0306534
WBGene00014755	ensembl	F40F12.8	pseudogene	1.10489	0.624845	-0.86639	0.0159071	0.0430841
WBGene00023485	ensembl	ttr-49	protein_coding	11.4727	6.46301	-0.866267	4.56588e-07	1.35659e-05
WBGene00206415	ensembl	F59H6.14	protein_coding	1.14274	0.644636	-0.865558	0.0065469	0.0212564
WBGene00008548	ensembl	F07A11.5	protein_coding	26.6997	15.07	-0.864658	4.31182e-08	2.34934e-06
WBGene00004811	ensembl	skr-5	protein_coding	1.64494	0.93039	-0.862738	0.00235543	0.00956898
WBGene00008895	ensembl	F16H6.5	protein_coding	1.0218	0.578339	-0.859723	0.00491825	0.0170736
WBGene00015514	ensembl	C06A8.3	protein_coding	700.173	396.286	-0.859568	6.62304e-12	3.82815e-09
WBGene00012637	ensembl	Y38H8A.3	protein_coding	17.6208	9.96373	-0.858594	0.000256361	0.00163515
WBGene00000139	ensembl	amx-3	protein_coding	5.25317	2.97943	-0.85737	3.07446e-05	0.00031521
WBGene00014907	ensembl	fbxa-117	pseudogene	2.87116	1.62488	-0.857292	0.000308361	0.00190393
WBGene00002200	ensembl	kin-16	protein_coding	13.7579	7.80306	-0.855555	6.25341e-07	1.71949e-05
WBGene00022497	ensembl	Y119D3B.21	protein_coding	133.708	75.9075	-0.854832	0.000527447	0.00290063
WBGene00015891	ensembl	C17C3.6	protein_coding	1.21222	0.683847	-0.85452	0.0148618	0.0408021
WBGene00018123	ensembl	F36H12.9	protein_coding	1.46139	0.828532	-0.853973	0.00482116	0.0167892
WBGene00016210	ensembl	C29F5.1	protein_coding	109.157	62.0922	-0.853032	2.17349e-11	7.85474e-09
WBGene00021136	ensembl	W10G11.3	protein_coding	20.3831	11.5973	-0.852202	1.8285e-07	6.92717e-06
WBGene00003738	ensembl	nid-1	protein_coding	122.263	69.6143	-0.850733	4.72795e-10	7.40908e-08
WBGene00015729	ensembl	C13A10.2	protein_coding	1.65022	0.941151	-0.849899	0.00136459	0.00617693
WBGene00014089	ensembl	ZK822.1	protein_coding	5.0987	2.91581	-0.848297	5.00369e-05	0.000460288
WBGene00021852	ensembl	Y54F10AM.8	protein_coding	82.8119	47.2152	-0.848134	0.000210834	0.00140408
WBGene00022753	ensembl	ZK484.7	protein_coding	6.89086	3.92481	-0.848083	2.75461e-05	0.000289659
WBGene00021619	ensembl	Y47D7A.6	protein_coding	8.51825	4.84908	-0.847749	0.000102335	0.000799577
WBGene00001684	ensembl	gpd-2	protein_coding	403.516	230.374	-0.846789	7.93202e-12	4.38938e-09
WBGene00021977	ensembl	Y58A7A.3	protein_coding	12.0146	6.86571	-0.845732	5.43893e-06	8.74773e-05
WBGene00235164	ensembl	K09F6.13	protein_coding	9.60079	5.49777	-0.843709	3.01718e-06	5.55965e-05
WBGene00022628	ensembl	ZC513.3	protein_coding	1.61534	0.925535	-0.841705	0.0058618	0.0195234
WBGene00002234	ensembl	kqt-2	protein_coding	7.59108	4.361	-0.840668	6.02157e-05	0.000527349
WBGene00012671	ensembl	Y39B6A.9	protein_coding	0.959936	0.551747	-0.838601	0.00682034	0.021963
WBGene00044134	ensembl	D1025.10	protein_coding	9.32238	5.35006	-0.838363	7.71186e-06	0.00011157
WBGene00003845	ensembl	odd-1	protein_coding	0.815826	0.464206	-0.837613	0.0130669	0.0368512
WBGene00016023	ensembl	prmt-6	protein_coding	9.72382	5.58546	-0.837013	5.47519e-06	8.78213e-05
WBGene00018206	ensembl	ugt-61	protein_coding	15.0411	8.64109	-0.836864	4.92883e-07	1.44503e-05
WBGene00008964	ensembl	mltn-9	protein_coding	3.48451	2.00466	-0.836353	0.00623132	0.0204266
WBGene00000685	ensembl	col-111	protein_coding	3.29723	1.90305	-0.836158	0.010756	0.0316971
WBGene00016403	ensembl	grsp-3	protein_coding	2.71318	1.55815	-0.835282	0.00118637	0.00552703
WBGene00006535	ensembl	tba-9	protein_coding	5.52812	3.17319	-0.835104	3.12796e-05	0.000318988
WBGene00015333	ensembl	slc-17.3	protein_coding	4.89137	2.82416	-0.834538	9.88062e-05	0.000779466
WBGene00044469	ensembl	clec-173	protein_coding	8.71384	5.02388	-0.834465	3.47896e-06	6.23537e-05
WBGene00001071	ensembl	dpy-9	protein_coding	2.64133	1.51934	-0.833825	0.0184465	0.0485437
WBGene00016780	ensembl	C49G7.1	protein_coding	1.12202	0.646678	-0.832722	0.00981403	0.0294722
WBGene00012231	ensembl	W04A4.2	protein_coding	42.6962	24.6916	-0.829881	4.47665e-09	4.285e-07
WBGene00001155	ensembl	ech-6	protein_coding	765.907	442.522	-0.829717	6.70164e-12	3.82815e-09
WBGene00016505	ensembl	ttr-33	protein_coding	14.572	8.41807	-0.828856	7.31825e-05	0.000615344
WBGene00022397	ensembl	Y97E10AR.2	protein_coding	5.16563	2.97532	-0.828695	0.00063639	0.00336149
WBGene00018729	ensembl	F53A9.6	protein_coding	7.92116	4.58562	-0.827812	3.95418e-05	0.000383552
WBGene00045138	ensembl	F25H2.14	snoRNA	2.67417	1.54259	-0.827793	0.000847097	0.00420887
WBGene00013520	ensembl	best-21	protein_coding	12.2458	7.08402	-0.827001	2.27573e-06	4.50505e-05
WBGene00004257	ensembl	pxn-2	protein_coding	11.3675	6.57873	-0.825708	7.38999e-07	1.96195e-05
WBGene00021397	ensembl	Y38C1AA.6	protein_coding	1.19497	0.690434	-0.824127	0.00456363	0.0160566
WBGene00012013	ensembl	ugt-54	protein_coding	7.9374	4.61475	-0.82251	0.000203914	0.00136725
WBGene00015082	ensembl	B0244.7	protein_coding	0.802614	0.463588	-0.820941	0.0189341	0.0495618
WBGene00016862	ensembl	C52A10.1	protein_coding	28.133	16.3687	-0.820316	1.91322e-08	1.26415e-06
WBGene00013895	ensembl	ZC434.9	protein_coding	65.9414	38.3267	-0.820247	0.000181956	0.00125178
WBGene00003528	ensembl	nas-9	protein_coding	22.0294	12.82	-0.819256	3.67533e-07	1.17266e-05
WBGene00017841	ensembl	F26G1.5	protein_coding	8.61645	5.00979	-0.819173	3.72216e-05	0.000365771
WBGene00022856	ensembl	cth-2	protein_coding	296.201	172.507	-0.818469	4.79631e-09	4.50322e-07
WBGene00018282	ensembl	F41D9.2	protein_coding	14.9994	8.72705	-0.818355	5.39136e-07	1.54233e-05
WBGene00020258	ensembl	T05E7.1	protein_coding	6.97513	4.06743	-0.817223	1.47141e-05	0.000180788
WBGene00018194	ensembl	F39E9.1	pseudogene	2.44206	1.41878	-0.816417	0.00392664	0.014216
WBGene00004567	ensembl	rrn-2.1	rRNA	208.099	121.255	-0.816238	2.05661e-06	4.18122e-05
WBGene00007478	ensembl	C09F9.1	protein_coding	2.8329	1.65564	-0.815962	0.000590391	0.00316999
WBGene00198162	ensembl	W06H8.11	ncRNA	1.20358	0.698071	-0.815608	0.00579002	0.0193333
WBGene00018562	ensembl	F47D12.6	protein_coding	6.07079	3.54688	-0.815477	2.24729e-05	0.000246256
WBGene00007303	ensembl	rnh-1.3	protein_coding	11.4249	6.67377	-0.814215	1.13371e-06	2.71293e-05
WBGene00022500	ensembl	lfi-1	protein_coding	368.295	215.185	-0.814117	1.90343e-08	1.26415e-06
WBGene00022570	ensembl	sdz-35	protein_coding	10.7388	6.28468	-0.813084	7.56353e-05	0.000631769
WBGene00008794	ensembl	F14D7.7	protein_coding	0.723817	0.419493	-0.812932	0.0179542	0.047474
WBGene00219590	ensembl	linc-72	lincRNA	2.52413	1.47561	-0.812385	0.00201721	0.00844461
WBGene00014253	ensembl	ZK1320.3	protein_coding	86.5751	50.6257	-0.812285	6.42908e-09	5.53548e-07
WBGene00010361	ensembl	H03G16.5	protein_coding	1.60992	0.934475	-0.811889	0.00362823	0.0133689
WBGene00006683	ensembl	twk-31	protein_coding	8.62514	5.05221	-0.81164	1.46308e-05	0.000180044
WBGene00014697	ensembl	cyp-25A3	protein_coding	10.7297	6.29163	-0.811534	2.2331e-05	0.000245157
WBGene00002050	ensembl	ifa-1	protein_coding	90.6132	53.0432	-0.811505	7.77216e-10	1.10991e-07
WBGene00003722	ensembl	nhr-132	protein_coding	8.58006	5.01996	-0.810991	3.84993e-06	6.78148e-05
WBGene00255457	ensembl	F23C8.14	protein_coding	0.864008	0.50357	-0.81097	0.0114811	0.0333162
WBGene00000112	ensembl	alh-6	protein_coding	174.585	102.28	-0.809814	9.63425e-11	2.30545e-08
WBGene00021869	ensembl	Y54G2A.3	protein_coding	107.115	62.7594	-0.809799	6.62342e-09	5.61185e-07
WBGene00010214	ensembl	F57G8.5	protein_coding	2.08604	1.21837	-0.80958	0.00140968	0.00633571
WBGene00020756	ensembl	T24A6.20	protein_coding	21.3529	12.5245	-0.807406	9.17729e-08	4.1457e-06
WBGene00015356	ensembl	tag-278	protein_coding	38.1756	22.4472	-0.806069	2.28488e-08	1.4502e-06
WBGene00018851	ensembl	F55A3.6	protein_coding	1.12774	0.654226	-0.804972	0.015031	0.0411388
WBGene00015381	ensembl	C03B1.13	protein_coding	8.62427	5.06344	-0.804275	5.1901e-06	8.45504e-05
WBGene00016419	ensembl	tyr-4	protein_coding	107.627	63.2962	-0.804173	1.02299e-09	1.38283e-07
WBGene00009232	ensembl	nkat-1	protein_coding	1.15418	0.671789	-0.802599	0.0125147	0.0355943
WBGene00016763	ensembl	C49A9.9	protein_coding	16.8963	9.94332	-0.802443	1.32118e-07	5.46623e-06
WBGene00010111	ensembl	F55D12.2	protein_coding	24.2419	14.2787	-0.801466	1.34483e-07	5.49985e-06
WBGene00004677	ensembl	rrn-3.56	pseudogene	51.7089	30.4478	-0.801253	2.4572e-09	2.65318e-07
WBGene00013855	ensembl	ZC116.3	protein_coding	24.6201	14.5167	-0.801222	5.60136e-07	1.58956e-05
WBGene00010134	ensembl	F55H12.3	protein_coding	27.5103	16.2215	-0.800541	1.15702e-06	2.75754e-05
WBGene00021008	ensembl	W03F11.5	protein_coding	3.273	1.92698	-0.800035	0.000704461	0.00365075
WBGene00008547	ensembl	F07A11.4	protein_coding	29.1201	17.1792	-0.79959	1.05838e-07	4.56111e-06
WBGene00008483	ensembl	E04D5.4	protein_coding	1.12754	0.661213	-0.79944	0.0101079	0.0302042
WBGene00020049	ensembl	ttr-8	protein_coding	19.8938	11.7312	-0.799336	8.44406e-07	2.1797e-05
WBGene00019361	ensembl	K03E5.2	protein_coding	92.4614	54.62	-0.798705	1.38505e-10	3.10461e-08
WBGene00003680	ensembl	nhr-90	protein_coding	11.5815	6.83315	-0.798536	3.23241e-06	5.87073e-05
WBGene00022685	ensembl	ZK250.2	protein_coding	1.27222	0.753235	-0.798339	0.00604124	0.0199608
WBGene00020610	ensembl	T20D4.4	protein_coding	1.80287	1.06076	-0.797684	0.0104365	0.0309343
WBGene00000714	ensembl	col-141	protein_coding	8.07642	4.7574	-0.797618	0.00325117	0.0122938
WBGene00013560	ensembl	zip-12	protein_coding	21.705	12.8486	-0.796095	2.47398e-07	8.65795e-06
WBGene00012886	ensembl	Y45F10D.6	protein_coding	4.53477	2.678	-0.794687	6.64302e-05	0.000569659
WBGene00022346	ensembl	Y82E9BR.13	protein_coding	3.68379	2.18339	-0.793254	0.000114965	0.000878255
WBGene00019958	ensembl	R08E3.2	protein_coding	14.4936	8.60003	-0.793148	0.000227984	0.00149523
WBGene00003590	ensembl	nex-3	protein_coding	41.9362	24.8302	-0.79291	6.1717e-05	0.000538102
WBGene00043053	ensembl	F47H4.12	pseudogene	2.73718	1.62564	-0.792463	0.001973	0.0082988
WBGene00000282	ensembl	cah-4	protein_coding	259.134	153.656	-0.792409	4.04768e-11	1.2358e-08
WBGene00013478	ensembl	Y69E1A.8	protein_coding	2.48426	1.47023	-0.792406	0.00215608	0.0089018
WBGene00013352	ensembl	lon-8	protein_coding	4.66635	2.7737	-0.792313	0.000701001	0.00363675
WBGene00000166	ensembl	apt-9	protein_coding	1.6147	0.95794	-0.791726	0.00376355	0.0137441
WBGene00014254	ensembl	cyp-13A10	protein_coding	1.28316	0.75698	-0.791085	0.00778067	0.0244595
WBGene00019674	ensembl	K12C11.3	protein_coding	1.13541	0.670922	-0.79014	0.00739426	0.0234781
WBGene00012597	ensembl	nhr-235	protein_coding	1.39003	0.818299	-0.789646	0.0113091	0.0329486
WBGene00010871	ensembl	M05B5.3	protein_coding	1.60922	0.957818	-0.789629	0.00653398	0.0212262
WBGene00009626	ensembl	F42A8.1	protein_coding	147.551	87.6773	-0.78914	0.000207721	0.00138804
WBGene00044070	ensembl	set-18	protein_coding	17.1592	10.1944	-0.789113	1.65032e-06	3.56389e-05
WBGene00021048	ensembl	W05H9.1	protein_coding	61.6933	36.7121	-0.788568	0.00262652	0.010419
WBGene00021893	ensembl	ndnf-1	protein_coding	17.2876	10.2884	-0.788453	1.3065e-06	3.0203e-05
WBGene00017787	ensembl	nhr-141	protein_coding	1.28196	0.765789	-0.788336	0.00707763	0.0226433
WBGene00022196	ensembl	gpa-17	protein_coding	7.22117	4.29959	-0.78762	3.69278e-05	0.000363691
WBGene00014244	ensembl	ZK1307.1	protein_coding	32.5501	19.3526	-0.787407	2.47997e-08	1.53015e-06
WBGene00044683	ensembl	C36E6.8	protein_coding	2.23355	1.3244	-0.787324	0.00222844	0.00914557
WBGene00022499	ensembl	set-30	protein_coding	27.8339	16.5728	-0.786198	2.96969e-08	1.76467e-06
WBGene00012381	ensembl	Y2H9A.4	protein_coding	2.15227	1.28111	-0.786163	0.00163493	0.00714425
WBGene00017788	ensembl	F25E5.7	protein_coding	1.71833	1.02316	-0.785895	0.00328629	0.0124054
WBGene00009081	ensembl	F23B12.4	protein_coding	59.1725	35.2421	-0.785349	7.73429e-07	2.02902e-05
WBGene00013289	ensembl	tag-273	protein_coding	124.2	74.1113	-0.784222	2.80611e-10	4.96906e-08
WBGene00022730	ensembl	ZK402.3	protein_coding	1.34721	0.80435	-0.784118	0.00817948	0.0254198
WBGene00007963	ensembl	cyp-25A1	protein_coding	2.21011	1.31908	-0.783978	0.00182494	0.00779638
WBGene00018051	ensembl	che-10	protein_coding	26.6132	15.8692	-0.783883	2.82025e-08	1.69867e-06
WBGene00019497	ensembl	K07E8.6	protein_coding	1.98562	1.18701	-0.783337	0.00177654	0.00763011
WBGene00009578	ensembl	F40F8.5	protein_coding	132.925	79.3027	-0.78311	2.89684e-08	1.73889e-06
WBGene00020651	ensembl	T21D12.12	protein_coding	27.2424	16.2624	-0.782472	4.55044e-08	2.44179e-06
WBGene00013690	ensembl	Y105E8B.5	protein_coding	95.5563	57.0329	-0.782303	4.8616e-07	1.43243e-05
WBGene00017959	ensembl	ugt-42	protein_coding	1.0882	0.650481	-0.78205	0.00890834	0.0272875
WBGene00007792	ensembl	C28D4.4	protein_coding	2.63866	1.57265	-0.78088	0.00531009	0.0180794
WBGene00009511	ensembl	F37H8.2	protein_coding	7.73687	4.62922	-0.780613	1.48269e-05	0.000181448
WBGene00016064	ensembl	acd-1	protein_coding	1.56268	0.932493	-0.780601	0.00454989	0.016021
WBGene00018946	ensembl	F56C3.9	protein_coding	2.97525	1.78292	-0.780132	0.000747895	0.00382619
WBGene00009008	ensembl	F21D5.3	protein_coding	26.4474	15.8416	-0.77852	9.0485e-06	0.000125968
WBGene00014154	ensembl	ZK930.4	protein_coding	5.5632	3.32279	-0.777985	0.000580406	0.00313075
WBGene00021137	ensembl	W10G11.4	protein_coding	1.08504	0.651594	-0.777268	0.0102359	0.030494
WBGene00016914	ensembl	C54D1.7	protein_coding	2.88526	1.7297	-0.776582	0.000515616	0.00284795
WBGene00004622	ensembl	rrn-3.1	rRNA	2566.83	1538.63	-0.776326	3.84068e-06	6.77398e-05
WBGene00050913	ensembl	T12B5.14	protein_coding	7.13952	4.26799	-0.776189	0.00338595	0.0126896
WBGene00021128	ensembl	W10C8.5	protein_coding	76.7518	46.0482	-0.774921	1.64051e-09	1.9762e-07
WBGene00016292	ensembl	tbc-7	protein_coding	32.8599	19.7484	-0.774634	3.10361e-08	1.83196e-06
WBGene00020134	ensembl	T01B6.1	protein_coding	2.45256	1.46643	-0.773788	0.00103199	0.00492575
WBGene00012840	ensembl	grsp-1	protein_coding	14.8089	8.9007	-0.772581	7.27489e-05	0.000612571
WBGene00015370	ensembl	C03A7.12	protein_coding	2.32148	1.40099	-0.772567	0.00184822	0.00787685
WBGene00011718	ensembl	T11G6.3	protein_coding	19.0913	11.4792	-0.772265	1.83076e-07	6.92717e-06
WBGene00019346	ensembl	K02G10.5	protein_coding	3.49457	2.103	-0.771243	0.000198355	0.00134025
WBGene00001717	ensembl	grl-8	protein_coding	1.7452	1.04493	-0.770658	0.00438888	0.0155281
WBGene00020672	ensembl	T22B7.3	protein_coding	9.40587	5.66556	-0.770369	1.13793e-05	0.000149152
WBGene00014229	ensembl	ZK1128.3	protein_coding	6.75178	4.06909	-0.769121	0.00134242	0.00610153
WBGene00002827	ensembl	let-653	protein_coding	7.67687	4.63136	-0.767313	5.7452e-06	9.12431e-05
WBGene00002088	ensembl	ins-5	protein_coding	1.6343	0.981659	-0.766807	0.00829871	0.0257491
WBGene00004976	ensembl	spe-41	protein_coding	23.2547	14.0302	-0.765929	6.56848e-07	1.78124e-05
WBGene00000841	ensembl	cul-6	protein_coding	11.292	6.82907	-0.765006	4.49618e-06	7.58994e-05
WBGene00019620	ensembl	fah-1	protein_coding	148.251	89.6189	-0.764888	4.79896e-11	1.33829e-08
WBGene00010961	ensembl	nduo-2	protein_coding	9.7909	5.92365	-0.763988	0.000224155	0.00147779
WBGene00008993	ensembl	F21A3.3	protein_coding	17.8298	10.7724	-0.763793	2.98511e-06	5.51779e-05
WBGene00014665	ensembl	C04G2.3	pseudogene	12.3798	7.4848	-0.763462	3.39453e-06	6.115e-05
WBGene00020156	ensembl	T02B11.4	protein_coding	1.8949	1.14419	-0.763173	0.00366216	0.0134487
WBGene00001787	ensembl	gst-39	protein_coding	13.9766	8.45493	-0.762855	6.97876e-07	1.87526e-05
WBGene00013535	ensembl	gyg-3	pseudogene	1.11746	0.671418	-0.761593	0.0156602	0.0425257
WBGene00000768	ensembl	cor-1	protein_coding	34.1445	20.6957	-0.761553	3.02606e-08	1.79215e-06
WBGene00007565	ensembl	clec-48	protein_coding	49.8637	30.2403	-0.761078	9.55514e-08	4.26249e-06
WBGene00002010	ensembl	hsp-6	protein_coding	1228.52	744.547	-0.761008	5.41126e-11	1.45021e-08
WBGene00011957	ensembl	T23F11.6	protein_coding	0.822486	0.498343	-0.760423	0.0187164	0.0491079
WBGene00021039	ensembl	W05F2.7	protein_coding	3.62803	2.19471	-0.759941	0.000247304	0.00158957
WBGene00008772	ensembl	irld-4	protein_coding	3.07332	1.85772	-0.759663	0.000837808	0.0041709
WBGene00012402	ensembl	sfxn-1.3	protein_coding	1.60136	0.963945	-0.759349	0.0185253	0.0487044
WBGene00020247	ensembl	T05B11.4	protein_coding	29.8567	18.1281	-0.758922	1.2051e-05	0.000155652
WBGene00010877	ensembl	lact-4	protein_coding	11.4611	6.9585	-0.758718	1.46288e-05	0.000180044
WBGene00009295	ensembl	fbxa-180	pseudogene	9.46624	5.74419	-0.758542	6.85656e-06	0.000102808
WBGene00021645	ensembl	Y47G6A.19	protein_coding	77.2842	46.9164	-0.758055	9.72567e-10	1.32479e-07
WBGene00016264	ensembl	C30F12.5	protein_coding	30.67	18.624	-0.75779	1.22649e-08	8.93773e-07
WBGene00014074	ensembl	ZK757.2	protein_coding	2.20408	1.33937	-0.757726	0.00113565	0.00532575
WBGene00044527	ensembl	Y39H10B.2	protein_coding	14.4478	8.77772	-0.757602	1.42929e-06	3.23657e-05
WBGene00018473	ensembl	cima-1	protein_coding	6.32136	3.84197	-0.756759	6.03712e-05	0.000528161
WBGene00018540	ensembl	btb-21	protein_coding	5.57459	3.39267	-0.755434	0.000838716	0.0041724
WBGene00018763	ensembl	F53F10.1	protein_coding	7.9726	4.86404	-0.754672	5.45737e-05	0.000490056
WBGene00012428	ensembl	Y11D7A.3	protein_coding	101.943	62.1031	-0.753672	1.46251e-10	3.23727e-08
WBGene00007398	ensembl	C07A4.3	protein_coding	3.09623	1.87182	-0.752678	0.00841357	0.0260422
WBGene00008284	ensembl	C53D6.7	protein_coding	19.2821	11.7567	-0.751592	1.68663e-07	6.45071e-06
WBGene00007533	ensembl	cbl-1	protein_coding	54.6812	33.3923	-0.751346	3.79208e-09	3.76377e-07
WBGene00008482	ensembl	cut-4	protein_coding	7.18666	4.38657	-0.750887	0.00214141	0.00884536
WBGene00006760	ensembl	unc-23	protein_coding	50.9845	31.108	-0.750651	2.15707e-08	1.38396e-06
WBGene00021975	ensembl	Y58A7A.1	protein_coding	26.0779	15.9327	-0.750354	6.64769e-08	3.25186e-06
WBGene00011213	ensembl	R10E8.8	protein_coding	3.01934	1.84	-0.750012	0.000421403	0.00243069
WBGene00021594	ensembl	tig-3	protein_coding	2.29523	1.40097	-0.75	0.00418763	0.0149928
WBGene00007688	ensembl	C18E9.8	protein_coding	5.44804	3.31655	-0.749989	0.00150981	0.00670572
WBGene00012404	ensembl	Y6G8.2	protein_coding	7.71522	4.72279	-0.748205	0.000222328	0.00146902
WBGene00007331	ensembl	pho-11	protein_coding	109.982	67.268	-0.747658	0.00790755	0.024766
WBGene00003588	ensembl	nex-1	protein_coding	437.62	267.739	-0.747436	2.06353e-11	7.67222e-09
WBGene00008965	ensembl	mltn-10	protein_coding	2.16976	1.32304	-0.747333	0.00941771	0.0285221
WBGene00045052	ensembl	K12C11.6	protein_coding	4.49499	2.74819	-0.747187	0.000506892	0.00281734
WBGene00017128	ensembl	E04F6.9	protein_coding	25.1623	15.4059	-0.746634	6.53036e-08	3.2253e-06
WBGene00044256	ensembl	Y45F10C.6	protein_coding	1.77758	1.08367	-0.746569	0.00396262	0.0143075
WBGene00011291	ensembl	R102.4	protein_coding	51.3493	31.4168	-0.746025	2.65797e-07	9.12157e-06
WBGene00018275	ensembl	F41C3.11	protein_coding	7.32549	4.48586	-0.745815	2.57888e-05	0.000276601
WBGene00001242	ensembl	elo-4	protein_coding	3.02553	1.85447	-0.745534	0.00289202	0.0112061
WBGene00018702	ensembl	F52E4.5	protein_coding	12.7473	7.81134	-0.745324	2.52324e-06	4.87816e-05
WBGene00015828	ensembl	math-14	protein_coding	5.31837	3.25365	-0.744828	0.00010353	0.000807269
WBGene00019555	ensembl	K09C6.1	protein_coding	2.18366	1.33111	-0.74396	0.00875484	0.0269106
WBGene00011467	ensembl	decr-1.3	protein_coding	4.69574	2.87621	-0.743757	0.00239701	0.00971086
WBGene00003589	ensembl	nex-2	protein_coding	100.683	61.772	-0.743681	1.42197e-07	5.7358e-06
WBGene00001433	ensembl	fkb-8	protein_coding	11.0282	6.75297	-0.743398	2.69741e-05	0.000284998
WBGene00000739	ensembl	col-166	protein_coding	58.7679	36.0424	-0.743154	0.00358285	0.0132349
WBGene00003561	ensembl	ncr-1	protein_coding	32.9464	20.2407	-0.7431	1.30911e-06	3.0224e-05
WBGene00003449	ensembl	msp-56	protein_coding	41.1119	25.2065	-0.742984	3.39025e-06	6.1135e-05
WBGene00003233	ensembl	mgl-2	protein_coding	8.36793	5.14148	-0.742864	8.73918e-05	0.00071053
WBGene00000057	ensembl	acr-18	protein_coding	6.47249	3.96829	-0.74251	3.54906e-05	0.000352083
WBGene00010752	ensembl	K10G4.3	protein_coding	1.04056	0.638423	-0.742268	0.0158077	0.0428607
WBGene00003655	ensembl	nhr-65	protein_coding	8.92666	5.48212	-0.741713	8.81848e-06	0.00012325
WBGene00011112	ensembl	R07E5.4	protein_coding	13.7611	8.45765	-0.741613	2.83816e-06	5.31161e-05
WBGene00021495	ensembl	sqst-2	protein_coding	10.2693	6.31235	-0.740762	1.70835e-05	0.000201676
WBGene00045271	ensembl	F07G6.10	protein_coding	14.4207	8.85013	-0.740385	3.17411e-05	0.000322473
WBGene00016428	ensembl	dmsr-7	protein_coding	2.88377	1.77534	-0.740331	0.000777922	0.00393809
WBGene00004455	ensembl	rpl-42	protein_coding	1.93461	1.18188	-0.738598	0.00808011	0.0251862
WBGene00020559	ensembl	best-17	protein_coding	13.0343	8.01631	-0.738244	2.05469e-06	4.18122e-05
WBGene00001478	ensembl	fmo-3	protein_coding	13.6645	8.41269	-0.737787	1.76977e-06	3.75768e-05
WBGene00016749	ensembl	C48E7.1	protein_coding	84.0689	51.7825	-0.737048	2.40438e-09	2.64452e-07
WBGene00009042	ensembl	F22B5.4	protein_coding	8.19375	5.05156	-0.736229	0.000155833	0.00111225
WBGene00086565	ensembl	W06G6.17	protein_coding	4.66931	2.87742	-0.734352	0.000161167	0.00114204
WBGene00009160	ensembl	F26E4.5	protein_coding	7.56789	4.6706	-0.732174	0.00195546	0.0082348
WBGene00001501	ensembl	ftn-2	protein_coding	238.566	147.452	-0.732099	0.000148254	0.00107198
WBGene00010724	ensembl	K09E9.1	protein_coding	13.2737	8.22159	-0.730104	3.97908e-06	6.94888e-05
WBGene00016730	ensembl	C46H11.6	protein_coding	1.81571	1.11531	-0.729577	0.00991798	0.029722
WBGene00015046	ensembl	nlp-34	protein_coding	1.70651	1.05352	-0.728789	0.0158207	0.0428892
WBGene00000952	ensembl	del-1	protein_coding	1.25078	0.774729	-0.728567	0.00979899	0.0294402
WBGene00022683	ensembl	ZK185.3	protein_coding	9.833	6.08687	-0.728398	1.17309e-05	0.000152631
WBGene00019939	ensembl	lips-17	protein_coding	10.8117	6.69987	-0.728068	5.65624e-06	9.02056e-05
WBGene00018523	ensembl	lact-1	protein_coding	19.2667	11.9491	-0.727777	4.27686e-07	1.2924e-05
WBGene00016942	ensembl	C55B7.3	protein_coding	17.9944	11.1531	-0.727004	1.84841e-06	3.88276e-05
WBGene00022076	ensembl	daao-1	protein_coding	3.74972	2.32418	-0.72693	0.00075771	0.00386561
WBGene00235310	ensembl	R02D1.2	protein_coding	2.26472	1.39791	-0.726683	0.00310625	0.0118754
WBGene00018744	ensembl	F53B3.6	protein_coding	10.7815	6.68451	-0.726526	1.15715e-05	0.000151112
WBGene00019084	ensembl	F59A6.2	protein_coding	2.32855	1.4437	-0.726206	0.00342801	0.0128039
WBGene00003526	ensembl	nas-7	protein_coding	6.02257	3.7318	-0.7261	0.00020965	0.00139777
WBGene00011672	ensembl	cyp-13A5	protein_coding	4.9218	3.0673	-0.725316	0.00179779	0.00770455
WBGene00021487	ensembl	comt-3	protein_coding	8.92091	5.5346	-0.724546	1.90456e-05	0.000217446
WBGene00002053	ensembl	ifb-1	protein_coding	231.162	143.725	-0.724155	6.01253e-10	8.79916e-08
WBGene00003640	ensembl	nhr-50	protein_coding	3.95222	2.45486	-0.724042	0.000206259	0.00137984
WBGene00004006	ensembl	pgp-12	protein_coding	8.0632	5.0151	-0.722385	3.05665e-05	0.000313963
WBGene00011422	ensembl	T04B2.3	protein_coding	8.39464	5.22655	-0.721254	1.26415e-05	0.000161163
WBGene00011546	ensembl	T06G6.4	protein_coding	1.29545	0.803486	-0.720741	0.0108186	0.0318233
WBGene00020339	ensembl	ttr-59	protein_coding	33.7985	21.0631	-0.720115	1.95943e-07	7.22868e-06
WBGene00022155	ensembl	Y71G12B.17	protein_coding	5.14402	3.20887	-0.718654	0.000536685	0.00294139
WBGene00043981	ensembl	T14E8.4	protein_coding	1.3615	0.850176	-0.718638	0.00756301	0.0239239
WBGene00020658	ensembl	T21F4.1	protein_coding	73.4356	45.822	-0.717898	2.49903e-06	4.85228e-05
WBGene00007536	ensembl	daf-36	protein_coding	19.0773	11.9101	-0.717688	5.79925e-07	1.63524e-05
WBGene00010148	ensembl	F56D5.3	protein_coding	4.35588	2.71974	-0.717438	0.000232879	0.00152114
WBGene00006040	ensembl	ssp-11	protein_coding	6.29813	3.92979	-0.717213	0.000187877	0.00128403
WBGene00019478	ensembl	cri-2	protein_coding	30.9286	19.3321	-0.71688	3.96409e-08	2.18e-06
WBGene00019593	ensembl	K09F6.10	protein_coding	28.4751	17.8334	-0.716561	0.00184325	0.00785944
WBGene00021675	ensembl	Y48G1BR.1	protein_coding	18.1603	11.3477	-0.716081	3.76326e-06	6.65068e-05
WBGene00012226	ensembl	W03G11.4	protein_coding	26.2266	16.4285	-0.71591	9.73642e-06	0.000133446
WBGene00004084	ensembl	pph-2	protein_coding	2.07041	1.29419	-0.715117	0.00293919	0.0113417
WBGene00006621	ensembl	try-3	protein_coding	1.64071	1.02319	-0.714575	0.0129197	0.0365115
WBGene00015739	ensembl	ugt-7	protein_coding	4.87047	3.04619	-0.713887	0.000100093	0.000787754
WBGene00009313	ensembl	F32B4.2	protein_coding	4.44736	2.78177	-0.713617	0.000526107	0.00289596
WBGene00194848	ensembl	T27D12.6	protein_coding	1.03718	0.647853	-0.712855	0.0150144	0.0410998
WBGene00004025	ensembl	phy-2	protein_coding	27.9551	17.5379	-0.712422	3.15034e-07	1.03499e-05
WBGene00045511	ensembl	F11A5.18	protein_coding	1.35612	0.850516	-0.712381	0.0152078	0.0415331
WBGene00001428	ensembl	fkb-3	protein_coding	24.4441	15.334	-0.711558	1.0475e-07	4.55751e-06
WBGene00044990	ensembl	T25B9.11	protein_coding	1.66064	1.04319	-0.711482	0.00882214	0.027075
WBGene00016018	ensembl	C23H3.2	protein_coding	87.4723	54.8681	-0.711249	1.3104e-09	1.69377e-07
WBGene00019920	ensembl	acs-15	protein_coding	8.66944	5.43691	-0.710831	0.000596864	0.00319893
WBGene00012249	ensembl	W04E12.4	protein_coding	1.43279	0.899281	-0.710676	0.016675	0.0447362
WBGene00010269	ensembl	F58G1.7	protein_coding	3.74209	2.35198	-0.710514	0.00134828	0.00612346
WBGene00004026	ensembl	phy-3	protein_coding	6.49424	4.07228	-0.71014	0.000527889	0.00290126
WBGene00019760	ensembl	calu-1	protein_coding	273.378	171.749	-0.708815	4.26265e-10	6.80028e-08
WBGene00219918	ensembl	F27C1.18	ncRNA	2.86876	1.80824	-0.708354	0.00169534	0.00736353
WBGene00016766	ensembl	C49C8.2	protein_coding	2.03628	1.27926	-0.707395	0.00202269	0.00845539
WBGene00020393	ensembl	T10B5.7	protein_coding	47.204	29.6942	-0.707303	1.20236e-09	1.57714e-07
WBGene00023263	ensembl	D1005.t1	pseudogene	2.25858	1.41476	-0.707202	0.0039817	0.0143572
WBGene00001068	ensembl	dpy-6	protein_coding	4.52439	2.84158	-0.706933	0.000376864	0.00222376
WBGene00018084	ensembl	F36A4.5	protein_coding	6.2191	3.90855	-0.7064	0.000353376	0.00211119
WBGene00044712	ensembl	F22G12.8	protein_coding	1.1862	0.743498	-0.706308	0.0152303	0.0415816
WBGene00011105	ensembl	R07E3.4	protein_coding	10.4227	6.55346	-0.705907	2.20628e-05	0.00024342
WBGene00012500	ensembl	hpo-2	protein_coding	1.24128	0.785858	-0.705307	0.0141987	0.0393474
WBGene00021817	ensembl	Y53G8B.1	protein_coding	8.61495	5.41973	-0.704775	4.32923e-05	0.000411497
WBGene00020612	ensembl	arrd-22	protein_coding	8.09539	5.10002	-0.704675	1.19821e-05	0.000154989
WBGene00009512	ensembl	F37H8.3	protein_coding	17.8773	11.2549	-0.704587	2.20021e-06	4.40242e-05
WBGene00008725	ensembl	F13A7.7	protein_coding	1.36656	0.86097	-0.704347	0.0187368	0.049136
WBGene00044019	ensembl	C55A6.12	protein_coding	35.6577	22.4584	-0.704245	6.41451e-08	3.18411e-06
WBGene00044015	ensembl	K06A4.8	pseudogene	2.37399	1.48894	-0.704181	0.00293522	0.0113289
WBGene00220006	ensembl	K04F10.9	ncRNA	2.77364	1.7536	-0.704174	0.00142148	0.00637579
WBGene00006761	ensembl	unc-24	protein_coding	4.75472	3.00163	-0.703325	0.000129124	0.000964783
WBGene00018293	ensembl	F41E6.12	protein_coding	19.2201	12.1348	-0.703008	1.22325e-06	2.86904e-05
WBGene00016760	ensembl	C49A9.6	protein_coding	13.7431	8.66613	-0.702602	4.3354e-06	7.40321e-05
WBGene00003566	ensembl	ncx-1	protein_coding	93.1171	58.7588	-0.702557	7.36466e-06	0.000108232
WBGene00010086	ensembl	F55B11.4	protein_coding	19.6647	12.4105	-0.702259	1.21003e-06	2.84558e-05
WBGene00018682	ensembl	aagr-4	protein_coding	34.3124	21.6563	-0.702234	1.61811e-08	1.1106e-06
WBGene00010833	ensembl	M03B6.1	protein_coding	4.9545	3.13274	-0.700415	0.000339077	0.00204788
WBGene00022130	ensembl	Y71F9B.9	protein_coding	5.75091	3.63189	-0.700408	0.000143826	0.00104955
WBGene00002248	ensembl	lam-3	protein_coding	32.7072	20.6799	-0.69995	5.76752e-08	2.94672e-06
WBGene00020985	ensembl	W03D8.2	protein_coding	3.71724	2.35198	-0.698922	0.000554318	0.0030212
WBGene00003727	ensembl	nhr-137	protein_coding	16.8589	10.697	-0.696661	4.1837e-06	7.22625e-05
WBGene00008922	ensembl	F17C11.11	protein_coding	69.7489	44.2237	-0.696026	3.7356e-09	3.74232e-07
WBGene00013823	ensembl	Y116F11B.7	protein_coding	1.94385	1.2252	-0.695224	0.0165067	0.044389
WBGene00007932	ensembl	zip-5	protein_coding	5.34255	3.38939	-0.695137	0.00027903	0.00175277
WBGene00019257	ensembl	dhhc-13	protein_coding	2.03174	1.28223	-0.694484	0.00466849	0.0163702
WBGene00003434	ensembl	msp-38	protein_coding	58.6529	37.2199	-0.693395	0.00903627	0.0276172
WBGene00014148	ensembl	ZK909.3	protein_coding	25.8443	16.4139	-0.692492	1.17936e-06	2.79198e-05
WBGene00008369	ensembl	D1053.4	protein_coding	1.6455	1.04388	-0.69241	0.00586844	0.0195372
WBGene00007763	ensembl	C27B7.6	protein_coding	7.37475	4.68099	-0.692389	0.000115713	0.000882446
WBGene00021464	ensembl	ugt-31	protein_coding	2.74684	1.74418	-0.692067	0.00301748	0.0115858
WBGene00018939	ensembl	fbxa-190	protein_coding	1.99341	1.26689	-0.69145	0.00937116	0.02842
WBGene00011561	ensembl	ttr-15	protein_coding	484.81	308.366	-0.691299	5.0022e-10	7.70252e-08
WBGene00021786	ensembl	Y51H7C.8	protein_coding	1.59767	1.01434	-0.691125	0.0149561	0.0409909
WBGene00003762	ensembl	nlp-24	protein_coding	114.947	73.1169	-0.690713	1.47181e-06	3.30327e-05
WBGene00021379	ensembl	Y37E11B.7	protein_coding	2.82352	1.79037	-0.689526	0.00412265	0.0147961
WBGene00022125	ensembl	Y71F9B.1	protein_coding	17.3154	11.023	-0.68916	1.01678e-05	0.000138715
WBGene00019406	ensembl	acdh-8	protein_coding	36.4668	23.2186	-0.6886	2.48303e-05	0.000267944
WBGene00004169	ensembl	pqn-89	protein_coding	19.6129	12.4866	-0.688245	6.71059e-06	0.000101392
WBGene00017467	ensembl	F14F9.4	protein_coding	3.67054	2.34919	-0.688157	0.00284212	0.0110611
WBGene00003443	ensembl	msp-50	protein_coding	103.615	65.9969	-0.688147	0.00462518	0.0162413
WBGene00000370	ensembl	ccg-1	protein_coding	160.065	102.112	-0.687618	2.16917e-09	2.43112e-07
WBGene00003467	ensembl	msp-81	protein_coding	134.645	85.8574	-0.686524	0.00189642	0.00803968
WBGene00006051	ensembl	ssq-2	protein_coding	184.503	117.692	-0.685934	0.0154332	0.0420526
WBGene00013854	ensembl	cyc-2.2	protein_coding	28.7668	18.3593	-0.685003	4.37184e-05	0.000414035
WBGene00008897	ensembl	F16H6.7	protein_coding	3.53747	2.25959	-0.684886	0.000838455	0.0041724
WBGene00019189	ensembl	H11L12.1	protein_coding	7.93691	5.07268	-0.684695	5.1959e-05	0.000472225
WBGene00007948	ensembl	C35A5.4	protein_coding	2.32035	1.48062	-0.684377	0.00728372	0.023202
WBGene00021262	ensembl	fbxa-74	protein_coding	9.63293	6.15876	-0.683856	5.19746e-05	0.000472225
WBGene00022474	ensembl	zig-9	protein_coding	10.7999	6.90424	-0.683021	2.79453e-05	0.000293161
WBGene00020329	ensembl	bath-26	protein_coding	1.8783	1.19617	-0.682895	0.00634591	0.0207102
WBGene00000611	ensembl	col-34	protein_coding	12.6655	8.11058	-0.681747	1.15902e-05	0.000151164
WBGene00016281	ensembl	C31B8.4	protein_coding	1.96691	1.25229	-0.681163	0.012644	0.0359101
WBGene00018589	ensembl	F48B9.3	protein_coding	4.76211	3.05617	-0.681074	0.000283993	0.00177576
WBGene00018050	ensembl	clec-139	protein_coding	2.80019	1.79343	-0.680348	0.00147499	0.00657084
WBGene00008354	ensembl	gcsh-1	protein_coding	38.1765	24.4401	-0.680016	5.24801e-06	8.52586e-05
WBGene00008390	ensembl	D1086.3	protein_coding	22.1343	14.198	-0.679958	6.6643e-07	1.8017e-05
WBGene00045239	ensembl	Y49E10.29	protein_coding	16.189	10.376	-0.679608	1.72341e-05	0.000202509
WBGene00015057	ensembl	gad-3	protein_coding	24.8051	15.9425	-0.67911	0.000523626	0.00288499
WBGene00019105	ensembl	asp-8	protein_coding	24.3362	15.6028	-0.678962	1.95088e-05	0.000221025
WBGene00020972	ensembl	trpl-2	protein_coding	2.90651	1.86394	-0.678284	0.00138888	0.00625174
WBGene00001719	ensembl	grl-10	protein_coding	2.57808	1.6591	-0.677614	0.00206472	0.00859881
WBGene00013480	ensembl	egas-3	protein_coding	1.35883	0.869599	-0.677176	0.0158998	0.0430708
WBGene00022632	ensembl	ZC581.2	protein_coding	4.64901	2.98212	-0.677025	0.00334238	0.0125635
WBGene00015012	ensembl	bath-20	protein_coding	2.39336	1.53322	-0.676533	0.00189991	0.00804869
WBGene00015041	ensembl	cyp-34A6	protein_coding	1.85384	1.19085	-0.676284	0.00555301	0.0186838
WBGene00008460	ensembl	E02H4.2	protein_coding	1.82401	1.17072	-0.676084	0.00476662	0.0166418
WBGene00012757	ensembl	Y41C4A.11	protein_coding	253.393	162.975	-0.67583	1.81517e-05	0.000209811
WBGene00009231	ensembl	ceh-89	protein_coding	1.76771	1.13537	-0.675827	0.00433681	0.0153961
WBGene00017802	ensembl	F26A1.3	protein_coding	4.8544	3.1195	-0.675788	0.000645051	0.00339654
WBGene00019819	ensembl	R02D3.1	protein_coding	224.685	144.505	-0.675164	2.29273e-09	2.55344e-07
WBGene00019763	ensembl	galt-1	protein_coding	1.36477	0.881068	-0.674803	0.0171046	0.0456777
WBGene00019994	ensembl	cdh-1	protein_coding	19.9015	12.8118	-0.67346	2.20881e-06	4.41462e-05
WBGene00044744	ensembl	F10G7.12	protein_coding	1.57691	1.01561	-0.672801	0.0142746	0.0395208
WBGene00000188	ensembl	arl-3	protein_coding	2.04874	1.32832	-0.672426	0.0110458	0.0323571
WBGene00013819	ensembl	Y116F11A.6	protein_coding	3.80699	2.45876	-0.671355	0.00153249	0.00678601
WBGene00018350	ensembl	ifo-1	protein_coding	51.9947	33.5185	-0.67098	7.05187e-07	1.88632e-05
WBGene00004311	ensembl	ras-2	protein_coding	41.1245	26.5306	-0.670443	1.01299e-08	7.69881e-07
WBGene00016265	ensembl	nmur-4	protein_coding	2.6364	1.70756	-0.670367	0.00714345	0.0228276
WBGene00011854	ensembl	T20B3.14	protein_coding	2.16849	1.3993	-0.670105	0.00267612	0.010559
WBGene00020177	ensembl	T02H6.7	protein_coding	2.30756	1.48746	-0.668598	0.00346742	0.0129065
WBGene00013497	ensembl	hex-5	protein_coding	17.1263	11.064	-0.667646	1.66526e-06	3.58304e-05
WBGene00017437	ensembl	nmgp-1	protein_coding	2.63282	1.69739	-0.666016	0.00274	0.0107576
WBGene00008336	ensembl	C55A6.7	protein_coding	5.98597	3.8698	-0.6657	0.00195161	0.00822443
WBGene00044481	ensembl	ZK185.5	protein_coding	8.21	5.31276	-0.665604	9.98987e-05	0.000786798
WBGene00007480	ensembl	glna-1	protein_coding	15.2933	9.9007	-0.665535	5.4909e-06	8.79139e-05
WBGene00004235	ensembl	ptr-21	protein_coding	53.523	34.6497	-0.665464	4.80635e-09	4.50322e-07
WBGene00000789	ensembl	cpz-2	protein_coding	58.8306	38.0981	-0.664802	3.26252e-08	1.86967e-06
WBGene00018560	ensembl	F47D12.3	protein_coding	2.5253	1.63094	-0.6648	0.00284335	0.0110635
WBGene00006787	ensembl	unc-52	protein_coding	410.975	266.279	-0.664333	1.16041e-08	8.63387e-07
WBGene00010772	ensembl	K11D9.3	protein_coding	30.412	19.7039	-0.664312	7.06481e-08	3.38118e-06
WBGene00077692	ensembl	C08E8.10	protein_coding	1.77794	1.14833	-0.664128	0.0127606	0.0361543
WBGene00006603	ensembl	tps-2	protein_coding	100.601	65.2946	-0.662464	6.49477e-06	9.94031e-05
WBGene00009026	ensembl	F21G4.5	protein_coding	2.60462	1.68969	-0.662192	0.00281096	0.0109591
WBGene00021647	ensembl	Y47G6A.22	protein_coding	84.7758	55.0395	-0.662051	2.59789e-09	2.78809e-07
WBGene00009247	ensembl	bath-45	protein_coding	2.38566	1.54633	-0.661758	0.00202312	0.00845539
WBGene00018073	ensembl	F35H10.10	protein_coding	58.6858	38.108	-0.661698	3.06916e-07	1.02159e-05
WBGene00009621	ensembl	fipr-21	protein_coding	185.001	120.074	-0.661287	3.18035e-05	0.000322922
WBGene00018196	ensembl	nep-13	protein_coding	4.2612	2.76965	-0.661239	0.00136364	0.0061758
WBGene00007653	ensembl	cysl-1	protein_coding	42.2403	27.4256	-0.661156	1.95449e-08	1.28185e-06
WBGene00009620	ensembl	fip-5	protein_coding	8.26112	5.36731	-0.660968	4.20529e-05	0.000402526
WBGene00010727	ensembl	K09G1.1	protein_coding	146.177	94.9405	-0.660678	9.23006e-09	7.23212e-07
WBGene00019249	ensembl	H28G03.1	protein_coding	106.015	68.8919	-0.660448	1.50218e-08	1.04109e-06
WBGene00006044	ensembl	ssp-16	protein_coding	16.0339	10.4185	-0.660215	0.000773331	0.00391933
WBGene00006929	ensembl	vit-5	protein_coding	7606.74	4946.37	-0.659829	1.24685e-05	0.000159763
WBGene00001772	ensembl	gst-24	protein_coding	4.08612	2.65876	-0.659349	0.000655293	0.00344024
WBGene00012173	ensembl	W01B6.6	protein_coding	4.21877	2.73826	-0.659154	0.00138504	0.00624055
WBGene00021309	ensembl	Y32G9B.1	protein_coding	1.36978	0.890626	-0.658281	0.0139466	0.0387985
WBGene00008199	ensembl	C49C3.9	protein_coding	22.3614	14.5516	-0.656939	2.84851e-05	0.000298117
WBGene00016316	ensembl	C32D5.8	protein_coding	220.615	143.829	-0.655967	1.49629e-10	3.27114e-08
WBGene00013999	ensembl	ZK550.5	protein_coding	33.4165	21.7507	-0.655697	0.000867448	0.00428235
WBGene00003786	ensembl	npa-1	protein_coding	257.208	167.687	-0.655069	0.00173371	0.00749526
WBGene00000759	ensembl	col-186	protein_coding	5.89448	3.83882	-0.654449	0.000853415	0.00422939
WBGene00003104	ensembl	mab-7	protein_coding	1.36366	0.889512	-0.654404	0.0185453	0.0487458
WBGene00009741	ensembl	drr-1	protein_coding	6.72957	4.39205	-0.654349	8.57675e-05	0.000700863
WBGene00016201	ensembl	tdo-2	protein_coding	94.613	61.7543	-0.654021	1.16962e-09	1.54565e-07
WBGene00010634	ensembl	K07F5.6	protein_coding	4.43451	2.8934	-0.653893	0.00267788	0.0105612
WBGene00015855	ensembl	C16C8.18	protein_coding	9.02416	5.88053	-0.653507	0.00133483	0.00607172
WBGene00001398	ensembl	fat-6	protein_coding	389.002	254.147	-0.653365	6.57518e-08	3.2253e-06
WBGene00008426	ensembl	D2045.9	protein_coding	10.9307	7.13606	-0.653145	2.89346e-05	0.000301574
WBGene00008694	ensembl	F11C1.5	protein_coding	191.526	125.093	-0.653051	2.94999e-10	5.12141e-08
WBGene00008073	ensembl	C43F9.5	protein_coding	1.41302	0.922196	-0.652939	0.0110235	0.032324
WBGene00015908	ensembl	C17F3.3	protein_coding	4.72608	3.0832	-0.652653	0.00156797	0.00691375
WBGene00016103	ensembl	dpyd-1	protein_coding	151.899	99.1895	-0.652553	1.20463e-05	0.000155652
WBGene00007165	ensembl	B0391.10	pseudogene	32.9567	21.5345	-0.65249	5.86455e-08	2.98418e-06
WBGene00001245	ensembl	elo-7	protein_coding	2.29018	1.4996	-0.652052	0.014936	0.0409571
WBGene00015320	ensembl	C02B8.1	protein_coding	2.58209	1.69071	-0.652008	0.00638842	0.0208297
WBGene00001713	ensembl	grl-4	protein_coding	35.677	23.3275	-0.651616	2.49751e-07	8.70589e-06
WBGene00018594	ensembl	aman-3	protein_coding	6.29378	4.11823	-0.651412	0.000340631	0.00205234
WBGene00012810	ensembl	Y43F8A.3	protein_coding	3.85685	2.5219	-0.650817	0.000784458	0.00396212
WBGene00019843	ensembl	R03E9.2	protein_coding	5.2766	3.45755	-0.650189	0.000330606	0.00200767
WBGene00016491	ensembl	acdh-5	protein_coding	9.25524	6.06064	-0.649978	0.000770529	0.0039121
WBGene00021271	ensembl	spe-47	protein_coding	2.90123	1.89569	-0.649577	0.0113202	0.0329537
WBGene00012980	ensembl	efhd-1	protein_coding	51.4942	33.7269	-0.649201	1.30855e-08	9.35527e-07
WBGene00002038	ensembl	hum-5	protein_coding	70.281	46.0264	-0.649132	1.56825e-06	3.43694e-05
WBGene00015965	ensembl	ugt-48	protein_coding	12.2096	8.00105	-0.648861	2.09643e-05	0.000234106
WBGene00206489	ensembl	F53F1.14	antisense	1.41464	0.923681	-0.648294	0.00984664	0.0295483
WBGene00017592	ensembl	F19C7.2	protein_coding	15.2622	9.99876	-0.647973	4.1946e-06	7.22625e-05
WBGene00010650	ensembl	K08C9.1	protein_coding	9.44325	6.1843	-0.64762	0.00286218	0.011127
WBGene00016997	ensembl	cebp-1	protein_coding	20.6084	13.5039	-0.647547	2.29511e-06	4.53086e-05
WBGene00003019	ensembl	lin-33	protein_coding	15.7216	10.3105	-0.646724	1.70962e-06	3.64747e-05
WBGene00022609	ensembl	ZC416.2	protein_coding	1.60131	1.05361	-0.646151	0.0117097	0.0338429
WBGene00016382	ensembl	C33H5.16	protein_coding	2.20636	1.44874	-0.645659	0.0122775	0.0350379
WBGene00017866	ensembl	stn-2	protein_coding	12.6011	8.28535	-0.645505	3.904e-05	0.000379638
WBGene00017737	ensembl	F23C8.8	protein_coding	3.89669	2.55891	-0.645432	0.00114958	0.0053797
WBGene00019746	ensembl	M03A1.3	protein_coding	2.44934	1.61025	-0.645423	0.00380201	0.0138502
WBGene00019047	ensembl	F58E2.3	protein_coding	3.47348	2.28812	-0.644569	0.00155334	0.0068595
WBGene00007591	ensembl	C14H10.1	protein_coding	63.1922	41.5345	-0.644515	3.39537e-08	1.93329e-06
WBGene00010563	ensembl	K04G2.4	protein_coding	19.6042	12.8596	-0.644223	0.00591452	0.0196573
WBGene00000702	ensembl	col-128	protein_coding	9.91511	6.51227	-0.644177	1.34265e-05	0.000168741
WBGene00020990	ensembl	W03D8.9	protein_coding	70.8789	46.6128	-0.642751	0.0034412	0.0128369
WBGene00010869	ensembl	M05B5.1	protein_coding	9.64667	6.33839	-0.641763	0.00430746	0.0153135
WBGene00021994	ensembl	Y59E9AL.4	protein_coding	11.2568	7.41028	-0.641323	1.46831e-05	0.000180561
WBGene00003007	ensembl	lin-18	protein_coding	12.8582	8.47355	-0.64029	1.77904e-05	0.000206985
WBGene00017672	ensembl	F21F3.2	protein_coding	4.43011	2.91186	-0.63995	0.00265382	0.010508
WBGene00219267	ensembl	mir-5548	miRNA	2.78272	1.8358	-0.639779	0.0058159	0.0194024
WBGene00014008	ensembl	ZK596.3	protein_coding	1.24189	0.815639	-0.639259	0.0168214	0.045064
WBGene00013292	ensembl	Y57G11A.4	protein_coding	16.2707	10.7246	-0.639243	6.54102e-06	9.9852e-05
WBGene00018984	ensembl	F56F10.1	protein_coding	63.0168	41.5389	-0.639177	1.40069e-05	0.000174304
WBGene00008476	ensembl	E03H4.8	protein_coding	6.61393	4.36468	-0.639156	0.000149028	0.00107494
WBGene00017681	ensembl	slc-17.5	protein_coding	8.93011	5.8894	-0.638892	0.000167233	0.00117328
WBGene00022145	ensembl	Y71G12B.5	protein_coding	1.20448	0.79492	-0.638187	0.0149755	0.0410187
WBGene00006530	ensembl	tba-4	protein_coding	97.9296	64.647	-0.637436	8.48568e-10	1.18575e-07
WBGene00007455	ensembl	ugt-22	protein_coding	110.498	72.964	-0.6371	4.44362e-05	0.000418997
WBGene00013656	ensembl	Y105C5B.17	protein_coding	2.26991	1.48987	-0.637098	0.0135661	0.0379808
WBGene00077443	ensembl	Y71A12B.19	pseudogene	5.36791	3.54156	-0.636989	0.000160308	0.00113731
WBGene00009902	ensembl	F49E12.9	protein_coding	21.5375	14.2341	-0.636619	8.09656e-07	2.10844e-05
WBGene00007503	ensembl	C09H10.9	protein_coding	2.68207	1.76434	-0.636477	0.00524034	0.0179004
WBGene00019425	ensembl	K06A1.2	protein_coding	1.7602	1.16453	-0.636432	0.0145961	0.0402341
WBGene00044737	ensembl	ttr-45	protein_coding	73.7942	48.7925	-0.635168	7.40331e-09	6.06935e-07
WBGene00014024	ensembl	ZK637.4	protein_coding	1.11732	0.737714	-0.635074	0.0178021	0.0471422
WBGene00021016	ensembl	W03G9.5	protein_coding	2.26878	1.49862	-0.634414	0.00633152	0.0206746
WBGene00020445	ensembl	T12B3.2	protein_coding	20.6296	13.6597	-0.633681	1.38589e-06	3.17482e-05
WBGene00013978	ensembl	ZK507.1	protein_coding	3.10221	2.04996	-0.633599	0.0123298	0.0351701
WBGene00003694	ensembl	nhr-104	protein_coding	9.38397	6.21891	-0.633392	4.66718e-05	0.000434981
WBGene00001685	ensembl	gpd-3	protein_coding	485.297	321.387	-0.633059	1.72392e-10	3.63418e-08
WBGene00016286	ensembl	C31H1.1	protein_coding	2.65685	1.75957	-0.632866	0.0117505	0.0339442
WBGene00015689	ensembl	C10G11.9	protein_coding	10.1594	6.71976	-0.632716	0.000198968	0.00134119
WBGene00010876	ensembl	M05D6.3	protein_coding	2.10946	1.39667	-0.632528	0.00481605	0.0167747
WBGene00012909	ensembl	spds-1	protein_coding	32.2518	21.3559	-0.631584	2.12365e-06	4.28137e-05
WBGene00022876	ensembl	ZK1248.5	protein_coding	9.07448	6.00607	-0.631535	0.000380786	0.00224171
WBGene00006686	ensembl	twk-34	protein_coding	12.6568	8.38907	-0.631461	1.13703e-05	0.000149144
WBGene00012875	ensembl	Y45F10B.13	protein_coding	62.6657	41.5763	-0.631301	9.56254e-09	7.36767e-07
WBGene00016053	ensembl	C24D10.1	protein_coding	8.979	5.94565	-0.630957	0.000301595	0.00186801
WBGene00010472	ensembl	cdr-7	protein_coding	9.07227	6.01986	-0.630691	3.23908e-05	0.000327384
WBGene00004890	ensembl	smp-2	protein_coding	24.2217	16.0784	-0.630575	1.42822e-06	3.23657e-05
WBGene00003991	ensembl	pfn-3	protein_coding	46.5133	30.883	-0.630406	5.70033e-08	2.9388e-06
WBGene00015780	ensembl	C14F11.4	protein_coding	122.694	81.355	-0.630342	0.00617688	0.0202819
WBGene00012330	ensembl	zip-3	protein_coding	42.1705	28.0026	-0.629476	6.41929e-08	3.18411e-06
WBGene00003426	ensembl	msp-19	protein_coding	92.604	61.4382	-0.629429	0.00450193	0.0158837
WBGene00019048	ensembl	F58E2.4	protein_coding	3.38841	2.25052	-0.629424	0.000997982	0.00479183
WBGene00017056	ensembl	D2062.4	protein_coding	1.76104	1.16982	-0.628637	0.0135452	0.0379344
WBGene00016450	ensembl	clec-5	protein_coding	33.7885	22.4615	-0.628606	2.84699e-07	9.65229e-06
WBGene00008227	ensembl	C50B8.5	protein_coding	2.60463	1.73829	-0.628466	0.0104728	0.0310069
WBGene00013474	ensembl	Y69E1A.2	protein_coding	91.5086	60.7452	-0.628437	0.0122036	0.034867
WBGene00008714	ensembl	F11F1.1	protein_coding	15.2127	10.1034	-0.628357	2.45048e-05	0.000265239
WBGene00044301	ensembl	lgc-28	protein_coding	5.2908	3.50993	-0.628317	0.000203697	0.00136632
WBGene00006814	ensembl	unc-82	protein_coding	59.0742	39.2799	-0.628235	2.30533e-06	4.54596e-05
WBGene00002127	ensembl	inx-5	protein_coding	38.0236	25.2769	-0.62751	1.17762e-08	8.72526e-07
WBGene00008309	ensembl	nhr-170	protein_coding	2.04159	1.35635	-0.627437	0.00813982	0.0253144
WBGene00001650	ensembl	gon-1	protein_coding	40.676	27.0212	-0.627406	8.22297e-07	2.13508e-05
WBGene00013215	ensembl	Y54G11A.4	protein_coding	1.93319	1.28179	-0.627297	0.0091393	0.0278744
WBGene00010321	ensembl	F59B10.5	protein_coding	2.09183	1.38665	-0.627181	0.00842051	0.02605
WBGene00019216	ensembl	H20J04.1	protein_coding	2.89451	1.93004	-0.627133	0.00481545	0.0167747
WBGene00003435	ensembl	msp-40	protein_coding	104.509	69.4612	-0.626722	0.0039273	0.014216
WBGene00000485	ensembl	che-3	protein_coding	3.22495	2.14452	-0.626556	0.00175804	0.00757823
WBGene00013170	ensembl	Y53F4B.24	protein_coding	1.91588	1.27122	-0.626307	0.00974481	0.0293072
WBGene00077685	ensembl	C04F12.12	protein_coding	3.37459	2.23695	-0.62612	0.00349628	0.0129795
WBGene00023490	ensembl	F36A2.14	protein_coding	14.9497	9.94325	-0.625994	5.7162e-05	0.00050716
WBGene00007610	ensembl	C15H7.3	protein_coding	9.43658	6.26215	-0.625834	0.00192736	0.00813774
WBGene00002058	ensembl	ifd-2	protein_coding	25.709	17.1054	-0.625708	2.62681e-06	5.00426e-05
WBGene00008230	ensembl	pfk-1.2	protein_coding	8.72426	5.80779	-0.625583	0.00277415	0.0108587
WBGene00020426	ensembl	T10H10.2	protein_coding	16.2161	10.7959	-0.624906	4.84859e-06	8.00921e-05
WBGene00017244	ensembl	apy-1	protein_coding	86.9474	57.8855	-0.624882	7.50843e-09	6.12136e-07
WBGene00015882	ensembl	C17B7.8	protein_coding	1.6357	1.08782	-0.624812	0.0117968	0.0340224
WBGene00235106	ensembl	F08H9.15	ncRNA	2.84706	1.89594	-0.624479	0.00610253	0.0201123
WBGene00006570	ensembl	tig-2	protein_coding	8.92902	5.94892	-0.624476	6.38828e-05	0.000553172
WBGene00019058	ensembl	F58F9.4	protein_coding	4.16646	2.77589	-0.6242	0.000834427	0.00415992
WBGene00004395	ensembl	rol-3	protein_coding	12.9575	8.63653	-0.624194	1.09503e-05	0.000145577
WBGene00007180	ensembl	B0457.6	protein_coding	9.89673	6.60935	-0.624105	0.00029063	0.00181278
WBGene00001508	ensembl	fut-8	protein_coding	11.1553	7.43118	-0.623697	0.000152345	0.00109175
WBGene00010265	ensembl	F58G1.3	protein_coding	16.7532	11.1554	-0.623687	0.0011694	0.005458
WBGene00012869	ensembl	Y45F10A.7	protein_coding	15.6996	10.4685	-0.623675	4.40015e-06	7.4921e-05
WBGene00018394	ensembl	F43E2.6	protein_coding	2.42748	1.61108	-0.623428	0.0105885	0.0312866
WBGene00019150	ensembl	H04J21.1	protein_coding	1.90631	1.26624	-0.623368	0.0150561	0.0411884
WBGene00009101	ensembl	F25B3.4	protein_coding	4.00076	2.67212	-0.62334	0.000928345	0.00452495
WBGene00008333	ensembl	C55A6.4	protein_coding	16.179	10.7814	-0.623222	7.22211e-06	0.00010702
WBGene00011891	ensembl	del-6	protein_coding	131.729	87.7965	-0.623124	1.4134e-08	9.93196e-07
WBGene00009146	ensembl	F26C11.1	protein_coding	9.92021	6.60559	-0.622764	0.000384484	0.00225894
WBGene00019663	ensembl	K11H12.7	protein_coding	33.1171	22.1078	-0.622415	1.50498e-07	5.97537e-06
WBGene00017555	ensembl	nep-10	protein_coding	3.72797	2.48257	-0.622296	0.00185337	0.00789308
WBGene00015970	ensembl	C18E3.1	protein_coding	2.14231	1.42855	-0.621628	0.0121957	0.0348601
WBGene00006820	ensembl	unc-89	protein_coding	298.602	199.341	-0.621293	6.28207e-07	1.72266e-05
WBGene00009396	ensembl	clec-65	protein_coding	38.0195	25.3624	-0.621265	2.80593e-06	5.26349e-05
WBGene00010155	ensembl	F56F3.4	protein_coding	10.8603	7.24559	-0.620718	8.76087e-05	0.00071164
WBGene00014150	ensembl	ZK909.6	protein_coding	16.7798	11.2107	-0.620065	1.92333e-06	4.00216e-05
WBGene00003729	ensembl	nhx-1	protein_coding	7.51068	5.01285	-0.61986	0.000166223	0.00116804
WBGene00017294	ensembl	F09E10.1	protein_coding	9.01236	6.03334	-0.619268	0.00400301	0.0144311
WBGene00021870	ensembl	samt-1	protein_coding	15.4486	10.3234	-0.61916	1.81965e-05	0.000210054
WBGene00018579	ensembl	acs-16	protein_coding	15.5513	10.4125	-0.618819	1.43601e-05	0.0001777
WBGene00206484	ensembl	C31H2.14	protein_coding	6.45246	4.31481	-0.61829	0.000235099	0.00153
WBGene00020335	ensembl	ttr-30	protein_coding	10.5451	7.05307	-0.61792	0.000133458	0.000987988
WBGene00012224	ensembl	W03G11.2	protein_coding	3.90507	2.60697	-0.617336	0.00358104	0.0132331
WBGene00000992	ensembl	dhs-29	protein_coding	9.46008	6.33428	-0.616873	2.47787e-05	0.000267549
WBGene00003432	ensembl	msp-36	protein_coding	122.868	82.2811	-0.615992	0.00669612	0.0216496
WBGene00021743	ensembl	Y50D4B.4	protein_coding	55.1645	36.9583	-0.615903	6.87118e-08	3.33001e-06
WBGene00017971	ensembl	F32A5.8	protein_coding	25.0467	16.7808	-0.614875	2.58985e-06	4.96331e-05
WBGene00001077	ensembl	dpy-18	protein_coding	37.82	25.3408	-0.614616	6.1922e-07	1.70531e-05
WBGene00000515	ensembl	ckc-1	protein_coding	47.8559	32.0791	-0.614525	5.93086e-08	3.00927e-06
WBGene00003943	ensembl	pbo-4	protein_coding	23.2224	15.5701	-0.6143	0.000215844	0.00143152
WBGene00022650	ensembl	ZK84.2	protein_coding	7.94953	5.3289	-0.614047	0.000455883	0.00258412
WBGene00018783	ensembl	cbs-2	protein_coding	4.66301	3.12983	-0.614036	0.0145812	0.0402186
WBGene00016544	ensembl	math-18	protein_coding	3.06885	2.06304	-0.613807	0.00342607	0.0127993
WBGene00003425	ensembl	msp-10	protein_coding	26.911	18.046	-0.613556	0.000457483	0.00258987
WBGene00001608	ensembl	R07B1.8	protein_coding	2.51246	1.69457	-0.611987	0.00708802	0.0226643
WBGene00019540	ensembl	K08D12.6	protein_coding	644.558	433.069	-0.611442	6.41642e-06	9.86978e-05
WBGene00016680	ensembl	C45G9.9	protein_coding	15.137	10.1691	-0.611286	0.000241083	0.00156091
WBGene00020692	ensembl	T22E5.6	protein_coding	2.76301	1.85713	-0.611143	0.00429205	0.015274
WBGene00020260	ensembl	T05E7.4	protein_coding	4.22982	2.84343	-0.610624	0.000705198	0.0036535
WBGene00017861	ensembl	F27D9.2	protein_coding	7.78503	5.22755	-0.610524	0.000476359	0.00267535
WBGene00004904	ensembl	snf-5	protein_coding	53.6261	36.0582	-0.61044	0.00272339	0.0107026
WBGene00015124	ensembl	anmt-1	protein_coding	5.28908	3.56642	-0.610009	0.000837301	0.00417073
WBGene00009898	ensembl	dod-23	protein_coding	66.0929	44.4804	-0.609935	6.31154e-08	3.16898e-06
WBGene00002052	ensembl	ifa-4	protein_coding	90.3336	60.766	-0.609889	4.99812e-09	4.65825e-07
WBGene00009360	ensembl	F33E2.4	protein_coding	2.26076	1.52416	-0.6096	0.0160692	0.0434168
WBGene00010092	ensembl	F55C5.2	pseudogene	11.0523	7.44936	-0.609325	9.18935e-05	0.000738317
WBGene00000998	ensembl	dig-1	protein_coding	95.0491	64.068	-0.608451	5.51696e-05	0.000493655
WBGene00014224	ensembl	mrps-23	protein_coding	37.4228	25.2262	-0.607889	5.47396e-08	2.84261e-06
WBGene00013762	ensembl	Y113G7B.12	protein_coding	5.7793	3.89059	-0.607821	0.000310645	0.00191536
WBGene00006318	ensembl	sup-9	protein_coding	1.99259	1.34036	-0.607415	0.0118404	0.0341083
WBGene00003597	ensembl	nhl-1	protein_coding	41.128	27.7372	-0.607308	3.44356e-08	1.9482e-06
WBGene00020693	ensembl	lron-8	protein_coding	16.1598	10.8893	-0.607101	6.61619e-06	0.000100556
WBGene00003466	ensembl	msp-79	protein_coding	26.4144	17.7967	-0.606912	0.0012316	0.00569184
WBGene00014179	ensembl	ZK1010.5	protein_coding	19.7117	13.2894	-0.606739	0.000991431	0.00476425
WBGene00002255	ensembl	lbp-3	protein_coding	74.3946	50.1378	-0.60655	1.07664e-07	4.60511e-06
WBGene00015897	ensembl	nhr-156	protein_coding	3.19148	2.15698	-0.60652	0.00289474	0.0112142
WBGene00013802	ensembl	Y116A8C.25	protein_coding	1.54509	1.03779	-0.606269	0.0163787	0.0441118
WBGene00008945	ensembl	F19B2.6	protein_coding	3.77722	2.55421	-0.605534	0.00164096	0.007166
WBGene00012217	ensembl	W02H3.1	protein_coding	9.52329	6.4276	-0.605217	9.22402e-05	0.000740095
WBGene00009501	ensembl	F37A8.1	protein_coding	2.95553	1.98917	-0.605052	0.00812279	0.0252836
WBGene00020557	ensembl	T19B4.3	protein_coding	77.6541	52.4215	-0.605037	4.83268e-07	1.42629e-05
WBGene00043743	ensembl	Y59E9AL.2	protein_coding	9.07088	6.11947	-0.603929	0.000733124	0.00376513
WBGene00007849	ensembl	tbc-19	protein_coding	13.717	9.27412	-0.603499	9.61147e-06	0.00013204
WBGene00020382	ensembl	T09B4.8	protein_coding	42.9164	28.9857	-0.603293	7.58903e-07	1.99794e-05
WBGene00017865	ensembl	F27D9.7	protein_coding	4.66286	3.14999	-0.603219	0.000377408	0.00222623
WBGene00010834	ensembl	mct-3	protein_coding	92.4718	62.553	-0.602938	5.34403e-09	4.83357e-07
WBGene00006039	ensembl	ssp-10	protein_coding	37.6313	25.4342	-0.602895	2.93251e-06	5.449e-05
WBGene00007170	ensembl	B0393.5	protein_coding	2.804	1.89582	-0.602624	0.00761852	0.0240608
WBGene00003409	ensembl	mrp-3	protein_coding	24.2513	16.4093	-0.602459	5.31401e-06	8.60002e-05
WBGene00007402	ensembl	ugt-60	protein_coding	12.9858	8.78308	-0.602125	1.08081e-05	0.000144654
WBGene00017069	ensembl	D2096.1	protein_coding	16.3312	11.0595	-0.602052	1.11593e-05	0.000146921
WBGene00001169	ensembl	eef-1A.2	protein_coding	325.312	219.923	-0.60198	9.90348e-05	0.000780814
WBGene00014140	ensembl	ZK899.1	protein_coding	8.70717	5.89144	-0.601904	5.29846e-05	0.000479433
WBGene00021673	ensembl	Y48G1BM.8	pseudogene	4.99447	3.38009	-0.601901	0.000522646	0.00288139
WBGene00016358	ensembl	C33F10.12	protein_coding	18.4126	12.4478	-0.601876	0.00176926	0.00760992
WBGene00009434	ensembl	F35E12.10	protein_coding	70.7376	47.8624	-0.60183	6.18915e-09	5.39889e-07
WBGene00000656	ensembl	col-80	protein_coding	1998.31	1352.81	-0.601694	2.18879e-07	7.92621e-06
WBGene00044696	ensembl	F52E1.14	protein_coding	100.347	67.8994	-0.601579	3.19277e-05	0.000323812
WBGene00022467	ensembl	Y119C1B.1	protein_coding	4.8687	3.29193	-0.601402	0.00195302	0.00822844
WBGene00016415	ensembl	ampd-1	protein_coding	161.988	109.626	-0.601179	6.37484e-08	3.18411e-06
WBGene00018779	ensembl	F53H8.3	protein_coding	8.11961	5.4897	-0.600949	0.000372328	0.00220361
WBGene00014734	ensembl	F11A3.3	pseudogene	6.09184	4.13162	-0.600732	0.000362417	0.00215441
WBGene00194787	ensembl	T16G1.13	protein_coding	3.34512	2.26478	-0.600026	0.00368673	0.0135152
WBGene00020222	ensembl	fut-6	protein_coding	3.56691	2.41513	-0.599806	0.00150479	0.00668678
WBGene00018145	ensembl	F37C4.5	protein_coding	262.164	177.691	-0.599478	1.7747e-08	1.20408e-06
WBGene00007981	ensembl	glb-11	protein_coding	3.2836	2.22542	-0.59929	0.00193971	0.00818403
WBGene00002055	ensembl	ifc-1	protein_coding	18.2894	12.3947	-0.598561	0.00138252	0.00623262
WBGene00020052	ensembl	R13A5.10	protein_coding	11.5707	7.8398	-0.598526	9.12171e-05	0.000734549
WBGene00009241	ensembl	F28H7.8	protein_coding	10.3922	7.04958	-0.597785	9.65848e-05	0.000764903
WBGene00016027	ensembl	C23H5.8	protein_coding	160.928	109.241	-0.597129	1.26774e-09	1.65067e-07
WBGene00044304	ensembl	F52B10.3	protein_coding	4.57098	3.10154	-0.596978	0.0019729	0.0082988
WBGene00001859	ensembl	hil-8	protein_coding	2.40081	1.63257	-0.596927	0.0083051	0.0257605
WBGene00001674	ensembl	gpa-12	protein_coding	7.94231	5.39186	-0.596267	0.000226729	0.00148997
WBGene00011433	ensembl	pde-1	protein_coding	6.07003	4.11666	-0.596092	0.000967747	0.00468092
WBGene00003884	ensembl	osm-3	protein_coding	3.72931	2.54277	-0.595953	0.00308248	0.0118046
WBGene00017257	ensembl	F08F1.3	protein_coding	3.1606	2.15002	-0.595849	0.00693649	0.0222774
WBGene00009958	ensembl	madd-4	protein_coding	8.64483	5.86986	-0.595572	0.000205073	0.00137346
WBGene00009296	ensembl	F31E9.3	protein_coding	1.8829	1.2782	-0.595408	0.0115279	0.0334212
WBGene00015824	ensembl	C16B8.4	protein_coding	2.85251	1.93966	-0.595373	0.00320419	0.0121525
WBGene00003407	ensembl	mrp-1	protein_coding	89.1847	60.6309	-0.595188	2.08043e-09	2.36155e-07
WBGene00010246	ensembl	F58D5.7	protein_coding	13.1141	8.90637	-0.595165	5.22742e-05	0.00047446
WBGene00017022	ensembl	D1022.3	protein_coding	1.868	1.2705	-0.594681	0.00972559	0.0292644
WBGene00009459	ensembl	F36A2.12	protein_coding	7.09539	4.81915	-0.594356	0.00061574	0.00327926
WBGene00000857	ensembl	cwn-1	protein_coding	11.8064	8.03559	-0.594319	3.8566e-05	0.000375647
WBGene00013969	ensembl	tep-1	protein_coding	205.415	139.833	-0.594052	0.000609261	0.00325258
WBGene00219207	ensembl	C01F6.14	protein_coding	2.25497	1.53032	-0.593953	0.00727026	0.0231675
WBGene00009306	ensembl	F32A7.5	protein_coding	58.6275	39.924	-0.593514	7.0265e-08	3.37196e-06
WBGene00000006	ensembl	aat-5	protein_coding	10.7094	7.28403	-0.593353	3.87438e-05	0.000377172
WBGene00015929	ensembl	C17H12.3	protein_coding	17.149	11.6658	-0.592614	0.00329425	0.0124275
WBGene00007509	ensembl	C10C5.5	protein_coding	18.3724	12.5071	-0.592409	0.000882934	0.00434547
WBGene00017126	ensembl	E04F6.6	protein_coding	15.9901	10.8947	-0.592005	5.94357e-06	9.33057e-05
WBGene00016330	ensembl	C32E12.4	protein_coding	42.1635	28.7539	-0.591796	1.8794e-06	3.92625e-05
WBGene00017487	ensembl	F15E6.6	protein_coding	16.1864	11.03	-0.591708	7.45996e-06	0.000108904
WBGene00009714	ensembl	F44G4.5	protein_coding	5.04585	3.42759	-0.591516	0.00590571	0.0196318
WBGene00003424	ensembl	msp-3	protein_coding	47.2872	32.2253	-0.591483	0.002496	0.0100293
WBGene00010870	ensembl	M05B5.2	protein_coding	12.1178	8.25388	-0.591186	0.000101501	0.000795269
WBGene00009753	ensembl	scrm-6	protein_coding	4.17205	2.84096	-0.590978	0.00379332	0.01383
WBGene00007071	ensembl	AC3.5	protein_coding	141.352	96.3766	-0.590891	5.88902e-09	5.21414e-07
WBGene00020528	ensembl	lgc-54	protein_coding	4.3248	2.94965	-0.590726	0.00107225	0.00507143
WBGene00012834	ensembl	Y43F8C.13	protein_coding	33.5455	22.8656	-0.59012	4.47118e-07	1.33329e-05
WBGene00007209	ensembl	BE10.1	protein_coding	4.91217	3.33918	-0.590111	0.00335533	0.0126015
WBGene00010456	ensembl	K01C8.1	protein_coding	169.404	115.608	-0.589861	0.00168213	0.0073187
WBGene00017909	ensembl	F28H1.4	protein_coding	7.95786	5.42381	-0.589523	0.000145838	0.00106058
WBGene00017688	ensembl	ttr-35	protein_coding	32.3231	22.0613	-0.589296	5.95495e-07	1.65802e-05
WBGene00009158	ensembl	F26E4.3	protein_coding	37.0066	25.2648	-0.588883	6.88268e-08	3.33001e-06
WBGene00012720	ensembl	Y39E4B.11	protein_coding	2.16279	1.47734	-0.588768	0.0187161	0.0491079
WBGene00009893	ensembl	F49E11.7	protein_coding	2.46896	1.68505	-0.588656	0.00532275	0.0181004
WBGene00016398	ensembl	C34D4.2	protein_coding	4.91311	3.34632	-0.588466	0.0025801	0.0102786
WBGene00002267	ensembl	lec-4	protein_coding	104.866	71.659	-0.588387	6.51802e-09	5.57055e-07
WBGene00003956	ensembl	pcp-1	protein_coding	104.669	71.4734	-0.588061	1.18725e-08	8.75993e-07
WBGene00006351	ensembl	sur-5	protein_coding	248.159	169.54	-0.587611	6.40444e-06	9.86978e-05
WBGene00016629	ensembl	C44B7.7	protein_coding	11.1043	7.58145	-0.587187	0.00011713	0.000890572
WBGene00003457	ensembl	msp-64	protein_coding	87.069	59.4822	-0.58705	0.0129905	0.0366824
WBGene00018718	ensembl	F52H2.6	protein_coding	36.9379	25.2589	-0.586573	1.65937e-07	6.38933e-06
WBGene00009483	ensembl	F36G3.2	protein_coding	17.2871	11.8154	-0.586463	1.08715e-05	0.000145292
WBGene00002135	ensembl	inx-13	protein_coding	72.0595	49.3153	-0.585508	7.64219e-09	6.17936e-07
WBGene00044005	ensembl	F37C12.18	protein_coding	5.94999	4.06459	-0.585005	0.00273595	0.0107448
WBGene00007372	ensembl	C06B8.7	protein_coding	14.4782	9.91811	-0.584933	1.528e-05	0.000185454
WBGene00014836	ensembl	T09F5.12	protein_coding	6.58083	4.51027	-0.584262	0.00102901	0.00491677
WBGene00020070	ensembl	rmd-6	protein_coding	5.73615	3.92787	-0.584246	0.0026638	0.0105291
WBGene00016468	ensembl	C36B7.5	protein_coding	2.13737	1.46587	-0.584149	0.0078529	0.024634
WBGene00020451	ensembl	fbxa-11	protein_coding	3.64405	2.49763	-0.583644	0.00268417	0.010579
WBGene00009344	ensembl	F32H2.7	protein_coding	33.3924	22.8582	-0.583585	0.00280101	0.0109348
WBGene00194674	ensembl	F23D12.11	protein_coding	86.4519	59.2629	-0.583536	2.56377e-08	1.57431e-06
WBGene00011954	ensembl	T23F11.2	protein_coding	10.2441	7.01358	-0.583486	0.000122795	0.000927665
WBGene00020187	ensembl	gsp-4	protein_coding	52.1803	35.7399	-0.583265	0.00601279	0.0198873
WBGene00002208	ensembl	kin-26	protein_coding	3.56377	2.4342	-0.583162	0.0125271	0.0356239
WBGene00012223	ensembl	W03C9.8	protein_coding	2.47531	1.69154	-0.58315	0.00519541	0.0177847
WBGene00015994	ensembl	C18H7.4	protein_coding	7.72664	5.29078	-0.582631	0.00253903	0.0101584
WBGene00007257	ensembl	C01H6.8	protein_coding	7.44443	5.10431	-0.582005	0.000392827	0.00229653
WBGene00012138	ensembl	T28F4.3	protein_coding	4.98139	3.41694	-0.581998	0.00386567	0.0140417
WBGene00002266	ensembl	lec-3	protein_coding	41.6111	28.5427	-0.581956	3.96419e-07	1.23154e-05
WBGene00009106	ensembl	acs-12	protein_coding	12.909	8.85544	-0.581934	1.20682e-05	0.000155761
WBGene00012891	ensembl	sorb-1	protein_coding	11.5169	7.90618	-0.581898	6.19615e-05	0.000539967
WBGene00000692	ensembl	col-118	protein_coding	67.2244	46.0901	-0.581745	0.00246651	0.00992433
WBGene00004154	ensembl	pqn-72	protein_coding	11.4936	7.8994	-0.580922	0.00725538	0.0231284
WBGene00007812	ensembl	C29F7.3	protein_coding	97.9775	67.2695	-0.58083	4.03804e-09	3.95059e-07
WBGene00007801	ensembl	trpa-1	protein_coding	8.20346	5.6372	-0.580479	0.000104281	0.000811478
WBGene00003468	ensembl	msp-113	protein_coding	26.3869	18.1085	-0.580456	0.000225233	0.00148321
WBGene00011880	ensembl	T21B6.3	protein_coding	13.8473	21.2815	0.580396	0.00064177	0.00338429
WBGene00010497	ensembl	axl-1	protein_coding	1.21253	1.86455	0.580418	0.0114223	0.0331856
WBGene00015110	ensembl	B0281.3	protein_coding	4.74704	7.29305	0.580896	0.000608787	0.00325102
WBGene00000986	ensembl	dhs-23	protein_coding	1.5162	2.33726	0.582057	0.00996577	0.029835
WBGene00011445	ensembl	T04F8.7	protein_coding	3.8445	5.91498	0.583762	0.00115441	0.00539515
WBGene00000884	ensembl	cyn-8	protein_coding	10.13	15.614	0.58607	2.8718e-05	0.000300199
WBGene00045013	ensembl	F08A7.1	protein_coding	1.45754	2.24979	0.586466	0.0182079	0.0480299
WBGene00015624	ensembl	C09B8.5	protein_coding	2.30782	3.56185	0.586701	0.00347971	0.0129365
WBGene00016229	ensembl	C29G2.1	protein_coding	4.01389	6.18644	0.586767	0.000672373	0.00351325
WBGene00009644	ensembl	F42G4.7	protein_coding	2.40576	3.7134	0.588932	0.00134135	0.00609824
WBGene00018303	ensembl	F41G3.10	protein_coding	15.3475	23.7367	0.589104	3.10379e-05	0.000317148
WBGene00010334	ensembl	del-5	protein_coding	3.63001	5.61694	0.589487	0.000923549	0.00450653
WBGene00017538	ensembl	ceh-49	protein_coding	17.7302	27.4067	0.589549	3.64461e-06	6.49937e-05
WBGene00001792	ensembl	gst-44	protein_coding	1.10903	1.71455	0.589818	0.0121975	0.0348601
WBGene00003995	ensembl	pgp-1	protein_coding	1.92748	2.99541	0.590075	0.0159365	0.0431367
WBGene00019546	ensembl	glct-6	protein_coding	4.40593	6.80715	0.590344	0.000251164	0.00160854
WBGene00003628	ensembl	nhr-35	protein_coding	10.3805	16.0725	0.591439	9.63432e-06	0.000132252
WBGene00018817	ensembl	F54D12.4	protein_coding	3.85848	5.972	0.591975	0.000615315	0.00327896
WBGene00016824	ensembl	C50E3.13	protein_coding	19.4345	30.0976	0.592804	3.48397e-07	1.12171e-05
WBGene00007973	ensembl	C36B1.6	protein_coding	2.1394	3.32981	0.595689	0.00757715	0.0239515
WBGene00019606	ensembl	clec-88	protein_coding	252.54	392.28	0.596377	3.21475e-08	1.86645e-06
WBGene00021603	ensembl	clec-204	protein_coding	5.78892	9.001	0.5991	0.000103624	0.000807645
WBGene00000387	ensembl	cdc-25.2	protein_coding	30.4786	47.4574	0.60054	7.04462e-07	1.88632e-05
WBGene00018398	ensembl	sptl-2	protein_coding	29.8435	46.518	0.602774	0.000101136	0.000793147
WBGene00195142	ensembl	M110.10	protein_coding	1.82637	2.849	0.602864	0.00226156	0.00925102
WBGene00044200	ensembl	H37A05.4	protein_coding	6.93616	10.8204	0.603032	2.10484e-05	0.000234714
WBGene00003784	ensembl	nos-2	protein_coding	64.5533	100.793	0.604407	2.3664e-08	1.49126e-06
WBGene00010051	ensembl	F54D5.5	protein_coding	34.0875	53.2495	0.605209	9.84979e-08	4.3605e-06
WBGene00011509	ensembl	T05H10.4	protein_coding	43.6267	68.3145	0.608598	7.52592e-05	0.000629518
WBGene00007203	ensembl	best-1	protein_coding	5.40413	8.45778	0.608638	0.000642281	0.00338439
WBGene00018786	ensembl	hmbx-1	protein_coding	4.10335	6.43156	0.608943	0.00028727	0.00179435
WBGene00009673	ensembl	F43G9.13	protein_coding	16.6001	26.023	0.609576	1.11111e-05	0.000146527
WBGene00044697	ensembl	poml-4	protein_coding	1.48165	2.32888	0.613194	0.00422435	0.0150938
WBGene00016260	ensembl	C30F12.1	protein_coding	15.9076	25.0017	0.613841	8.30393e-07	2.1498e-05
WBGene00017134	ensembl	EEED8.3	protein_coding	89.4779	140.673	0.614049	3.79135e-07	1.19674e-05
WBGene00010339	ensembl	acl-1	protein_coding	34.9832	55.0219	0.614788	5.35951e-09	4.83357e-07
WBGene00018438	ensembl	btb-6	protein_coding	10.045	15.7962	0.615305	4.36864e-05	0.000414035
WBGene00019935	ensembl	R07E4.1	protein_coding	8.80511	13.8777	0.616768	2.3715e-05	0.000257319
WBGene00001941	ensembl	his-67	protein_coding	1.47458	2.32446	0.617305	0.00554324	0.0186722
WBGene00015013	ensembl	btb-3	protein_coding	2.31508	3.66386	0.620044	0.00145675	0.00650762
WBGene00022314	ensembl	Y77E11A.14	protein_coding	1.46195	2.31126	0.620349	0.0164757	0.0443123
WBGene00009696	ensembl	F44F1.4	protein_coding	2.27978	3.60499	0.620625	0.00423176	0.0151116
WBGene00012675	ensembl	Y39B6A.13	protein_coding	16.7468	26.4459	0.621073	3.09e-07	1.02468e-05
WBGene00000396	ensembl	cdh-4	protein_coding	29.5299	46.6431	0.621203	4.20335e-07	1.27672e-05
WBGene00022418	ensembl	igcm-4	protein_coding	2.04202	3.24044	0.622743	0.00630845	0.0206183
WBGene00021353	ensembl	iglr-3	protein_coding	2.4456	3.87367	0.623225	0.000911865	0.00446428
WBGene00044728	ensembl	Y53F4B.45	ncRNA	10.475	16.5998	0.625237	4.20614e-06	7.2313e-05
WBGene00006670	ensembl	twk-16	protein_coding	1.08797	1.72466	0.625283	0.0174868	0.0464741
WBGene00012436	ensembl	flh-3	protein_coding	23.6023	37.4309	0.626544	2.95372e-07	9.88744e-06
WBGene00020191	ensembl	clec-53	protein_coding	5.18855	8.22784	0.626786	8.16522e-05	0.000672198
WBGene00021858	ensembl	Y54F10BM.3	protein_coding	7.41619	11.7642	0.627189	9.16933e-05	0.000737043
WBGene00012247	ensembl	W04E12.2	protein_coding	2.5134	3.99686	0.632746	0.00144282	0.00645187
WBGene00009743	ensembl	sptf-1	protein_coding	2.25655	3.59308	0.633071	0.00111142	0.00523151
WBGene00013080	ensembl	Y51A2D.13	protein_coding	15.8505	25.3118	0.63527	0.000118308	0.000898372
WBGene00000212	ensembl	asm-2	protein_coding	12.2172	19.503	0.636396	5.45616e-06	8.75953e-05
WBGene00011642	ensembl	T09B9.1	protein_coding	11.9881	19.1489	0.636876	1.54897e-05	0.000187485
WBGene00044262	ensembl	Y95D11A.2	pseudogene	2.26637	3.61844	0.637215	0.000824814	0.00412244
WBGene00017868	ensembl	slc-28.2	protein_coding	1.17495	1.87427	0.638954	0.00876633	0.026927
WBGene00016769	ensembl	C49C8.5	protein_coding	24.0442	38.4669	0.639282	3.18927e-07	1.04403e-05
WBGene00012499	ensembl	Y24F12A.4	pseudogene	1.9501	3.11907	0.640423	0.00191961	0.0081147
WBGene00021711	ensembl	wago-11	protein_coding	1.42367	2.28435	0.641805	0.00342116	0.0127918
WBGene00017151	ensembl	EGAP9.3	protein_coding	1.30798	2.10349	0.642015	0.00630628	0.020615
WBGene00019563	ensembl	K09C6.9	protein_coding	9.17965	14.7088	0.642228	2.08544e-05	0.00023358
WBGene00006552	ensembl	tbx-33	protein_coding	5.55898	8.90925	0.642772	0.000215038	0.00142671
WBGene00077787	ensembl	T05E12.10	ncRNA	1.33843	2.14561	0.643675	0.00587959	0.0195522
WBGene00017933	ensembl	F29G9.7	protein_coding	5.18059	8.31992	0.644736	9.53693e-05	0.000757649
WBGene00219985	ensembl	F58D5.13	ncRNA	1.61953	2.61705	0.649175	0.0035473	0.0131303
WBGene00002124	ensembl	inx-2	protein_coding	15.1712	24.4504	0.649447	4.25573e-06	7.2973e-05
WBGene00022252	ensembl	Y73B6BL.31	protein_coding	14.417	23.2362	0.650026	4.07015e-07	1.24912e-05
WBGene00004114	ensembl	pqn-25	protein_coding	1.31754	2.1299	0.651676	0.00565677	0.0189788
WBGene00007850	ensembl	C31G12.1	protein_coding	3.94839	6.36812	0.652005	0.000424425	0.00244573
WBGene00009361	ensembl	F33E2.5	protein_coding	5.278	8.51273	0.652187	0.000103004	0.000803523
WBGene00019672	ensembl	K12B6.8	protein_coding	7.22074	11.6664	0.654278	1.31884e-05	0.000166339
WBGene00004196	ensembl	prx-11	protein_coding	10.5638	17.0962	0.655601	3.42538e-06	6.1643e-05
WBGene00022669	ensembl	ZK177.1	protein_coding	18.6421	30.1575	0.655966	2.54133e-06	4.90216e-05
WBGene00009628	ensembl	tatn-1	protein_coding	46.2231	74.761	0.656262	0.000527664	0.00290092
WBGene00016303	ensembl	fbxc-32	protein_coding	14.7635	23.8893	0.656393	5.86345e-06	9.24576e-05
WBGene00014220	ensembl	ZK1098.3	protein_coding	5.36098	8.68286	0.656669	0.000141355	0.00103563
WBGene00020954	ensembl	W02G9.4	protein_coding	5.53377	8.98565	0.659918	0.000805186	0.00403802
WBGene00021583	ensembl	clec-72	protein_coding	3.88659	6.31236	0.660911	0.000270847	0.00170864
WBGene00019584	ensembl	set-12	protein_coding	2.40438	3.90154	0.661311	0.00288872	0.0111982
WBGene00235391	ensembl	F38A5.22	protein_coding	1.95058	3.16493	0.66221	0.00155609	0.00686822
WBGene00007072	ensembl	ugt-1	protein_coding	4.73648	7.71873	0.663681	0.000203297	0.00136415
WBGene00194851	ensembl	K07C10.3	ncRNA	0.86709	1.4164	0.664777	0.0166589	0.0447189
WBGene00022247	ensembl	lgc-10	protein_coding	0.875386	1.4202	0.664893	0.0154271	0.0420475
WBGene00011137	ensembl	R08A2.7	protein_coding	0.656751	1.06963	0.665184	0.0167581	0.044917
WBGene00044396	ensembl	ZK1290.14	protein_coding	2.73418	4.47953	0.668718	0.00127755	0.0058558
WBGene00235346	ensembl	Y94H6A.16	ncRNA	1.916	3.13896	0.671636	0.00147618	0.00657449
WBGene00008403	ensembl	D2013.3	protein_coding	3.20257	5.24016	0.671698	0.000388041	0.00227682
WBGene00008578	ensembl	F08G2.7	protein_coding	1.87733	3.07733	0.67183	0.00211349	0.00874985
WBGene00044725	ensembl	R11G1.7	protein_coding	0.934827	1.52423	0.672062	0.0113387	0.0330023
WBGene00006331	ensembl	sup-26	protein_coding	37.9738	62.1887	0.672309	7.29143e-08	3.45231e-06
WBGene00019619	ensembl	asp-14	protein_coding	18.457	30.22	0.673093	0.0159388	0.0431367
WBGene00016976	ensembl	C56E10.3	protein_coding	0.799789	1.307	0.675304	0.0143683	0.039712
WBGene00021814	ensembl	Y53G8AR.7	protein_coding	9.6502	15.8446	0.676717	2.52338e-06	4.87816e-05
WBGene00010133	ensembl	F55H12.2	protein_coding	20.8018	34.1629	0.676783	8.55411e-07	2.1971e-05
WBGene00005552	ensembl	sri-40	protein_coding	26.2455	43.1066	0.677304	7.45971e-07	1.97159e-05
WBGene00010568	ensembl	K04G2.10	protein_coding	9.45225	15.5323	0.678506	2.98973e-06	5.52057e-05
WBGene00011981	ensembl	T24C2.2	protein_coding	3.06186	5.0213	0.678579	0.000792149	0.00399299
WBGene00019146	ensembl	H02F09.3	protein_coding	3.41002	5.6098	0.680103	0.000241951	0.00156539
WBGene00017762	ensembl	F23H11.7	protein_coding	0.835912	1.3809	0.682656	0.0159947	0.0432552
WBGene00020639	ensembl	fbxa-71	protein_coding	0.974902	1.60437	0.682761	0.0109732	0.0322085
WBGene00004817	ensembl	skr-11	pseudogene	5.03616	8.31467	0.68411	7.13781e-05	0.000604478
WBGene00019977	ensembl	fpn-1.2	protein_coding	1.29771	2.14251	0.684892	0.00537387	0.0182488
WBGene00017141	ensembl	EEED8.13	protein_coding	2.46799	4.07006	0.685828	0.000854854	0.00423315
WBGene00013548	ensembl	Y75B8A.11	protein_coding	1.35206	2.23751	0.687271	0.00376632	0.0137513
WBGene00018041	ensembl	F35D2.3	protein_coding	2.06884	3.42762	0.687623	0.00119145	0.00554343
WBGene00019153	ensembl	H04M03.3	protein_coding	18.8392	31.2147	0.689773	1.92786e-07	7.15692e-06
WBGene00017365	ensembl	F10G2.4	protein_coding	1.01358	1.68143	0.69078	0.00681692	0.021956
WBGene00009686	ensembl	ent-4	protein_coding	8.95699	14.8666	0.691371	5.14308e-06	8.40163e-05
WBGene00017901	ensembl	igeg-1	protein_coding	2.59986	4.32384	0.692547	0.000770443	0.0039121
WBGene00045414	ensembl	T19H5.7	protein_coding	1.36947	2.27647	0.694942	0.00477893	0.0166759
WBGene00008132	ensembl	gale-1	protein_coding	97.2103	161.752	0.696052	2.33175e-10	4.3011e-08
WBGene00009677	ensembl	F44A6.5	protein_coding	6.78861	11.3263	0.697365	6.07539e-05	0.000530749
WBGene00016809	ensembl	C50D2.6	protein_coding	3.78601	6.30583	0.699341	0.000308747	0.00190564
WBGene00008157	ensembl	C47F8.1	protein_coding	2.63871	4.39558	0.700833	0.00175137	0.00755315
WBGene00016872	ensembl	dop-4	protein_coding	1.29105	2.14975	0.701274	0.00726714	0.0231617
WBGene00017947	ensembl	mth-2	protein_coding	5.1608	8.64256	0.703825	3.16299e-05	0.000321713
WBGene00008388	ensembl	D1086.1	protein_coding	1.35338	2.268	0.704348	0.00450596	0.0158947
WBGene00044082	ensembl	D1086.12	protein_coding	3.26088	5.45838	0.708453	0.0017149	0.00742842
WBGene00007225	ensembl	C01G6.3	protein_coding	60.0733	100.862	0.708975	8.18424e-06	0.00011717
WBGene00013726	ensembl	Y106G6H.16	protein_coding	5.04457	8.48561	0.711341	3.03638e-05	0.000312606
WBGene00020379	ensembl	T09B4.5	protein_coding	9.08845	15.2901	0.711927	1.31251e-05	0.000165777
WBGene00017582	ensembl	F18G5.6	protein_coding	18.2616	30.8031	0.714865	4.46e-07	1.33329e-05
WBGene00016056	ensembl	C24D10.5	protein_coding	3.47345	5.85938	0.715143	3.75903e-05	0.000368372
WBGene00011849	ensembl	T19H5.4	protein_coding	24.264	40.9729	0.716843	3.68347e-08	2.05763e-06
WBGene00011691	ensembl	T10C6.10	protein_coding	10.6585	18.0584	0.722784	5.91569e-07	1.65608e-05
WBGene00019388	ensembl	K04F1.9	protein_coding	2.78593	4.73266	0.724963	0.000161354	0.0011429
WBGene00017513	ensembl	F16F9.1	protein_coding	2.69948	4.6038	0.725798	0.00068909	0.00359106
WBGene00017840	ensembl	ttm-2	protein_coding	2.86694	4.88789	0.72969	0.000198352	0.00134025
WBGene00008596	ensembl	clec-54	protein_coding	11.6872	19.9413	0.731397	8.76636e-06	0.000122618
WBGene00044514	ensembl	R09E12.9	protein_coding	2.29397	3.9131	0.73382	0.000235712	0.00153172
WBGene00018845	ensembl	F54H12.5	protein_coding	6.45766	11.0301	0.733903	2.16074e-05	0.000239589
WBGene00009697	ensembl	F44F1.5	pseudogene	1.37949	2.36453	0.734472	0.00452608	0.0159435
WBGene00023432	ensembl	K12B6.9	protein_coding	3.88943	6.64926	0.73736	7.26782e-05	0.000612558
WBGene00195175	ensembl	Y105E8A.36	ncRNA	4.83565	8.31299	0.7415	1.79434e-05	0.000208083
WBGene00010606	ensembl	cyp-13B2	protein_coding	2.04094	3.50263	0.742227	0.00070579	0.00365443
WBGene00012610	ensembl	Y38F1A.8	protein_coding	1.82205	3.13358	0.743502	0.00257112	0.010252
WBGene00000870	ensembl	cyd-1	protein_coding	4.38679	7.54275	0.743654	2.07598e-05	0.000232668
WBGene00012538	ensembl	Y37A1B.5	protein_coding	81.1049	139.581	0.744477	3.66804e-10	6.01422e-08
WBGene00009862	ensembl	fbxb-67	protein_coding	3.31465	5.69778	0.744957	0.000224083	0.00147779
WBGene00011938	ensembl	alh-13	protein_coding	14.1826	24.4489	0.746221	0.00127797	0.0058558
WBGene00013046	ensembl	Y50E8A.1	protein_coding	2.98611	5.14937	0.747157	9.87651e-05	0.000779466
WBGene00009236	ensembl	F28H7.2	protein_coding	0.889176	1.54543	0.748669	0.00698274	0.0224086
WBGene00014006	ensembl	ZK596.1	protein_coding	2.54453	4.40046	0.749072	0.000333514	0.00202255
WBGene00008542	ensembl	scav-6	protein_coding	10.5576	18.2442	0.750943	1.45245e-06	3.2681e-05
WBGene00044436	ensembl	Y47G6A.31	protein_coding	1.69647	2.93314	0.751963	0.00109697	0.00517175
WBGene00000395	ensembl	cdh-3	protein_coding	5.97137	10.3474	0.753648	3.92683e-06	6.88478e-05
WBGene00005655	ensembl	srr-4	protein_coding	10.5444	18.3328	0.759	8.55195e-07	2.1971e-05
WBGene00194650	ensembl	C36A4.14	pseudogene	1.43849	2.51015	0.760896	0.00136209	0.00617034
WBGene00020678	ensembl	T22B11.4	protein_coding	6.8192	11.9061	0.762439	0.00223478	0.00916055
WBGene00011925	ensembl	T22C8.4	protein_coding	1.06515	1.85311	0.763058	0.00447576	0.0158008
WBGene00010204	ensembl	F57F5.1	protein_coding	861.976	1504.31	0.764815	1.09909e-10	2.54983e-08
WBGene00009237	ensembl	F28H7.3	protein_coding	120.593	211.012	0.768809	2.07306e-10	4.03404e-08
WBGene00001377	ensembl	eya-1	protein_coding	1.13598	1.98707	0.769224	0.0069791	0.0224009
WBGene00010116	ensembl	F55F3.2	protein_coding	27.856	48.7419	0.76941	2.83808e-09	2.95628e-07
WBGene00000690	ensembl	col-116	protein_coding	0.682825	1.20047	0.77064	0.0142104	0.0393737
WBGene00011070	ensembl	R06F6.7	protein_coding	0.948982	1.6698	0.771982	0.00618398	0.0203014
WBGene00016269	ensembl	C30G4.4	protein_coding	13.0751	22.949	0.772263	4.73946e-07	1.4051e-05
WBGene00007389	ensembl	glb-3	protein_coding	0.967936	1.704	0.776194	0.00208548	0.00866486
WBGene00016305	ensembl	fbxc-57	pseudogene	0.699908	1.23454	0.778724	0.00515444	0.0176986
WBGene00219725	ensembl	linc-63	lincRNA	0.828722	1.45641	0.779774	0.00756851	0.0239327
WBGene00011977	ensembl	T24B8.3	protein_coding	17.6828	31.1899	0.780072	0.000172006	0.00120106
WBGene00015756	ensembl	C14C6.2	protein_coding	4.30513	7.61888	0.781643	0.00028784	0.00179728
WBGene00017677	ensembl	asp-11	protein_coding	0.923626	1.64064	0.785995	0.00246546	0.00992237
WBGene00016366	ensembl	nhr-140	protein_coding	1.31435	2.33303	0.787667	0.000886356	0.00435989
WBGene00001624	ensembl	glt-6	protein_coding	3.90141	6.93112	0.790271	2.99793e-05	0.00031
WBGene00019532	ensembl	K08D10.9	pseudogene	1.37316	2.45693	0.792856	0.0026655	0.0105322
WBGene00008634	ensembl	F10A3.4	protein_coding	4.89459	8.71613	0.79445	6.17898e-06	9.61489e-05
WBGene00015100	ensembl	B0280.2	protein_coding	1.00278	1.79801	0.794628	0.00615639	0.0202258
WBGene00010999	ensembl	R03G8.4	protein_coding	4.26979	7.62446	0.798682	0.00216496	0.00893224
WBGene00000478	ensembl	cfz-2	protein_coding	0.876233	1.56878	0.799679	0.00448354	0.0158251
WBGene00004157	ensembl	pqn-75	protein_coding	1.87101	3.36502	0.799894	0.0028032	0.0109409
WBGene00015044	ensembl	cyp-34A9	protein_coding	4.07191	7.31377	0.803078	0.000235796	0.00153172
WBGene00022334	ensembl	Y82E9BR.1	protein_coding	0.979572	1.75228	0.804047	0.00910068	0.0277727
WBGene00044166	ensembl	C54C6.7	protein_coding	0.575331	1.03843	0.806557	0.00865521	0.026655
WBGene00012323	ensembl	oac-54	protein_coding	1.33705	2.40956	0.809327	0.000480292	0.00269146
WBGene00017143	ensembl	EEED8.15	protein_coding	5.02908	9.05983	0.810306	4.50891e-06	7.60416e-05
WBGene00020433	ensembl	T11F8.1	protein_coding	11.3453	20.4535	0.811679	2.34678e-07	8.31135e-06
WBGene00009939	ensembl	ztf-11	protein_coding	5.91703	10.6817	0.812818	1.03122e-05	0.000139914
WBGene00020662	ensembl	T21H3.1	protein_coding	182.641	329.54	0.813638	1.33957e-10	3.04117e-08
WBGene00000708	ensembl	col-135	protein_coding	21.157	38.2556	0.814587	1.45028e-05	0.000178965
WBGene00009526	ensembl	clec-169	protein_coding	1.00709	1.81796	0.81585	0.00235365	0.00956586
WBGene00007798	ensembl	C29A12.2	pseudogene	0.471767	0.858806	0.816639	0.0128351	0.0363461
WBGene00021602	ensembl	clec-205	protein_coding	3.99048	7.22901	0.817769	1.07936e-05	0.000144654
WBGene00018803	ensembl	fbxa-24	protein_coding	0.898436	1.63341	0.81999	0.00222914	0.00914587
WBGene00010585	ensembl	K05C4.9	protein_coding	1.30223	2.37508	0.821982	0.000881474	0.0043397
WBGene00011809	ensembl	T16G12.8	protein_coding	7.716	14.0192	0.823107	3.61051e-07	1.15615e-05
WBGene00010989	ensembl	R03D7.2	protein_coding	22.7967	41.4286	0.823176	4.89348e-10	7.6012e-08
WBGene00011839	ensembl	T19C4.5	protein_coding	4.20264	7.63716	0.823469	8.47193e-06	0.000119394
WBGene00014199	ensembl	ZK1053.4	protein_coding	5.04705	9.17843	0.824809	2.6752e-05	0.000283625
WBGene00006962	ensembl	xol-1	protein_coding	1.01346	1.84205	0.827098	0.00211146	0.00874817
WBGene00012062	ensembl	T26G10.5	protein_coding	0.643373	1.17635	0.827124	0.0143161	0.0396047
WBGene00020167	ensembl	T02G5.11	pseudogene	4.38107	7.99654	0.827939	1.209e-05	0.000155928
WBGene00020434	ensembl	T11F8.2	pseudogene	4.2538	7.75612	0.828007	4.24363e-06	7.28867e-05
WBGene00017364	ensembl	clec-7	protein_coding	2.13341	3.90895	0.828634	0.0011243	0.00528511
WBGene00000449	ensembl	ceh-27	protein_coding	0.528185	0.964499	0.829014	0.00844704	0.026123
WBGene00016864	ensembl	C52A10.3	protein_coding	1.56931	2.86814	0.832067	0.000314172	0.00193306
WBGene00006853	ensembl	unc-130	protein_coding	0.532244	0.976246	0.832798	0.0166763	0.0447362
WBGene00004150	ensembl	pqn-67	protein_coding	0.77107	1.4224	0.837067	0.0111256	0.0325204
WBGene00020758	ensembl	T24C4.2	protein_coding	3.9724	7.2895	0.837311	6.41567e-06	9.86978e-05
WBGene00012922	ensembl	Y47D3A.1	protein_coding	1.3676	2.50972	0.838975	0.000984483	0.00473858
WBGene00017667	ensembl	ttr-37	protein_coding	4.43544	8.17187	0.843063	1.8802e-06	3.92625e-05
WBGene00010184	ensembl	F57A10.2	protein_coding	0.521348	0.95779	0.843604	0.00948203	0.028663
WBGene00050945	ensembl	C45B11.7	pseudogene	0.79573	1.46773	0.844285	0.00292887	0.0113121
WBGene00249817	ensembl	F42G8.19	protein_coding	0.594886	1.09793	0.847585	0.00637313	0.0207875
WBGene00206482	ensembl	B0416.10	protein_coding	1.35321	2.50156	0.851033	0.000508275	0.0028206
WBGene00001435	ensembl	fkh-3	protein_coding	2.81847	5.22429	0.851111	4.27601e-05	0.000407533
WBGene00009651	ensembl	F43D2.2	pseudogene	23.6341	43.8347	0.853147	2.769e-09	2.93614e-07
WBGene00018755	ensembl	bcmo-2	protein_coding	3.31075	6.14862	0.853836	2.52166e-05	0.000271121
WBGene00002117	ensembl	ins-34	protein_coding	1.72524	3.20191	0.855881	0.00037566	0.00221888
WBGene00001937	ensembl	his-63	protein_coding	0.989009	1.83271	0.857693	0.0044729	0.0157938
WBGene00015112	ensembl	B0281.5	protein_coding	4.5497	8.45612	0.857933	1.16641e-05	0.000151986
WBGene00001506	ensembl	fut-2	protein_coding	0.759446	1.42787	0.860402	0.0107097	0.0315869
WBGene00001806	ensembl	gur-5	protein_coding	0.356402	0.665355	0.863272	0.0172758	0.0460391
WBGene00001854	ensembl	hil-3	protein_coding	6.34894	11.8728	0.864035	0.000103693	0.00080783
WBGene00018342	ensembl	F42A10.6	protein_coding	55.2062	103.207	0.864816	3.65829e-06	6.51066e-05
WBGene00014822	ensembl	R11H6.6	pseudogene	3.71193	6.94117	0.865074	5.9752e-06	9.36362e-05
WBGene00045085	ensembl	Y24D9A.10	snoRNA	0.596521	1.11719	0.865126	0.00441089	0.0155969
WBGene00220246	ensembl	ZK858.10	snoRNA	19.8893	37.2371	0.865188	3.45478e-07	1.11434e-05
WBGene00020343	ensembl	acs-3	protein_coding	3.9817	7.47299	0.868092	3.68667e-06	6.54143e-05
WBGene00019368	ensembl	K03H6.2	protein_coding	15.5334	29.1119	0.869269	3.41004e-05	0.000341931
WBGene00001477	ensembl	fmo-2	protein_coding	0.438658	0.825226	0.870013	0.0109436	0.0321268
WBGene00219274	ensembl	T25G12.13	protein_coding	0.599229	1.13355	0.870963	0.0154264	0.0420475
WBGene00045058	ensembl	gadr-5	protein_coding	1.68812	3.17508	0.871162	0.000268332	0.00169646
WBGene00194696	ensembl	EEED8.18	protein_coding	0.850383	1.5981	0.871583	0.00225487	0.00922578
WBGene00003707	ensembl	nhr-117	protein_coding	3.95174	7.4353	0.872146	6.64414e-06	0.000100701
WBGene00007957	ensembl	C35C5.8	protein_coding	6.93017	13.0311	0.87364	1.51843e-06	3.36702e-05
WBGene00000463	ensembl	ceh-43	protein_coding	2.03725	3.83752	0.874967	0.000132456	0.00098164
WBGene00004003	ensembl	pgp-9	protein_coding	11.5406	21.7437	0.875105	4.6379e-06	7.75523e-05
WBGene00004821	ensembl	skr-15	protein_coding	4.78364	9.01926	0.875901	4.69317e-06	7.81813e-05
WBGene00002013	ensembl	hsp-12.6	protein_coding	1.07211	2.01778	0.878991	0.00248296	0.00998596
WBGene00000214	ensembl	asp-1	protein_coding	1074.38	2031.78	0.881501	8.03171e-11	1.97535e-08
WBGene00003618	ensembl	nhr-19	protein_coding	8.31453	15.7232	0.881572	3.88989e-07	1.21915e-05
WBGene00008320	ensembl	C54G10.4	protein_coding	2.12219	4.02046	0.881704	0.000207083	0.00138431
WBGene00219983	ensembl	F58D5.11	snoRNA	1.68484	3.20253	0.88254	0.00071035	0.00366945
WBGene00000830	ensembl	ctl-1	protein_coding	1.95019	3.70532	0.883309	0.000267244	0.00169194
WBGene00001623	ensembl	glt-5	protein_coding	5.18952	9.86601	0.887255	1.89286e-06	3.94592e-05
WBGene00020865	ensembl	T27E4.7	protein_coding	8.18647	15.546	0.887518	2.28208e-07	8.16384e-06
WBGene00003730	ensembl	nhx-2	protein_coding	63.9356	121.537	0.888221	9.7758e-11	2.30813e-08
WBGene00000216	ensembl	asp-3	protein_coding	576.332	1095.62	0.889073	4.821e-11	1.33829e-08
WBGene00010962	ensembl	ctc-3	protein_coding	436.293	830.149	0.889993	0.00108968	0.00514011
WBGene00001933	ensembl	his-59	protein_coding	1.4586	2.7746	0.890413	0.000192109	0.0013059
WBGene00011108	ensembl	R07E3.7	protein_coding	2.37532	4.5281	0.890612	2.74887e-05	0.000289572
WBGene00016003	ensembl	C18H9.5	protein_coding	7.37224	14.0591	0.891376	1.84588e-06	3.88276e-05
WBGene00006576	ensembl	tkr-1	protein_coding	0.408583	0.779738	0.89705	0.0160008	0.0432647
WBGene00009427	ensembl	fbxa-181	protein_coding	1.65737	3.17121	0.897973	8.62839e-05	0.000703784
WBGene00020340	ensembl	T08B1.1	protein_coding	57.925	110.853	0.897998	8.70403e-12	4.40374e-09
WBGene00015227	ensembl	B0507.10	protein_coding	1.13971	2.189	0.898008	0.0133725	0.0375684
WBGene00019772	ensembl	M04G7.1	protein_coding	1.38477	2.669	0.898237	0.00345126	0.0128688
WBGene00016520	ensembl	C39B5.2	protein_coding	3.39471	6.50435	0.899807	3.30804e-06	5.98352e-05
WBGene00022561	ensembl	btb-13	protein_coding	0.515418	0.989884	0.902593	0.00888318	0.0272293
WBGene00016368	ensembl	nhr-163	protein_coding	0.740396	1.4304	0.905966	0.00293321	0.0113236
WBGene00006679	ensembl	twk-26	protein_coding	3.84163	7.39656	0.906376	3.49456e-06	6.25067e-05
WBGene00012883	ensembl	Y45F10D.2	protein_coding	0.463473	0.899684	0.906435	0.00939298	0.0284764
WBGene00023501	ensembl	F11E6.11	protein_coding	0.564436	1.10253	0.908463	0.0115358	0.0334312
WBGene00018456	ensembl	fbxc-39	protein_coding	0.448105	0.869567	0.909783	0.0140039	0.038899
WBGene00235256	ensembl	Y54G11A.19	protein_coding	1.21283	2.36249	0.917335	0.000405507	0.00235279
WBGene00206536	ensembl	C14A6.16	pseudogene	0.907154	1.76767	0.91752	0.000752229	0.00384267
WBGene00006650	ensembl	tts-1	ncRNA	24.0551	46.7085	0.91848	1.56223e-09	1.92838e-07
WBGene00016224	ensembl	fbxa-57	protein_coding	0.276076	0.540367	0.923353	0.0173286	0.0461367
WBGene00019818	ensembl	R02C2.7	protein_coding	0.497805	0.963913	0.923943	0.00889508	0.0272563
WBGene00020943	ensembl	W02D7.8	protein_coding	0.536468	1.0525	0.927585	0.00608413	0.0200666
WBGene00015949	ensembl	C18A11.3	protein_coding	7.52431	14.7047	0.928234	2.73771e-07	9.35894e-06
WBGene00019507	ensembl	K07H8.7	protein_coding	0.336729	0.658864	0.932205	0.0151548	0.0414074
WBGene00000831	ensembl	ctl-2	protein_coding	27.7466	54.449	0.933219	3.27013e-10	5.56802e-08
WBGene00005269	ensembl	srh-46	protein_coding	0.556624	1.1025	0.934249	0.0130669	0.0368512
WBGene00017246	ensembl	F08D12.2	protein_coding	1.82295	3.61332	0.936945	0.00539796	0.0183082
WBGene00011262	ensembl	pho-8	protein_coding	2.32092	4.58803	0.937082	0.000470624	0.0026507
WBGene00010149	ensembl	F56D5.5	protein_coding	2.75304	5.41299	0.937983	2.78353e-05	0.00029218
WBGene00020590	ensembl	T19H12.6	protein_coding	4.20845	8.31	0.942086	1.00927e-06	2.49612e-05
WBGene00014061	ensembl	ZK673.5	protein_coding	0.486781	0.964188	0.943373	0.0155304	0.0422902
WBGene00003711	ensembl	nhr-121	protein_coding	4.91864	9.72411	0.944538	3.91956e-07	1.22628e-05
WBGene00045382	ensembl	T05E12.8	protein_coding	0.380369	0.759822	0.9464	0.015129	0.0413689
WBGene00008389	ensembl	D1086.2	protein_coding	0.60724	1.20758	0.952527	0.00292833	0.0113121
WBGene00017698	ensembl	F22B7.9	protein_coding	20.3481	40.4611	0.95398	5.21291e-10	7.83137e-08
WBGene00004236	ensembl	ptr-22	protein_coding	0.396642	0.806917	0.962117	0.0128642	0.0363955
WBGene00001981	ensembl	hnd-1	protein_coding	0.919154	1.84526	0.963138	0.00085849	0.00424878
WBGene00018568	ensembl	F47E1.4	protein_coding	3.87448	7.78909	0.966557	1.12933e-05	0.000148245
WBGene00017715	ensembl	F22F1.3	protein_coding	0.362756	0.731312	0.96664	0.0060809	0.0200635
WBGene00020444	ensembl	T12B3.1	protein_coding	0.41675	0.838797	0.96905	0.00679746	0.0218973
WBGene00001934	ensembl	his-60	protein_coding	2.9564	5.94389	0.97012	2.88201e-06	5.37773e-05
WBGene00206388	ensembl	K10C2.14	protein_coding	2.05479	4.17241	0.980567	1.89253e-05	0.000216491
WBGene00010120	ensembl	dot-1.4	protein_coding	0.951594	1.93472	0.981247	0.000956097	0.0046347
WBGene00022082	ensembl	Y69A2AR.11	pseudogene	0.769081	1.56826	0.981953	0.00103468	0.00493325
WBGene00000008	ensembl	aat-7	protein_coding	0.413479	0.845384	0.982185	0.00515099	0.0176986
WBGene00006894	ensembl	ver-1	protein_coding	0.336	0.685981	0.983166	0.00857853	0.0264465
WBGene00018278	ensembl	F41C6.4	protein_coding	1.14014	2.31303	0.98513	0.000708344	0.00366225
WBGene00006678	ensembl	twk-25	protein_coding	3.42296	6.96315	0.986708	1.23536e-06	2.89361e-05
WBGene00022440	ensembl	Y110A2AL.3	protein_coding	0.371463	0.771572	0.99066	0.0121005	0.0346837
WBGene00008692	ensembl	scav-4	protein_coding	9.3539	19.1025	0.991563	5.52551e-08	2.86098e-06
WBGene00008808	ensembl	ntr-2	protein_coding	0.301196	0.617118	0.992341	0.00992033	0.0297241
WBGene00021913	ensembl	cec-8	protein_coding	2.83426	5.79365	0.995537	2.07411e-05	0.000232605
WBGene00020574	ensembl	T19D7.6	protein_coding	1.26027	2.58993	0.99559	0.000335736	0.00203255
WBGene00011435	ensembl	T04D3.8	protein_coding	5.3418	10.9555	0.998449	1.9264e-06	4.00383e-05
WBGene00011706	ensembl	T11B7.1	protein_coding	2.73365	5.60824	1.00014	1.91099e-05	0.0002179
WBGene00010963	ensembl	nduo-4	protein_coding	81.6602	168.46	1.00623	0.00527686	0.0179965
WBGene00000219	ensembl	asp-6	protein_coding	678.74	1400.65	1.00741	1.60112e-11	6.73332e-09
WBGene00020007	ensembl	R11F4.1	protein_coding	44.2242	91.4178	1.00927	5.0527e-12	3.63436e-09
WBGene00008221	ensembl	nhr-168	protein_coding	2.20007	4.56855	1.01155	1.10594e-05	0.000146367
WBGene00007112	ensembl	B0035.13	protein_coding	53.1619	110.27	1.01477	2.72093e-11	9.26582e-09
WBGene00004058	ensembl	pmp-1	protein_coding	45.4247	94.7287	1.02164	4.41262e-09	4.285e-07
WBGene00001436	ensembl	fkh-4	protein_coding	1.50962	3.14669	1.02258	0.000387517	0.0022745
WBGene00012300	ensembl	W06D11.2	protein_coding	0.552211	1.15659	1.02742	0.00218691	0.00900601
WBGene00021117	ensembl	clec-126	protein_coding	0.440658	0.923342	1.0279	0.00265561	0.0105109
WBGene00235158	ensembl	Y37E3.30	protein_coding	0.48218	1.01793	1.02908	0.00207942	0.00864373
WBGene00013037	ensembl	Y49E10.18	protein_coding	17.4336	36.5568	1.03044	1.80617e-10	3.76279e-08
WBGene00017434	ensembl	F13H8.1	protein_coding	2.14411	4.52199	1.03218	0.000326005	0.00198766
WBGene00015220	ensembl	B0507.3	protein_coding	1.33346	2.81378	1.0343	6.78171e-05	0.000579588
WBGene00022523	ensembl	ZC132.4	protein_coding	0.292902	0.622034	1.03974	0.0133652	0.0375608
WBGene00022261	ensembl	clec-210	protein_coding	0.456342	0.960139	1.04338	0.00534631	0.0181713
WBGene00019300	ensembl	swt-1	protein_coding	14.4145	30.547	1.04535	3.14174e-09	3.23453e-07
WBGene00012325	ensembl	W07A12.8	protein_coding	2.09138	4.43713	1.04774	1.41975e-05	0.000176148
WBGene00018268	ensembl	F41C3.2	protein_coding	8.96028	19.0422	1.04779	2.91467e-08	1.74036e-06
WBGene00009494	ensembl	hrg-5	protein_coding	0.452942	0.973557	1.04898	0.00323764	0.0122551
WBGene00044220	ensembl	Y102A5C.35	pseudogene	0.904731	1.94084	1.05409	0.000292687	0.00182207
WBGene00018929	ensembl	F56B3.3	protein_coding	0.61057	1.30353	1.05617	0.00154575	0.00683791
WBGene00009597	ensembl	F40G12.2	protein_coding	0.346659	0.747329	1.05903	0.00866669	0.0266811
WBGene00219683	ensembl	anr-32	antisense	0.260403	0.563404	1.06491	0.0135717	0.0379904
WBGene00001950	ensembl	hlh-3	protein_coding	1.05219	2.27004	1.06596	0.000561011	0.00304736
WBGene00013335	ensembl	Y57G11C.46	protein_coding	0.945052	2.02925	1.06649	0.00142521	0.00638764
WBGene00012958	ensembl	Y47H10A.2	protein_coding	1.06477	2.30031	1.06701	0.000202855	0.00136221
WBGene00008731	ensembl	F13B12.3	protein_coding	3.48864	7.54344	1.07295	1.00877e-06	2.49612e-05
WBGene00018561	ensembl	gadr-3	protein_coding	1.28366	2.77834	1.07485	0.00012548	0.000943521
WBGene00008841	ensembl	F15A4.6	protein_coding	6.32693	13.6983	1.07501	1.31147e-07	5.43878e-06
WBGene00020699	ensembl	T22F3.10	protein_coding	0.859043	1.85519	1.07753	0.000497856	0.00277496
WBGene00019420	ensembl	fbxb-46	protein_coding	0.431457	0.939576	1.07836	0.00419497	0.0150077
WBGene00004813	ensembl	skr-7	protein_coding	11.2511	24.4236	1.08029	9.75882e-08	4.33106e-06
WBGene00010234	ensembl	ttr-50	protein_coding	17.5999	38.3399	1.08574	1.60593e-09	1.96123e-07
WBGene00001671	ensembl	gpa-9	protein_coding	0.472803	1.02733	1.08601	0.00512347	0.0176168
WBGene00019279	ensembl	K01A2.4	protein_coding	2.58814	5.69076	1.09775	1.03242e-06	2.53918e-05
WBGene00017751	ensembl	F23F12.3	protein_coding	3.54629	7.8034	1.09827	8.59804e-07	2.2002e-05
WBGene00021235	ensembl	Y19D10B.6	protein_coding	1.01187	2.23581	1.10317	0.000117688	0.000894044
WBGene00009431	ensembl	dct-17	protein_coding	2.37483	5.24588	1.10615	0.000801328	0.00402323
WBGene00044520	ensembl	F59A7.12	protein_coding	0.575578	1.27836	1.10657	0.000509349	0.00282528
WBGene00013453	ensembl	fbxa-83	protein_coding	2.68451	5.93183	1.10674	0.000357802	0.0021326
WBGene00235387	ensembl	W04C9.8	ncRNA	0.279229	0.614551	1.10737	0.00845477	0.026132
WBGene00021859	ensembl	fbxa-39	protein_coding	0.274017	0.617208	1.11317	0.00721557	0.0230264
WBGene00206384	ensembl	acly-1	protein_coding	0.219718	0.500075	1.11385	0.0157782	0.0428069
WBGene00219796	ensembl	C03D6.9	protein_coding	0.540528	1.21586	1.11601	0.00125892	0.00579144
WBGene00015587	ensembl	sdz-2	protein_coding	0.603004	1.33533	1.11963	0.010892	0.0320126
WBGene00000829	ensembl	ctb-1	protein_coding	378.691	847.721	1.12489	0.00357129	0.0132081
WBGene00001437	ensembl	fkh-5	protein_coding	0.254473	0.572434	1.12966	0.0121842	0.0348461
WBGene00003601	ensembl	nhr-2	protein_coding	8.50576	19.1373	1.13181	2.63779e-08	1.61069e-06
WBGene00001575	ensembl	gei-18	protein_coding	0.189761	0.430533	1.13433	0.0183079	0.0482611
WBGene00020714	ensembl	T23B3.6	protein_coding	0.289995	0.659421	1.13711	0.00662655	0.0214671
WBGene00019687	ensembl	K12H6.7	protein_coding	0.600709	1.36414	1.14814	0.00117563	0.00548131
WBGene00010426	ensembl	H37A05.2	protein_coding	1.19808	2.72191	1.14994	0.000322303	0.00197486
WBGene00001397	ensembl	fat-5	protein_coding	1.16054	2.64448	1.15	2.1571e-05	0.000239336
WBGene00015080	ensembl	B0244.5	protein_coding	0.47818	1.09666	1.15266	0.0017379	0.00750968
WBGene00001820	ensembl	ham-1	protein_coding	1.28482	2.93753	1.1534	3.79146e-05	0.000371139
WBGene00010124	ensembl	F55G11.4	protein_coding	8.06649	18.483	1.15645	2.43139e-09	2.65318e-07
WBGene00021723	ensembl	bath-8	pseudogene	0.226141	0.517609	1.15871	0.00798608	0.024981
WBGene00015759	ensembl	C14C6.5	protein_coding	3.66197	8.41874	1.15898	2.5461e-07	8.80594e-06
WBGene00007211	ensembl	BE10.3	protein_coding	0.384005	0.879525	1.1617	0.00277768	0.0108701
WBGene00045401	ensembl	T26F2.3	protein_coding	0.427092	0.988374	1.16707	0.00331257	0.0124806
WBGene00050899	ensembl	T10C6.15	protein_coding	0.546104	1.26191	1.17139	0.000725797	0.00373617
WBGene00019097	ensembl	F59B1.2	protein_coding	67.7819	157.032	1.17333	4.45666e-13	7.89185e-10
WBGene00009487	ensembl	clec-232	protein_coding	0.424374	0.989232	1.17501	0.00460011	0.0161689
WBGene00015879	ensembl	C17B7.5	protein_coding	0.496711	1.15068	1.17706	0.00162947	0.00712989
WBGene00021188	ensembl	Y13C8A.1	protein_coding	0.292054	0.685363	1.18051	0.00441096	0.0155969
WBGene00017484	ensembl	F15E6.3	protein_coding	7.66937	17.8864	1.18111	0.000108121	0.000834978
WBGene00044281	ensembl	R04A9.7	protein_coding	0.473778	1.09879	1.18114	0.0019825	0.00832886
WBGene00045406	ensembl	D1086.19	protein_coding	0.241272	0.565725	1.18218	0.00497131	0.0172139
WBGene00011733	ensembl	T12D8.5	protein_coding	5.5599	12.9951	1.18458	1.20855e-07	5.08336e-06
WBGene00018136	ensembl	F37A4.6	protein_coding	0.221718	0.529296	1.18709	0.0084415	0.0261104
WBGene00016022	ensembl	C23H3.9	protein_coding	5.30937	12.4543	1.18945	2.24404e-07	8.07671e-06
WBGene00012632	ensembl	Y38H6C.20	protein_coding	0.288054	0.693647	1.19862	0.00614447	0.0202017
WBGene00016912	ensembl	clec-86	protein_coding	3.20839	7.56512	1.19957	7.41302e-08	3.49122e-06
WBGene00016189	ensembl	C28G1.4	protein_coding	0.98355	2.32669	1.20269	1.85403e-05	0.000213189
WBGene00022643	ensembl	ZK6.8	protein_coding	16.7471	39.5883	1.20315	2.36847e-11	8.38816e-09
WBGene00017691	ensembl	ilys-5	protein_coding	347.65	822.379	1.20362	3.61684e-14	1.60118e-10
WBGene00219826	ensembl	C18H9.12	ncRNA	1.72551	4.10642	1.20743	5.9401e-06	9.33057e-05
WBGene00003689	ensembl	nhr-99	protein_coding	1.9724	4.69908	1.20916	7.18714e-06	0.000106695
WBGene00019817	ensembl	R02C2.6	protein_coding	0.483815	1.14994	1.2122	0.000512974	0.00283778
WBGene00018731	ensembl	F53A9.8	protein_coding	17.8618	42.6394	1.21678	1.51875e-10	3.27976e-08
WBGene00022487	ensembl	fbxa-21	protein_coding	1.83519	4.40909	1.22399	1.03808e-05	0.000140538
WBGene00018766	ensembl	F53G2.1	protein_coding	0.190549	0.461546	1.22456	0.00719495	0.022973
WBGene00009724	ensembl	F45D3.4	protein_coding	56.6924	136.139	1.22547	0.000343964	0.00206906
WBGene00010964	ensembl	ctc-1	protein_coding	726.197	1748.25	1.22963	0.00103349	0.00493058
WBGene00011660	ensembl	T09E11.11	pseudogene	3.586	8.66108	1.23034	1.55157e-07	6.06515e-06
WBGene00015045	ensembl	cyp-34A10	protein_coding	2.17154	5.25648	1.2308	3.85642e-06	6.78148e-05
WBGene00008477	ensembl	clec-17	protein_coding	0.171359	0.416369	1.23286	0.0158409	0.0429376
WBGene00016975	ensembl	nhr-173	protein_coding	4.35332	10.5552	1.23637	4.18067e-07	1.27202e-05
WBGene00014300	ensembl	D2023.1	protein_coding	2.53554	6.14897	1.2389	9.46298e-08	4.25306e-06
WBGene00021533	ensembl	Y42G9A.3	protein_coding	12.3979	30.1601	1.24414	9.38363e-10	1.2881e-07
WBGene00219803	ensembl	C06A1.12	ncRNA	4.62801	11.2778	1.24442	7.91579e-06	0.00011424
WBGene00019243	ensembl	fbxb-72	protein_coding	0.165064	0.404897	1.24798	0.0169333	0.0453058
WBGene00007857	ensembl	C31H5.6	protein_coding	24.3168	59.3472	1.24799	3.77413e-12	3.03783e-09
WBGene00017593	ensembl	F19C7.3	protein_coding	0.328494	0.812111	1.25411	0.00348033	0.0129365
WBGene00043980	ensembl	F11D5.7	protein_coding	1.24951	3.07674	1.25729	1.91434e-05	0.000218141
WBGene00016782	ensembl	phat-3	protein_coding	2.25752	5.56103	1.2578	1.68453e-06	3.60325e-05
WBGene00007769	ensembl	C27C7.7	protein_coding	0.200962	0.493366	1.25825	0.00609338	0.0200897
WBGene00016017	ensembl	C23G10.11	protein_coding	0.521713	1.27592	1.25997	0.000988093	0.00475208
WBGene00000541	ensembl	cln-3.3	protein_coding	3.1151	7.68621	1.26498	1.0304e-07	4.50938e-06
WBGene00219619	ensembl	linc-76	lincRNA	0.151804	0.384149	1.26986	0.0180235	0.0476003
WBGene00021919	ensembl	cutl-25	protein_coding	0.164523	0.408732	1.27105	0.016917	0.0452723
WBGene00007887	ensembl	gadr-2	protein_coding	1.28663	3.18232	1.27228	6.3673e-05	0.000552048
WBGene00044574	ensembl	F23G4.1	protein_coding	0.747066	1.8596	1.27247	0.000106425	0.000824757
WBGene00000539	ensembl	cln-3.1	protein_coding	6.99985	17.3823	1.2735	1.12788e-09	1.50169e-07
WBGene00019417	ensembl	fbxb-52	protein_coding	0.227777	0.563993	1.27562	0.00528114	0.0179981
WBGene00009437	ensembl	F35G2.3	protein_coding	0.240119	0.60515	1.27797	0.00266577	0.0105322
WBGene00004819	ensembl	skr-13	protein_coding	2.08599	5.18467	1.27964	8.63025e-06	0.000121212
WBGene00016474	ensembl	C36C5.5	protein_coding	2.5066	6.25987	1.28086	2.50482e-06	4.8582e-05
WBGene00009480	ensembl	F36F2.7	protein_coding	0.27843	0.707536	1.28456	0.00554538	0.0186723
WBGene00004820	ensembl	skr-14	protein_coding	4.27555	10.7892	1.2978	6.83621e-08	3.3257e-06
WBGene00008050	ensembl	C41C4.1	protein_coding	0.247261	0.638452	1.3018	0.00267783	0.0105612
WBGene00007946	ensembl	ugt-33	protein_coding	0.277347	0.707686	1.3029	0.00308515	0.0118123
WBGene00044753	ensembl	F49H12.7	protein_coding	0.59531	1.51256	1.30295	7.0473e-05	0.000598818
WBGene00194949	ensembl	Y10G11A.90	protein_coding	3.05872	7.79685	1.30832	1.24894e-06	2.91771e-05
WBGene00006938	ensembl	wee-1.1	protein_coding	0.300526	0.770709	1.31156	0.00308936	0.0118233
WBGene00050879	ensembl	D1081.11	protein_coding	0.17856	0.460064	1.31234	0.0104378	0.0309343
WBGene00017103	ensembl	klo-2	protein_coding	5.96759	15.2331	1.31433	4.65401e-08	2.48232e-06
WBGene00020361	ensembl	fbxc-19	protein_coding	0.207257	0.536193	1.31507	0.00927934	0.0282092
WBGene00022111	ensembl	Y71F9AL.6	protein_coding	0.202174	0.51903	1.31746	0.00662875	0.0214671
WBGene00020188	ensembl	T03F1.6	protein_coding	2.69288	6.90944	1.31799	3.45138e-07	1.11434e-05
WBGene00010519	ensembl	K03A11.1	protein_coding	2.52122	6.47317	1.32463	1.04189e-05	0.000140946
WBGene00012021	ensembl	T25E12.6	protein_coding	3.70349	9.54629	1.32918	8.20121e-07	2.13256e-05
WBGene00001898	ensembl	his-24	protein_coding	15.6723	40.5523	1.33254	3.94781e-07	1.22861e-05
WBGene00017488	ensembl	dct-7	protein_coding	0.472239	1.2436	1.33433	0.00118875	0.00553522
WBGene00010791	ensembl	sodh-2	protein_coding	0.307314	0.798165	1.33949	0.00195026	0.00822266
WBGene00013652	ensembl	sams-2	pseudogene	0.626194	1.62688	1.34432	0.000725556	0.00373601
WBGene00005131	ensembl	srd-53	protein_coding	0.187396	0.502396	1.36191	0.0052122	0.0178215
WBGene00017211	ensembl	fbxb-36	protein_coding	0.40416	1.07477	1.36252	0.000773257	0.00391933
WBGene00017433	ensembl	F13H6.5	protein_coding	0.54627	1.45317	1.36436	0.000948707	0.00460392
WBGene00008216	ensembl	C49G9.1	protein_coding	0.925143	2.45492	1.36543	8.22204e-06	0.000117511
WBGene00019902	ensembl	R05G6.10	protein_coding	9.0219	24.0013	1.37179	1.39115e-09	1.7851e-07
WBGene00009212	ensembl	F28D1.2	protein_coding	2.50208	6.67638	1.38048	2.71665e-06	5.11771e-05
WBGene00019922	ensembl	fbxc-28	protein_coding	1.4215	3.80274	1.38449	5.43689e-06	8.74773e-05
WBGene00016076	ensembl	C24H12.7	pseudogene	0.127413	0.349762	1.38484	0.0103094	0.0306614
WBGene00010790	ensembl	sodh-1	protein_coding	92.0601	247.843	1.39075	5.54354e-07	1.57821e-05
WBGene00020728	ensembl	T23E1.1	protein_coding	0.164582	0.444911	1.39167	0.00507696	0.0175181
WBGene00012921	ensembl	Y46G5A.36	protein_coding	0.329528	0.884906	1.39223	0.00125438	0.00577698
WBGene00021197	ensembl	Y17G9A.4	protein_coding	1.1063	2.99031	1.393	6.69312e-06	0.000101214
WBGene00043062	ensembl	clec-80	protein_coding	4.12427	11.1332	1.39462	2.80566e-09	2.94143e-07
WBGene00014454	ensembl	MTCE.7	rRNA	5.82499	15.7816	1.39823	5.09283e-09	4.72166e-07
WBGene00077783	ensembl	D1054.18	protein_coding	0.354402	0.957483	1.39861	0.000978892	0.00471951
WBGene00016455	ensembl	C35E7.3	protein_coding	0.927085	2.50038	1.39869	0.000174485	0.00121453
WBGene00021587	ensembl	clec-76	protein_coding	0.23806	0.655368	1.40107	0.00135704	0.00615324
WBGene00004987	ensembl	spp-2	protein_coding	6.49892	17.6729	1.40252	5.3773e-09	4.83357e-07
WBGene00017658	ensembl	F21C10.9	protein_coding	13.9471	37.9287	1.40373	2.07966e-11	7.67222e-09
WBGene00219778	ensembl	B0025.7	ncRNA	1.83359	5.01665	1.40635	5.5978e-06	8.95446e-05
WBGene00013698	ensembl	Y106G6D.1	protein_coding	1.08348	2.96023	1.40749	5.19532e-06	8.45576e-05
WBGene00021299	ensembl	Y27F2A.8	protein_coding	0.360391	0.991866	1.41091	0.000545108	0.00297925
WBGene00021542	ensembl	Y43B11AL.1	protein_coding	0.602441	1.66554	1.41258	0.000281209	0.00176061
WBGene00009429	ensembl	F35E12.5	protein_coding	0.275958	0.753393	1.41607	0.010989	0.0322389
WBGene00020835	ensembl	T27A1.3	protein_coding	0.193397	0.529267	1.41902	0.00339783	0.0127234
WBGene00017481	ensembl	F15B10.3	protein_coding	1.29045	3.55582	1.42742	3.85479e-06	6.78148e-05
WBGene00000301	ensembl	cav-1	protein_coding	10.8912	30.4082	1.44406	2.43207e-06	4.74307e-05
WBGene00004993	ensembl	spp-8	protein_coding	28.4977	79.946	1.4489	5.93044e-12	3.82815e-09
WBGene00007808	ensembl	best-7	protein_coding	9.82215	27.6204	1.45278	1.9695e-11	7.5817e-09
WBGene00008220	ensembl	C50B6.7	protein_coding	23.3625	65.6635	1.45283	2.46416e-13	6.23362e-10
WBGene00021772	ensembl	math-45	protein_coding	0.298902	0.83818	1.45426	0.000828886	0.00413929
WBGene00018971	ensembl	clec-67	protein_coding	0.719769	2.01574	1.45709	0.0151057	0.0413116
WBGene00220004	ensembl	K03E5.9	ncRNA	0.376852	1.08441	1.46417	0.00346303	0.0128966
WBGene00009238	ensembl	F28H7.4	protein_coding	0.37238	1.06181	1.46454	0.000176333	0.00122307
WBGene00045248	ensembl	ZK180.7	protein_coding	0.211364	0.613344	1.46714	0.00249745	0.0100329
WBGene00044371	ensembl	ZC239.20	protein_coding	0.352472	0.992516	1.46738	0.000945519	0.00458971
WBGene00017205	ensembl	F07C4.12	protein_coding	1.08757	3.11403	1.47351	0.00238262	0.00966142
WBGene00018907	ensembl	F55G1.15	protein_coding	2.91925	8.33308	1.4748	2.31337e-08	1.46304e-06
WBGene00014131	ensembl	sdz-38	protein_coding	0.21894	0.631989	1.48025	0.00227563	0.00929336
WBGene00009230	ensembl	oac-18	pseudogene	0.287749	0.841704	1.4826	0.0081017	0.0252333
WBGene00017378	ensembl	F11C7.6	protein_coding	0.346048	0.999999	1.4874	0.000669203	0.00350185
WBGene00018606	ensembl	F48E3.6	protein_coding	0.470132	1.37453	1.49572	0.000130125	0.000967769
WBGene00016367	ensembl	nhr-162	protein_coding	0.913261	2.66856	1.49711	6.17447e-06	9.61489e-05
WBGene00012240	ensembl	W04A8.5	protein_coding	0.823462	2.38287	1.49759	3.32912e-05	0.000335527
WBGene00014057	ensembl	ZK673.1	protein_coding	4.20953	12.2615	1.50218	1.23597e-07	5.16191e-06
WBGene00022557	ensembl	fbxb-15	protein_coding	0.685378	1.99585	1.50251	7.3751e-05	0.000619243
WBGene00010034	ensembl	F54B11.11	protein_coding	1.88017	5.4786	1.50323	4.98594e-08	2.61991e-06
WBGene00017252	ensembl	sdz-10	protein_coding	0.16137	0.484861	1.5061	0.00395037	0.0142761
WBGene00013797	ensembl	Y116A8C.20	protein_coding	0.143097	0.414484	1.50959	0.0151377	0.0413861
WBGene00017713	ensembl	F22E5.20	protein_coding	0.539927	1.59173	1.52138	0.000245813	0.00158228
WBGene00011791	ensembl	T15H9.6	protein_coding	0.619218	1.83852	1.52524	7.00691e-06	0.000104531
WBGene00010495	ensembl	K02B12.2	protein_coding	0.734948	2.18698	1.52631	1.27063e-05	0.00016164
WBGene00022040	ensembl	Y65B4BR.1	protein_coding	0.353908	1.06741	1.53063	0.000412164	0.00238826
WBGene00009089	ensembl	jmjd-3.2	protein_coding	0.393559	1.18482	1.53701	0.000198565	0.00134051
WBGene00021468	ensembl	epg-2	protein_coding	7.38295	22.009	1.53809	3.10371e-06	5.67188e-05
WBGene00020700	ensembl	T22F3.11	protein_coding	0.748996	2.23433	1.54239	0.000958576	0.00464417
WBGene00235267	ensembl	Y77E11A.23	protein_coding	0.530608	1.58348	1.54321	0.000153388	0.00109745
WBGene00018225	ensembl	nep-14	pseudogene	6.53823	19.5923	1.54494	6.94394e-09	5.80015e-07
WBGene00044607	ensembl	K02A11.4	protein_coding	4.62	13.8867	1.54881	1.08677e-09	1.45791e-07
WBGene00008028	ensembl	scl-6	protein_coding	0.670965	2.03976	1.55752	6.555e-05	0.000564023
WBGene00000038	ensembl	ace-4	protein_coding	0.170936	0.530688	1.55972	0.00254148	0.010162
WBGene00018715	ensembl	F52H2.3	protein_coding	1.08729	3.30659	1.56187	1.02247e-06	2.52171e-05
WBGene00021794	ensembl	Y52E8A.1	protein_coding	0.12899	0.400784	1.56284	0.00551032	0.0185896
WBGene00015087	ensembl	B0252.1	protein_coding	2.21204	6.74565	1.56751	3.83145e-08	2.12023e-06
WBGene00206377	ensembl	F44E5.15	protein_coding	0.0858324	0.268313	1.57075	0.0187529	0.0491674
WBGene00008593	ensembl	clec-227	protein_coding	10.6694	32.5921	1.5728	1.08424e-11	5.03882e-09
WBGene00195077	ensembl	T24E12.13	protein_coding	0.106658	0.326911	1.57326	0.017993	0.0475411
WBGene00004989	ensembl	spp-4	protein_coding	11.4888	35.1495	1.57482	2.80231e-12	2.91902e-09
WBGene00044206	ensembl	T26H5.9	protein_coding	1.2798	3.9241	1.57676	2.31884e-05	0.000252379
WBGene00019923	ensembl	fbxc-29	protein_coding	0.328435	1.0107	1.57973	0.000104703	0.000813552
WBGene00014789	ensembl	F59C6.10	pseudogene	0.149322	0.476421	1.58013	0.0191196	0.0499512
WBGene00019927	ensembl	fbxc-24	protein_coding	0.130684	0.404958	1.58028	0.00478559	0.0166883
WBGene00016071	ensembl	C24H12.1	protein_coding	0.164582	0.516988	1.58192	0.00316316	0.0120329
WBGene00000457	ensembl	ceh-36	protein_coding	0.123119	0.382107	1.58307	0.00931581	0.0283055
WBGene00001940	ensembl	his-66	protein_coding	0.145392	0.458083	1.59005	0.00203057	0.0084825
WBGene00011231	ensembl	R11A5.3	protein_coding	0.788529	2.44596	1.59303	2.96965e-06	5.50644e-05
WBGene00017752	ensembl	sdz-15	protein_coding	0.273958	0.864061	1.59608	0.000419779	0.00242527
WBGene00017083	ensembl	kin-33	protein_coding	0.951416	2.96446	1.59951	1.56426e-06	3.43382e-05
WBGene00006611	ensembl	tre-5	protein_coding	1.07035	3.34771	1.60379	2.81932e-07	9.58245e-06
WBGene00007962	ensembl	C35D6.5	pseudogene	0.193456	0.606264	1.60902	0.00265431	0.010508
WBGene00016457	ensembl	C35E7.5	protein_coding	8.9576	28.1693	1.61572	6.41141e-06	9.86978e-05
WBGene00219984	ensembl	F58D5.12	snoRNA	0.190914	0.610962	1.62128	0.00115353	0.00539389
WBGene00016546	ensembl	C40A11.3	protein_coding	0.180619	0.572559	1.62132	0.00275665	0.0108069
WBGene00235356	ensembl	Y67D8A.10	ncRNA	2.50017	7.93272	1.62286	0.00263096	0.0104343
WBGene00004816	ensembl	skr-10	protein_coding	2.54038	8.10311	1.63572	1.90747e-08	1.26415e-06
WBGene00019797	ensembl	fbxb-31	protein_coding	0.133108	0.424966	1.6386	0.00942512	0.0285397
WBGene00008723	ensembl	F12F6.8	pseudogene	0.443317	1.44871	1.64956	9.55961e-05	0.00075877
WBGene00000556	ensembl	cnc-2	protein_coding	0.520678	1.68743	1.65101	0.000564508	0.00306186
WBGene00016052	ensembl	dod-3	protein_coding	0.914366	2.97048	1.65377	1.26612e-06	2.94231e-05
WBGene00015261	ensembl	B0563.1	protein_coding	0.0803259	0.260119	1.65815	0.0149667	0.0410073
WBGene00006223	ensembl	str-179	pseudogene	0.0938215	0.318717	1.67257	0.0159375	0.0431367
WBGene00007384	ensembl	swt-3	protein_coding	25.6839	84.1255	1.67267	3.6969e-13	7.89185e-10
WBGene00016359	ensembl	fbxb-88	protein_coding	0.206104	0.689166	1.68029	0.000457048	0.00258823
WBGene00019035	ensembl	fbxb-26	protein_coding	0.280559	0.920714	1.6832	0.000344428	0.00206961
WBGene00015945	ensembl	C18A3.9	protein_coding	0.0687013	0.238225	1.68972	0.0121531	0.0347893
WBGene00014472	ensembl	MTCE.33	rRNA	4.77606	15.8992	1.69377	0.000809562	0.00405537
WBGene00016929	ensembl	C54F6.12	protein_coding	0.223294	0.754999	1.70233	0.000149744	0.00107879
WBGene00012899	ensembl	Y46G5A.7	protein_coding	0.513713	1.73595	1.70607	9.33144e-06	0.000128692
WBGene00005475	ensembl	srh-269	protein_coding	0.114341	0.382913	1.70704	0.0172035	0.0459002
WBGene00019313	ensembl	btb-10	protein_coding	0.655657	2.20526	1.70814	8.90127e-06	0.000124211
WBGene00016779	ensembl	sdz-7	protein_coding	0.202174	0.674356	1.71053	0.00080478	0.00403802
WBGene00017140	ensembl	EEED8.12	protein_coding	0.654338	2.20306	1.7146	6.24841e-06	9.69735e-05
WBGene00008044	ensembl	C40H1.9	protein_coding	0.120213	0.416337	1.71896	0.00227105	0.0092834
WBGene00016453	ensembl	vet-2	protein_coding	5.45443	18.4517	1.72175	9.38166e-05	0.000749348
WBGene00019700	ensembl	btb-11	protein_coding	0.839853	2.84517	1.72256	2.18962e-06	4.39503e-05
WBGene00235272	ensembl	Y43B11AL.5	pseudogene	0.250956	0.856517	1.72278	0.000141275	0.00103547
WBGene00001399	ensembl	fat-7	protein_coding	18.5115	63.0799	1.73059	1.00089e-12	1.47698e-09
WBGene00009773	ensembl	lipl-2	protein_coding	2.34502	8.03476	1.73454	6.11103e-09	5.35714e-07
WBGene00011243	ensembl	R11D1.2	protein_coding	0.0759022	0.274065	1.73657	0.0136048	0.038071
WBGene00007469	ensembl	chil-4	protein_coding	0.0754786	0.275857	1.74157	0.0118987	0.0342103
WBGene00011671	ensembl	cyp-13A4	protein_coding	0.168088	0.595441	1.74252	0.00403941	0.0145445
WBGene00012664	ensembl	Y39B6A.1	protein_coding	303.132	1043.15	1.74452	1.84882e-08	1.23543e-06
WBGene00008462	ensembl	E02H4.4	protein_coding	0.289572	1.01688	1.74795	9.24622e-05	0.00074154
WBGene00020438	ensembl	T12A2.3	protein_coding	0.57213	1.98994	1.75649	3.27786e-06	5.935e-05
WBGene00011465	ensembl	T05B9.2	protein_coding	0.0595003	0.219208	1.76035	0.0162564	0.0438089
WBGene00013794	ensembl	dct-13	protein_coding	0.293336	1.01873	1.76176	0.0018815	0.00799176
WBGene00001434	ensembl	fkh-2	protein_coding	0.123483	0.434274	1.76965	0.00648628	0.0210935
WBGene00011798	ensembl	T16G1.4	protein_coding	1.6062	5.6847	1.77982	2.11642e-08	1.37275e-06
WBGene00016340	ensembl	gba-2	protein_coding	0.213728	0.769284	1.78349	0.000112882	0.00086458
WBGene00010769	ensembl	asah-1	protein_coding	19.7788	70.3133	1.79251	2.65574e-11	9.22116e-09
WBGene00021519	ensembl	Y41D4B.17	protein_coding	0.242967	0.878007	1.7992	0.000394468	0.0023046
WBGene00012947	ensembl	Y47H9C.1	protein_coding	0.0587121	0.21924	1.79998	0.0190676	0.0498523
WBGene00022265	ensembl	Y73C8C.8	protein_coding	1.13937	4.08085	1.80241	1.65461e-05	0.000196527
WBGene00006418	ensembl	tag-38	protein_coding	2.43237	8.71961	1.80263	5.78557e-09	5.14828e-07
WBGene00018746	ensembl	fbxb-103	protein_coding	0.501076	1.79773	1.81043	1.24371e-05	0.000159476
WBGene00002106	ensembl	ins-23	protein_coding	0.660386	2.38758	1.81972	1.84805e-06	3.88276e-05
WBGene00010365	ensembl	H04D03.4	protein_coding	0.618607	2.26689	1.82757	3.39297e-05	0.000340605
WBGene00003595	ensembl	ngn-1	protein_coding	0.0878914	0.32484	1.82942	0.00710957	0.0227249
WBGene00021861	ensembl	Y54F10BM.6	protein_coding	0.111071	0.418626	1.82968	0.0014142	0.00635118
WBGene00022262	ensembl	Y73C8C.3	protein_coding	0.746042	2.71996	1.83367	8.44839e-06	0.000119312
WBGene00022112	ensembl	Y71F9AL.7	protein_coding	0.25731	0.958286	1.84514	0.000106937	0.000828313
WBGene00008960	ensembl	F19H6.5	protein_coding	0.158228	0.589162	1.85117	0.000499301	0.00277951
WBGene00013779	ensembl	Y116A8B.1	protein_coding	0.211246	0.811154	1.86219	0.000623386	0.00330705
WBGene00018104	ensembl	fbxb-53	protein_coding	0.193267	0.746154	1.86333	0.00060682	0.00324248
WBGene00019779	ensembl	M60.2	protein_coding	71.6401	268.041	1.86524	7.09153e-17	6.27884e-13
WBGene00012238	ensembl	W04A8.3	protein_coding	0.154593	0.591111	1.86526	0.000320681	0.00196696
WBGene00018489	ensembl	F46E10.2	protein_coding	0.442293	1.66483	1.86887	2.55409e-06	4.91411e-05
WBGene00235322	ensembl	F32F2.4	protein_coding	0.0695485	0.265067	1.86969	0.00916167	0.0279186
WBGene00007377	ensembl	C06C3.7	protein_coding	0.0938805	0.368685	1.8718	0.00313128	0.011945
WBGene00011800	ensembl	T16G1.6	protein_coding	2.27948	8.65995	1.88568	5.92809e-09	5.22262e-07
WBGene00021337	ensembl	Y34F4.2	protein_coding	0.52242	2.02003	1.88636	2.94198e-05	0.000305732
WBGene00004818	ensembl	skr-12	protein_coding	1.031	3.92894	1.88842	3.12115e-07	1.03115e-05
WBGene00001958	ensembl	hlh-14	protein_coding	0.193326	0.763382	1.9111	0.000345571	0.00207436
WBGene00021092	ensembl	fbxb-34	protein_coding	0.206951	0.806488	1.91144	0.000125868	0.000945642
WBGene00019421	ensembl	K05F6.10	protein_coding	0.507182	1.97995	1.91369	5.30999e-06	8.60002e-05
WBGene00022550	ensembl	ZC196.6	protein_coding	0.107141	0.412134	1.91379	0.00527314	0.0179882
WBGene00019705	ensembl	fbxb-45	protein_coding	0.345566	1.34345	1.91518	4.20281e-06	7.2313e-05
WBGene00017135	ensembl	EEED8.4	protein_coding	0.834652	3.23207	1.91746	2.3301e-07	8.26881e-06
WBGene00013234	ensembl	fbxb-24	protein_coding	0.326799	1.27558	1.91938	2.83802e-05	0.000297195
WBGene00022741	ensembl	ZK430.5	protein_coding	0.692343	2.69798	1.92137	1.03538e-06	2.54293e-05
WBGene00006545	ensembl	tbx-8	protein_coding	0.126202	0.512846	1.9228	0.00181895	0.00777455
WBGene00011049	ensembl	sdz-26	protein_coding	0.53908	2.09849	1.92452	6.83465e-06	0.000102653
WBGene00016547	ensembl	C40A11.4	protein_coding	0.0667013	0.278796	1.93849	0.00496907	0.0172095
WBGene00019690	ensembl	set-13	protein_coding	0.224506	0.896221	1.94198	2.24232e-05	0.000246016
WBGene00021028	ensembl	W04C9.6	protein_coding	0.532244	2.10652	1.9434	3.63957e-06	6.49692e-05
WBGene00014046	ensembl	clec-60	protein_coding	0.33	1.32292	1.94618	5.6095e-05	0.000499971
WBGene00006005	ensembl	srx-114	protein_coding	0.0435221	0.182193	1.94912	0.0181697	0.0479363
[truncated: 292 more rows]
