# Supplementary material for: Probiotic Bacillus subtilis Protects against α-Synuclein Aggregation in C. elegans
Source: Cell Rep. 2020 Jan 14;30(2):367–380.e7. doi: 10.1016/j.celrep.2019.12.078 (PMC6963774; doi:10.1016/j.celrep.2019.12.078)
Supplement: Table S4. Common Upregulated Genes in B. subtilis and Mix versus E. coli, Related to Figure 7 [file mmc5.xlsx]

## Sheet: Sheet1
gene_id	source	gene_name	gene_biotype	Mean CPM (Bacteria: E.coli)	Mean CPM (Bacteria: B.subtilis)	Mean CPM (Bacteria: Mix)	logFC (Bacteria: B.subtilis vs E.coli)	PValue (Bacteria: B.subtilis vs E.coli)	FDR (Bacteria: B.subtilis vs E.coli)	logFC (Bacteria: Mix vs E.coli)	PValue (Bacteria: Mix vs E.coli)	FDR (Bacteria: Mix vs E.coli)
WBGene00003099	ensembl	lys-10	protein_coding	0.0327447	58.4788	37.0792	10.602	3.60991e-14	2.27461e-10	9.90415	6.4115e-12	3.82815e-09
WBGene00016670	ensembl	ilys-3	protein_coding	0.0590767	65.1967	19.6948	10.0008	1.0278e-06	9.95639e-06	8.24	1.10956e-05	0.000146527
WBGene00007873	ensembl	dod-21	protein_coding	0.0167665	20.4908	1.18463	9.97855	9.47717e-06	5.27576e-05	5.82428	9.17082e-08	4.1457e-06
WBGene00016669	ensembl	ilys-2	protein_coding	0.0783259	81.2779	10.1883	9.97352	3.85353e-14	2.27461e-10	6.94202	6.46448e-06	9.90251e-05
WBGene00021002	ensembl	W03F9.4	protein_coding	0.715511	222.928	28.8735	8.2615	2.09852e-13	4.96012e-10	5.27845	1.85329e-10	3.81059e-08
WBGene00007872	ensembl	C32H11.9	protein_coding	0.0159783	3.66994	0.423728	7.51684	8.33533e-05	0.000302587	4.36133	0.000148986	0.00107494
WBGene00021582	ensembl	clec-71	protein_coding	0.0179783	2.99706	1.33897	7.19152	7.95238e-09	4.98347e-07	5.99046	1.01735e-08	7.69881e-07
WBGene00005703	ensembl	sru-40	protein_coding	0	0.432524	0.169579	7.16525	0.000427549	0.00118113	5.69971	0.000870115	0.00429432
WBGene00013648	ensembl	Y105C5B.7	pseudogene	0	0.369669	0.0718019	6.86647	8.40328e-05	0.000304804	4.49253	0.0137345	0.038331
WBGene00005685	ensembl	sru-22	protein_coding	0.0519348	6.30292	1.01073	6.84503	4.73665e-11	2.09692e-08	4.16478	4.75719e-08	2.52974e-06
WBGene00013900	ensembl	ugt-18	protein_coding	0.413843	44.5522	6.16487	6.73874	5.98053e-13	9.62756e-10	3.84984	3.61376e-12	3.03783e-09
WBGene00021804	ensembl	Y53G8AM.4	protein_coding	0.0179783	1.86731	2.17517	6.51348	2.84095e-08	1.05026e-06	6.68882	2.24182e-10	4.22322e-08
WBGene00021581	ensembl	clec-70	protein_coding	0.575471	43.7356	24.6725	6.25053	8.00271e-08	1.89962e-06	5.38834	2.16524e-09	2.43112e-07
WBGene00010062	ensembl	lipl-1	protein_coding	1.25962	74.7534	29.0588	5.87986	1.40475e-14	2.27461e-10	4.48223	4.02933e-12	3.10224e-09
WBGene00014046	ensembl	clec-60	protein_coding	0.33	18.1733	1.32292	5.74431	1.04864e-10	3.50365e-08	1.94618	5.6095e-05	0.000499971
WBGene00020016	ensembl	lipl-3	protein_coding	0.103387	5.71932	0.731469	5.74213	5.24979e-09	3.93912e-07	2.74411	8.92566e-05	0.000722311
WBGene00007844	ensembl	irld-24	protein_coding	0	0.154853	0.0878511	5.70371	0.00175995	0.00396051	4.79515	0.0102237	0.0304785
WBGene00009778	ensembl	F46C5.1	protein_coding	0.846394	42.906	9.34662	5.65956	1.3247e-13	4.02102e-10	3.42647	3.04634e-05	0.000313267
WBGene00021805	ensembl	Y53G8AM.5	protein_coding	0.239154	11.7089	10.9774	5.57923	1.32138e-08	6.82185e-07	5.45092	3.14587e-08	1.84667e-06
WBGene00020700	ensembl	T22F3.11	protein_coding	0.748996	33.6161	2.23433	5.4781	1.99557e-12	1.75923e-09	1.54239	0.000958576	0.00464417
WBGene00017678	ensembl	asp-12	protein_coding	6.316	253.715	244.784	5.33582	2.83375e-05	0.000124981	5.25041	2.36602e-05	0.000257039
WBGene00001158	ensembl	ech-9	protein_coding	1.86474	74.8023	18.3738	5.31651	4.42569e-07	5.57281e-06	3.25503	1.50507e-08	1.04109e-06
WBGene00001397	ensembl	fat-5	protein_coding	1.16054	46.2056	2.64448	5.31339	5.84209e-11	2.52321e-08	1.15	2.1571e-05	0.000239336
WBGene00008621	ensembl	F09C8.1	protein_coding	0.920661	33.7136	17.5225	5.19553	1.62217e-11	9.57515e-09	4.21534	9.31599e-12	4.45858e-09
WBGene00021703	ensembl	cpt-3	protein_coding	0.0495112	1.87271	0.461268	5.09715	1.96304e-07	3.29493e-06	3.04703	0.000157169	0.00111908
WBGene00019699	ensembl	math-34	protein_coding	0.278864	8.67094	3.39781	4.95165	1.17359e-10	3.84849e-08	3.5633	6.36418e-10	9.16235e-08
WBGene00009773	ensembl	lipl-2	protein_coding	2.34502	72.2957	8.03476	4.9362	2.46722e-11	1.26973e-08	1.73454	6.11103e-09	5.35714e-07
WBGene00020918	ensembl	W01C8.1	protein_coding	0.00877734	0.350592	0.0974985	4.89612	6.35011e-05	0.000240994	3.06349	0.0172119	0.0459157
WBGene00005644	ensembl	srp-3	protein_coding	0.0259674	0.806521	0.363462	4.77781	2.61809e-06	1.9591e-05	3.62782	5.32352e-05	0.000481435
WBGene00235133	ensembl	T26H5.14	protein_coding	0.0427339	1.25613	0.547048	4.74851	6.07425e-07	6.89947e-06	3.53555	6.80633e-06	0.000102315
WBGene00021801	ensembl	Y53G8AL.3	protein_coding	0.0171901	0.509041	0.291967	4.69091	4.95201e-05	0.000197634	3.79983	0.000230203	0.001507
WBGene00195145	ensembl	ZK666.15	protein_coding	0.0255438	0.654171	0.273569	4.52641	1.72906e-05	8.41852e-05	3.2018	0.000763655	0.00388473
WBGene00008477	ensembl	clec-17	protein_coding	0.171359	3.8752	0.416369	4.47101	1.71383e-09	1.99661e-07	1.23286	0.0158409	0.0429376
WBGene00021587	ensembl	clec-76	protein_coding	0.23806	5.20072	0.655368	4.41541	1.13186e-09	1.6377e-07	1.40107	0.00135704	0.00615324
WBGene00044642	ensembl	clec-69	pseudogene	0.0754786	1.72448	3.0396	4.40821	4.38708e-07	5.54111e-06	5.19678	2.20016e-10	4.22322e-08
WBGene00011699	ensembl	cyp-34A2	protein_coding	0.848689	17.6704	3.38311	4.37796	4.04142e-11	1.8833e-08	1.95034	7.59327e-07	1.99794e-05
WBGene00044783	ensembl	T26H5.10	protein_coding	0.0339565	0.775929	0.198182	4.37131	4.10982e-06	2.74826e-05	2.38157	0.00531786	0.0180885
WBGene00016481	ensembl	C36C5.12	protein_coding	0.086315	1.75202	0.500725	4.29787	7.89477e-08	1.88411e-06	2.46005	0.000133886	0.000990331
WBGene00017205	ensembl	F07C4.12	protein_coding	1.08757	20.8146	3.11403	4.23808	9.32008e-07	9.30776e-06	1.47351	0.00238262	0.00966142
WBGene00015052	ensembl	clec-52	protein_coding	2.17998	40.9248	13.2624	4.22537	1.59004e-10	4.77229e-08	2.56391	2.42841e-12	2.68764e-09
WBGene00011596	ensembl	T07G12.5	protein_coding	0.110282	2.03871	0.557252	4.14803	6.85786e-08	1.75237e-06	2.25098	0.000204446	0.00136978
WBGene00022040	ensembl	Y65B4BR.1	protein_coding	0.353908	6.3104	1.06741	4.11233	2.27443e-08	9.06046e-07	1.53063	0.000412164	0.00238826
WBGene00011321	ensembl	fil-1	protein_coding	0.29362	4.72256	1.91464	3.95504	1.33928e-07	2.61477e-06	2.62248	9.08009e-06	0.00012611
WBGene00011801	ensembl	T16G1.7	protein_coding	3.56932	51.9257	37.6989	3.86139	3.54018e-09	3.0712e-07	3.36338	1.31848e-11	5.83691e-09
WBGene00016017	ensembl	C23G10.11	protein_coding	0.521713	7.47912	1.27592	3.84249	5.52732e-10	9.59586e-08	1.25997	0.000988093	0.00475208
WBGene00021072	ensembl	W07B8.4	protein_coding	0.155322	2.23496	1.17149	3.81564	2.60839e-07	3.93436e-06	2.85125	1.71449e-06	3.65345e-05
WBGene00022016	ensembl	Y61A9LA.4	protein_coding	0.0175547	0.289366	0.190388	3.81138	0.000738327	0.00188228	3.19332	0.00527964	0.0179965
WBGene00012947	ensembl	Y47H9C.1	protein_coding	0.0587121	0.856397	0.21924	3.7921	1.72302e-05	8.40066e-05	1.79998	0.0190676	0.0498523
WBGene00017382	ensembl	F11D5.5	protein_coding	0.0591358	0.864127	0.318221	3.78281	3.77375e-06	2.57418e-05	2.29753	0.00132165	0.006022
WBGene00000556	ensembl	cnc-2	protein_coding	0.520678	6.87796	1.68743	3.6953	9.72754e-06	5.38466e-05	1.65101	0.000564508	0.00306186
WBGene00009877	ensembl	F49C12.7	protein_coding	6.19428	79.2529	41.7488	3.67447	2.08628e-12	1.75923e-09	2.7123	1.50103e-08	1.04109e-06
WBGene00000213	ensembl	asm-3	protein_coding	1.31429	16.7723	9.4725	3.66723	4.42152e-08	1.32931e-06	2.81131	7.22574e-11	1.82791e-08
WBGene00020326	ensembl	math-38	protein_coding	1.97341	25.0438	10.7535	3.6635	1.20877e-10	3.89181e-08	2.40849	1.70091e-11	6.73332e-09
WBGene00001477	ensembl	fmo-2	protein_coding	0.438658	5.62689	0.825226	3.65803	8.2466e-08	1.93675e-06	0.870013	0.0109436	0.0321268
WBGene00010790	ensembl	sodh-1	protein_coding	92.0601	1139.06	247.843	3.62884	2.86213e-13	5.6314e-10	1.39075	5.54354e-07	1.57821e-05
WBGene00009230	ensembl	oac-18	pseudogene	0.287749	3.51547	0.841704	3.59045	0.000135196	0.000452253	1.4826	0.0081017	0.0252333
WBGene00008167	ensembl	C48B4.1	protein_coding	12.871	154.368	62.9553	3.58246	9.66845e-12	5.90376e-09	2.24915	6.43951e-09	5.53548e-07
WBGene00189950	ensembl	C39B5.14	protein_coding	0.114223	1.38148	0.774389	3.5796	1.24885e-06	1.14762e-05	2.70905	2.93223e-05	0.000305255
WBGene00010124	ensembl	F55G11.4	protein_coding	8.06649	93.4314	18.483	3.53281	1.33413e-12	1.3897e-09	1.15645	2.43139e-09	2.65318e-07
WBGene00011933	ensembl	oac-47	pseudogene	0.00798913	0.13703	0.150963	3.53246	0.00436444	0.00863139	3.67768	0.00311001	0.0118869
WBGene00018971	ensembl	clec-67	protein_coding	0.719769	8.04917	2.01574	3.48216	1.02664e-09	1.52771e-07	1.45709	0.0151057	0.0413116
WBGene00000781	ensembl	cpr-1	protein_coding	86.6376	947.448	797.026	3.45061	6.19685e-07	6.98052e-06	3.16321	1.81379e-09	2.14124e-07
WBGene00018731	ensembl	F53A9.8	protein_coding	17.8618	193.217	42.6394	3.43282	6.6261e-07	7.27433e-06	1.21678	1.51875e-10	3.27976e-08
WBGene00008584	ensembl	F08G5.6	protein_coding	2.07834	22.3672	8.75113	3.42488	2.24759e-10	5.76816e-08	2.03351	9.69856e-07	2.43261e-05
WBGene00021519	ensembl	Y41D4B.17	protein_coding	0.242967	2.61149	0.878007	3.42372	1.2162e-07	2.4585e-06	1.7992	0.000394468	0.0023046
WBGene00011798	ensembl	T16G1.4	protein_coding	1.6062	16.8532	5.6847	3.38076	1.64678e-10	4.86019e-08	1.77982	2.11642e-08	1.37275e-06
WBGene00019421	ensembl	K05F6.10	protein_coding	0.507182	5.30763	1.97995	3.36591	4.89518e-07	5.9813e-06	1.91369	5.30999e-06	8.60002e-05
WBGene00012921	ensembl	Y46G5A.36	protein_coding	0.329528	3.32346	0.884906	3.32375	2.25369e-08	9.06046e-07	1.39223	0.00125438	0.00577698
WBGene00044719	ensembl	clec-172	protein_coding	0.503724	4.95562	3.02362	3.27341	2.27134e-08	9.06046e-07	2.53441	1.2104e-08	8.85695e-07
WBGene00007358	ensembl	lact-6	protein_coding	0.103929	1.06128	1.27561	3.26839	0.00185312	0.00414174	3.54803	6.28438e-07	1.72266e-05
WBGene00011800	ensembl	T16G1.6	protein_coding	2.27948	21.9397	8.65995	3.26293	5.30564e-10	9.49013e-08	1.88568	5.92809e-09	5.22262e-07
WBGene00018906	ensembl	egas-4	protein_coding	0.52849	5.0388	4.0387	3.25098	2.2537e-09	2.38973e-07	2.88961	9.32367e-10	1.2881e-07
WBGene00044206	ensembl	T26H5.9	protein_coding	1.2798	12.1712	3.9241	3.25017	8.62967e-09	5.19776e-07	1.57676	2.31884e-05	0.000252379
WBGene00044212	ensembl	Y68A4A.13	protein_coding	0.307668	2.91544	1.50972	3.22044	9.38525e-08	2.09841e-06	2.23066	1.14603e-05	0.000150103
WBGene00005003	ensembl	spp-18	protein_coding	6.94058	63.7608	47.8359	3.20076	1.31922e-12	1.3897e-09	2.74934	2.49037e-10	4.54634e-08
WBGene00015759	ensembl	C14C6.5	protein_coding	3.66197	33.205	8.41874	3.17516	8.1609e-11	3.11932e-08	1.15898	2.5461e-07	8.80594e-06
WBGene00007875	ensembl	dod-24	protein_coding	5.95244	53.5675	25.7874	3.16771	8.61918e-13	1.17406e-09	2.07604	3.52103e-10	5.93814e-08
WBGene00009022	ensembl	F21F12.1	protein_coding	0.0259674	0.261994	0.184821	3.1664	0.000394162	0.00110353	2.62887	0.00620057	0.0203408
WBGene00006611	ensembl	tre-5	protein_coding	1.07035	9.61569	3.34771	3.15955	1.72427e-08	7.97675e-07	1.60379	2.81932e-07	9.58245e-06
WBGene00050879	ensembl	D1081.11	protein_coding	0.17856	1.61359	0.460064	3.14358	7.05113e-07	7.65551e-06	1.31234	0.0104378	0.0309343
WBGene00010769	ensembl	asah-1	protein_coding	19.7788	165.756	70.3133	3.067	3.73727e-09	3.18171e-07	1.79251	2.65574e-11	9.22116e-09
WBGene00017703	ensembl	F22E5.1	protein_coding	1.4865	12.2089	9.38339	3.0409	2.60512e-09	2.59165e-07	2.61949	8.19563e-12	4.39783e-09
WBGene00017378	ensembl	F11C7.6	protein_coding	0.346048	2.86167	0.999999	3.04013	2.6549e-07	3.97741e-06	1.4874	0.000669203	0.00350185
WBGene00017484	ensembl	F15E6.3	protein_coding	7.66937	62.3302	17.8864	3.01295	0.000828013	0.00207978	1.18111	0.000108121	0.000834978
WBGene00005188	ensembl	srg-31	protein_coding	0.0938805	0.766365	0.422121	2.97976	6.99983e-06	4.14447e-05	2.08446	0.000495035	0.00276358
WBGene00003995	ensembl	pgp-1	protein_coding	1.92748	15.1296	2.99541	2.96315	5.97073e-05	0.00022905	0.590075	0.0159365	0.0431367
WBGene00011262	ensembl	pho-8	protein_coding	2.32092	17.6047	4.58803	2.91662	1.56734e-06	1.3382e-05	0.937082	0.000470624	0.0026507
WBGene00017433	ensembl	F13H6.5	protein_coding	0.54627	4.13218	1.45317	2.89976	1.07741e-06	1.02948e-05	1.36436	0.000948707	0.00460392
WBGene00001506	ensembl	fut-2	protein_coding	0.759446	5.6414	1.42787	2.87655	2.86593e-05	0.000126307	0.860402	0.0107097	0.0315869
WBGene00008494	ensembl	F01D5.3	protein_coding	2.74563	20.1388	14.8764	2.8721	6.29043e-11	2.64212e-08	2.39921	5.59129e-10	8.32022e-08
WBGene00020351	ensembl	T08B6.1	protein_coding	0.00798913	0.0848126	0.194997	2.86811	0.0226293	0.0365186	4.04128	0.000888203	0.00436655
WBGene00004993	ensembl	spp-8	protein_coding	28.4977	205.444	79.946	2.84845	1.04067e-10	3.50365e-08	1.4489	5.93044e-12	3.82815e-09
WBGene00009487	ensembl	clec-232	protein_coding	0.424374	3.08455	0.989232	2.84592	7.30199e-07	7.80348e-06	1.17501	0.00460011	0.0161689
WBGene00015045	ensembl	cyp-34A10	protein_coding	2.17154	15.4522	5.25648	2.82505	9.91625e-06	5.4635e-05	1.2308	3.85642e-06	6.78148e-05
WBGene00016052	ensembl	dod-3	protein_coding	0.914366	6.47308	2.97048	2.81312	9.75632e-08	2.16226e-06	1.65377	1.26612e-06	2.94231e-05
WBGene00012526	ensembl	Y32B12C.3	protein_coding	0.0399456	0.319255	0.498835	2.81285	0.00418355	0.00832759	3.38478	0.0101711	0.0303522
WBGene00006650	ensembl	tts-1	ncRNA	24.0551	165.08	46.7085	2.77776	2.00862e-12	1.75923e-09	0.91848	1.56223e-09	1.92838e-07
WBGene00022314	ensembl	Y77E11A.14	protein_coding	1.46195	10.0374	2.31126	2.76197	1.10849e-07	2.34518e-06	0.620349	0.0164757	0.0443123
WBGene00017200	ensembl	F07C4.6	protein_coding	0.0239674	0.182939	0.528121	2.75644	0.0167283	0.0280675	4.15315	3.20566e-05	0.000324933
WBGene00003093	ensembl	lys-4	protein_coding	86.2738	580.179	507.581	2.74904	6.88979e-12	4.69248e-09	2.51856	9.33847e-13	1.47698e-09
WBGene00017211	ensembl	fbxb-36	protein_coding	0.40416	2.69236	1.07477	2.71828	4.25306e-07	5.42212e-06	1.36252	0.000773257	0.00391933
WBGene00008389	ensembl	D1086.2	protein_coding	0.60724	3.94889	1.20758	2.70434	5.07429e-08	1.46107e-06	0.952527	0.00292833	0.0113121
WBGene00019619	ensembl	asp-14	protein_coding	18.457	118.782	30.22	2.68429	2.22118e-07	3.55952e-06	0.673093	0.0159388	0.0431367
WBGene00006167	ensembl	str-116	protein_coding	0.0167665	0.130368	0.129626	2.65338	0.0124534	0.0216349	2.63335	0.0157506	0.0427451
WBGene00018343	ensembl	F42A10.7	protein_coding	21.1296	132.851	192.742	2.65231	5.39613e-05	0.000211646	3.15282	6.19708e-11	1.5904e-08
WBGene00003096	ensembl	lys-7	protein_coding	6.39136	38.9295	36.9795	2.60588	4.89627e-08	1.43548e-06	2.49112	0.000397502	0.00231623
WBGene00001399	ensembl	fat-7	protein_coding	18.5115	112.193	63.0799	2.5992	2.24085e-13	4.96012e-10	1.73059	1.00089e-12	1.47698e-09
WBGene00012914	ensembl	bcmo-1	protein_coding	0.0978806	0.58339	0.605089	2.58949	0.000995547	0.0024304	2.58283	0.000160003	0.0011356
WBGene00017364	ensembl	clec-7	protein_coding	2.13341	12.7812	3.90895	2.57735	3.08285e-09	2.88842e-07	0.828634	0.0011243	0.00528511
WBGene00021874	ensembl	clec-81	protein_coding	3.33734	19.3017	14.5489	2.52647	1.00735e-09	1.52463e-07	2.08267	5.56891e-11	1.45021e-08
WBGene00017434	ensembl	F13H8.1	protein_coding	2.14411	12.3052	4.52199	2.50587	1.34805e-06	1.2099e-05	1.03218	0.000326005	0.00198766
WBGene00018803	ensembl	fbxa-24	protein_coding	0.898436	5.10472	1.63341	2.49867	3.31706e-08	1.15777e-06	0.81999	0.00222914	0.00914587
WBGene00021583	ensembl	clec-72	protein_coding	3.88659	21.3517	6.31236	2.4543	1.22599e-09	1.65388e-07	0.660911	0.000270847	0.00170864
WBGene00003689	ensembl	nhr-99	protein_coding	1.9724	10.7059	4.69908	2.42739	5.48466e-07	6.50518e-06	1.20916	7.18714e-06	0.000106695
WBGene00021335	ensembl	spp-23	protein_coding	15.7688	84.5097	75.0419	2.42118	4.97219e-09	3.82816e-07	2.2133	3.67734e-12	3.03783e-09
WBGene00077783	ensembl	D1054.18	protein_coding	0.354402	1.8909	0.957483	2.40801	1.46172e-06	1.27727e-05	1.39861	0.000978892	0.00471951
WBGene00004102	ensembl	pqn-10	protein_coding	0.0595003	0.313492	0.269766	2.37727	0.00271238	0.00573639	2.06869	0.00313497	0.0119565
WBGene00008462	ensembl	E02H4.4	protein_coding	0.289572	1.52354	1.01688	2.37378	3.63982e-06	2.49725e-05	1.74795	9.24622e-05	0.00074154
WBGene00050899	ensembl	T10C6.15	protein_coding	0.546104	2.78799	1.26191	2.36636	7.44404e-06	4.34186e-05	1.17139	0.000725797	0.00373617
WBGene00000038	ensembl	ace-4	protein_coding	0.170936	0.889177	0.530688	2.3473	2.8094e-05	0.000124062	1.55972	0.00254148	0.010162
WBGene00003094	ensembl	lys-5	protein_coding	0.718535	3.6352	9.65324	2.31952	2.75935e-06	2.0334e-05	3.68644	4.54173e-09	4.32392e-07
WBGene00021772	ensembl	math-45	protein_coding	0.298902	1.47904	0.83818	2.3057	2.57012e-05	0.000115629	1.45426	0.000828886	0.00413929
WBGene00003095	ensembl	lys-6	protein_coding	0.996268	4.93728	10.1383	2.30433	1.07731e-07	2.29291e-06	3.3083	1.60756e-10	3.42971e-08
WBGene00000009	ensembl	aat-8	protein_coding	0.248838	1.21762	1.32202	2.27092	7.82242e-06	4.51497e-05	2.34961	2.25946e-06	4.49557e-05
WBGene00004003	ensembl	pgp-9	protein_coding	11.5406	55.6662	21.7437	2.26781	1.22423e-06	1.12792e-05	0.875105	4.6379e-06	7.75523e-05
WBGene00011839	ensembl	T19C4.5	protein_coding	4.20264	20.2295	7.63716	2.26736	8.1457e-10	1.32334e-07	0.823469	8.47193e-06	0.000119394
WBGene00020699	ensembl	T22F3.10	protein_coding	0.859043	4.12241	1.85519	2.26693	1.59848e-07	2.90317e-06	1.07753	0.000497856	0.00277496
WBGene00019772	ensembl	M04G7.1	protein_coding	1.38477	6.6454	2.669	2.24952	1.1715e-05	6.20364e-05	0.898237	0.00345126	0.0128688
WBGene00014472	ensembl	MTCE.33	rRNA	4.77606	22.6225	15.8992	2.24303	2.67646e-06	1.98471e-05	1.69377	0.000809562	0.00405537
WBGene00012610	ensembl	Y38F1A.8	protein_coding	1.82205	8.66751	3.13358	2.243	2.8386e-07	4.15024e-06	0.743502	0.00257112	0.010252
WBGene00020954	ensembl	W02G9.4	protein_coding	5.53377	26.0542	8.98565	2.23471	1.1643e-07	2.41138e-06	0.659918	0.000805186	0.00403802
WBGene00016474	ensembl	C36C5.5	protein_coding	2.5066	11.7999	6.25987	2.23271	1.6743e-09	1.98155e-07	1.28086	2.50482e-06	4.8582e-05
WBGene00007758	ensembl	C27A7.8	protein_coding	0.0983042	0.465304	0.525617	2.22928	0.00216579	0.00473128	2.36582	0.00714948	0.0228402
WBGene00015087	ensembl	B0252.1	protein_coding	2.21204	10.3601	6.74565	2.22657	4.6752e-07	5.79346e-06	1.56751	3.83145e-08	2.12023e-06
WBGene00011660	ensembl	T09E11.11	pseudogene	3.586	16.7797	8.66108	2.22056	4.68065e-09	3.65308e-07	1.23034	1.55157e-07	6.06515e-06
WBGene00018755	ensembl	bcmo-2	protein_coding	3.31075	15.4219	6.14862	2.21991	8.55937e-09	5.17301e-07	0.853836	2.52166e-05	0.000271121
WBGene00009526	ensembl	clec-169	protein_coding	1.00709	4.65203	1.81796	2.19783	8.33634e-08	1.94493e-06	0.81585	0.00235365	0.00956586
WBGene00219422	ensembl	Y52B11A.20	protein_coding	0.026391	0.124784	0.296916	2.19255	0.025837	0.041037	3.32609	0.000358244	0.0021338
WBGene00021858	ensembl	Y54F10BM.3	protein_coding	7.41619	33.8514	11.7642	2.18609	2.30156e-09	2.4116e-07	0.627189	9.16933e-05	0.000737043
WBGene00011671	ensembl	cyp-13A4	protein_coding	0.168088	0.788139	0.595441	2.18569	0.000714523	0.00182659	1.74252	0.00403941	0.0145445
WBGene00004987	ensembl	spp-2	protein_coding	6.49892	29.3292	17.6729	2.16796	3.7288e-07	4.97586e-06	1.40252	5.3773e-09	4.83357e-07
WBGene00004989	ensembl	spp-4	protein_coding	11.4888	51.0004	35.1495	2.14913	2.30151e-10	5.82217e-08	1.57482	2.80231e-12	2.91902e-09
WBGene00044753	ensembl	F49H12.7	protein_coding	0.59531	2.64143	1.51256	2.1465	1.35133e-06	1.21133e-05	1.30295	7.0473e-05	0.000598818
WBGene00016929	ensembl	C54F6.12	protein_coding	0.223294	1.00153	0.754999	2.13245	2.82222e-05	0.000124535	1.70233	0.000149744	0.00107879
WBGene00045248	ensembl	ZK180.7	protein_coding	0.211364	0.955971	0.613344	2.1291	0.000163437	0.000528802	1.46714	0.00249745	0.0100329
WBGene00017677	ensembl	asp-11	protein_coding	0.923626	4.05534	1.64064	2.12677	4.34247e-07	5.49653e-06	0.785995	0.00246546	0.00992237
WBGene00021028	ensembl	W04C9.6	protein_coding	0.532244	2.27766	2.10652	2.10235	2.77127e-06	2.04043e-05	1.9434	3.63957e-06	6.49692e-05
WBGene00015756	ensembl	C14C6.2	protein_coding	4.30513	18.4675	7.61888	2.09683	6.98322e-08	1.76908e-06	0.781643	0.00028784	0.00179728
WBGene00022487	ensembl	fbxa-21	protein_coding	1.83519	7.79575	4.40909	2.08929	5.57184e-06	3.48274e-05	1.22399	1.03808e-05	0.000140538
WBGene00014006	ensembl	ZK596.1	protein_coding	2.54453	10.7999	4.40046	2.0795	3.73735e-08	1.22511e-06	0.749072	0.000333514	0.00202255
WBGene00022550	ensembl	ZC196.6	protein_coding	0.107141	0.454132	0.412134	2.07554	0.00295518	0.00617831	1.91379	0.00527314	0.0179882
WBGene00019507	ensembl	K07H8.7	protein_coding	0.336729	1.43782	0.658864	2.07401	1.02677e-05	5.61e-05	0.932205	0.0151548	0.0414074
WBGene00007946	ensembl	ugt-33	protein_coding	0.277347	1.15836	0.707686	2.06548	6.79615e-05	0.000254809	1.3029	0.00308515	0.0118123
WBGene00008220	ensembl	C50B6.7	protein_coding	23.3625	97.6166	65.6635	2.06173	6.16998e-08	1.63072e-06	1.45283	2.46416e-13	6.23362e-10
WBGene00006853	ensembl	unc-130	protein_coding	0.532244	2.21014	0.976246	2.05218	5.04077e-06	3.21664e-05	0.832798	0.0166763	0.0447362
WBGene00008388	ensembl	D1086.1	protein_coding	1.35338	5.59609	2.268	2.042	7.1736e-08	1.79633e-06	0.704348	0.00450596	0.0158947
WBGene00009238	ensembl	F28H7.4	protein_coding	0.37238	1.51347	1.06181	2.03773	5.34163e-05	0.000210153	1.46454	0.000176333	0.00122307
WBGene00011880	ensembl	T21B6.3	protein_coding	13.8473	55.5564	21.2815	2.00169	6.12749e-08	1.62433e-06	0.580396	0.00064177	0.00338429
WBGene00009213	ensembl	thn-1	protein_coding	0.550528	2.21066	2.33918	1.99883	1.5331e-05	7.67105e-05	2.04917	7.33485e-07	1.95023e-05
WBGene00014057	ensembl	ZK673.1	protein_coding	4.20953	16.821	12.2615	1.9938	1.00553e-07	2.19555e-06	1.50218	1.23597e-07	5.16191e-06
WBGene00235387	ensembl	W04C9.8	ncRNA	0.279229	1.11337	0.614551	1.99375	5.109e-05	0.000202439	1.10737	0.00845477	0.026132
WBGene00043062	ensembl	clec-80	protein_coding	4.12427	16.2753	11.1332	1.97992	8.24112e-10	1.32667e-07	1.39462	2.80566e-09	2.94143e-07
WBGene00007203	ensembl	best-1	protein_coding	5.40413	21.2495	8.45778	1.97268	2.01953e-09	2.19461e-07	0.608638	0.000642281	0.00338439
WBGene00007957	ensembl	C35C5.8	protein_coding	6.93017	26.8698	13.0311	1.95459	3.3237e-10	7.44337e-08	0.87364	1.51843e-06	3.36702e-05
WBGene00008044	ensembl	C40H1.9	protein_coding	0.120213	0.467811	0.416337	1.95251	0.000905854	0.00224411	1.71896	0.00227105	0.0092834
WBGene00015220	ensembl	B0507.3	protein_coding	1.33346	5.15672	2.81378	1.94816	6.56618e-07	7.22648e-06	1.0343	6.78171e-05	0.000579588
WBGene00022643	ensembl	ZK6.8	protein_coding	16.7471	64.4465	39.5883	1.94198	1.05351e-06	1.01224e-05	1.20315	2.36847e-11	8.38816e-09
WBGene00020943	ensembl	W02D7.8	protein_coding	0.536468	2.04033	1.0525	1.90613	7.18115e-06	4.22611e-05	0.927585	0.00608413	0.0200666
WBGene00043980	ensembl	F11D5.7	protein_coding	1.24951	4.669	3.07674	1.89651	8.65285e-07	8.86523e-06	1.25729	1.91434e-05	0.000218141
WBGene00019779	ensembl	M60.2	protein_coding	71.6401	264.601	268.041	1.88455	4.68957e-11	2.09692e-08	1.86524	7.09153e-17	6.27884e-13
WBGene00004236	ensembl	ptr-22	protein_coding	0.396642	1.48498	0.806917	1.8784	0.000107555	0.000372938	0.962117	0.0128642	0.0363955
WBGene00001623	ensembl	glt-5	protein_coding	5.18952	18.828	9.86601	1.85824	1.212e-09	1.65388e-07	0.887255	1.89286e-06	3.94592e-05
WBGene00000986	ensembl	dhs-23	protein_coding	1.5162	5.49742	2.33726	1.85677	0.000190395	0.000600233	0.582057	0.00996577	0.029835
WBGene00009431	ensembl	dct-17	protein_coding	2.37483	8.56644	5.24588	1.8533	2.32469e-07	3.63694e-06	1.10615	0.000801328	0.00402323
WBGene00021859	ensembl	fbxa-39	protein_coding	0.274017	0.99148	0.617208	1.84844	0.000507062	0.00136253	1.11317	0.00721557	0.0230264
WBGene00017488	ensembl	dct-7	protein_coding	0.472239	1.74987	1.2436	1.83739	0.00161271	0.00367053	1.33433	0.00118875	0.00553522
WBGene00044728	ensembl	Y53F4B.45	ncRNA	10.475	37.062	16.5998	1.82122	4.27858e-10	8.19511e-08	0.625237	4.20614e-06	7.2313e-05
WBGene00004114	ensembl	pqn-25	protein_coding	1.31754	4.66218	2.1299	1.81826	5.316e-06	3.34408e-05	0.651676	0.00565677	0.0189788
WBGene00003711	ensembl	nhr-121	protein_coding	4.91864	17.3119	9.72411	1.81427	3.35394e-09	2.94017e-07	0.944538	3.91956e-07	1.22628e-05
WBGene00050945	ensembl	C45B11.7	pseudogene	0.79573	2.76386	1.46773	1.80401	6.24229e-06	3.79336e-05	0.844285	0.00292887	0.0113121
WBGene00019818	ensembl	R02C2.7	protein_coding	0.497805	1.7277	0.963913	1.80048	3.81034e-05	0.00015989	0.923943	0.00889508	0.0272563
WBGene00022181	ensembl	pho-9	protein_coding	11.1185	38.5425	45.2131	1.7905	1.00267e-07	2.19326e-06	1.98496	2.09321e-05	0.000234006
WBGene00017868	ensembl	slc-28.2	protein_coding	1.17495	4.05978	1.87427	1.78729	2.31638e-07	3.63639e-06	0.638954	0.00876633	0.026927
WBGene00000830	ensembl	ctl-1	protein_coding	1.95019	6.75608	3.70532	1.78617	7.4385e-07	7.90616e-06	0.883309	0.000267244	0.00169194
WBGene00011725	ensembl	lips-5	protein_coding	0.992187	3.44557	4.09074	1.7839	1.15059e-05	6.10569e-05	1.99254	1.49278e-07	5.94028e-06
WBGene00219619	ensembl	linc-76	lincRNA	0.151804	0.523983	0.384149	1.7751	0.00292493	0.00612521	1.26986	0.0180235	0.0476003
WBGene00017901	ensembl	igeg-1	protein_coding	2.59986	8.90658	4.32384	1.76765	2.77235e-06	2.04043e-05	0.692547	0.000770443	0.0039121
WBGene00006418	ensembl	tag-38	protein_coding	2.43237	8.23337	8.71961	1.7547	2.41019e-07	3.72748e-06	1.80263	5.78557e-09	5.14828e-07
WBGene00015044	ensembl	cyp-34A9	protein_coding	4.07191	13.7411	7.31377	1.75304	3.33109e-05	0.000143181	0.803078	0.000235796	0.00153172
WBGene00016340	ensembl	gba-2	protein_coding	0.213728	0.728001	0.769284	1.7466	0.00022969	0.000700843	1.78349	0.000112882	0.00086458
WBGene00008097	ensembl	ugt-15	protein_coding	0.207257	0.697753	2.83298	1.74475	0.000628526	0.00163796	3.71669	1.63508e-09	1.9762e-07
WBGene00206536	ensembl	C14A6.16	pseudogene	0.907154	3.05426	1.76767	1.74286	2.40935e-06	1.83426e-05	0.91752	0.000752229	0.00384267
WBGene00017103	ensembl	klo-2	protein_coding	5.96759	19.914	15.2331	1.73834	3.79128e-08	1.22511e-06	1.31433	4.65401e-08	2.48232e-06
WBGene00016782	ensembl	phat-3	protein_coding	2.25752	7.52925	5.56103	1.73537	4.64952e-08	1.38376e-06	1.2578	1.68453e-06	3.60325e-05
WBGene00018568	ensembl	F47E1.4	protein_coding	3.87448	12.9209	7.78909	1.73443	1.54305e-07	2.84628e-06	0.966557	1.12933e-05	0.000148245
WBGene00000831	ensembl	ctl-2	protein_coding	27.7466	92.035	54.449	1.72913	9.28113e-11	3.35409e-08	0.933219	3.27013e-10	5.56802e-08
WBGene00008593	ensembl	clec-227	protein_coding	10.6694	35.3301	32.5921	1.72396	8.41035e-08	1.95363e-06	1.5728	1.08424e-11	5.03882e-09
WBGene00017751	ensembl	F23F12.3	protein_coding	3.54629	11.5719	7.8034	1.70314	8.7175e-08	2.0022e-06	1.09827	8.59804e-07	2.2002e-05
WBGene00044514	ensembl	R09E12.9	protein_coding	2.29397	7.41316	3.9131	1.70032	0.0131642	0.022716	0.73382	0.000235712	0.00153172
WBGene00008320	ensembl	C54G10.4	protein_coding	2.12219	6.83447	4.02046	1.67762	1.38034e-05	7.06491e-05	0.881704	0.000207083	0.00138431
WBGene00011445	ensembl	T04F8.7	protein_coding	3.8445	12.1824	5.91498	1.66109	1.25001e-07	2.50115e-06	0.583762	0.00115441	0.00539515
WBGene00044082	ensembl	D1086.12	protein_coding	3.26088	10.2658	5.45838	1.65817	2.33461e-07	3.6424e-06	0.708453	0.0017149	0.00742842
WBGene00013037	ensembl	Y49E10.18	protein_coding	17.4336	54.6445	36.5568	1.64798	3.00578e-11	1.43855e-08	1.03044	1.80617e-10	3.76279e-08
WBGene00019977	ensembl	fpn-1.2	protein_coding	1.29771	4.03796	2.14251	1.63487	4.22049e-06	2.79807e-05	0.684892	0.00537387	0.0182488
WBGene00017715	ensembl	F22F1.3	protein_coding	0.362756	1.12524	0.731312	1.63432	7.72741e-05	0.000284366	0.96664	0.0060809	0.0200635
WBGene00004157	ensembl	pqn-75	protein_coding	1.87101	5.83818	3.36502	1.63314	2.32522e-05	0.000106893	0.799894	0.0028032	0.0109409
WBGene00003618	ensembl	nhr-19	protein_coding	8.31453	25.7155	15.7232	1.63022	7.32804e-09	4.70163e-07	0.881572	3.88989e-07	1.21915e-05
WBGene00012664	ensembl	Y39B6A.1	protein_coding	303.132	919.743	1043.15	1.60119	9.90471e-09	5.69457e-07	1.74452	1.84882e-08	1.23543e-06
WBGene00206377	ensembl	F44E5.15	protein_coding	0.0858324	0.261634	0.268313	1.5979	0.0188897	0.0312353	1.57075	0.0187529	0.0491674
WBGene00006576	ensembl	tkr-1	protein_coding	0.408583	1.2304	0.779738	1.59125	0.000212323	0.000658461	0.89705	0.0160008	0.0432647
WBGene00010497	ensembl	axl-1	protein_coding	1.21253	3.63556	1.86455	1.58116	2.07283e-06	1.64673e-05	0.580418	0.0114223	0.0331856
WBGene00001854	ensembl	hil-3	protein_coding	6.34894	19.0382	11.8728	1.57956	1.92544e-07	3.26103e-06	0.864035	0.000103693	0.00080783
WBGene00013046	ensembl	Y50E8A.1	protein_coding	2.98611	8.87441	5.14937	1.571	1.72543e-07	3.04018e-06	0.747157	9.87651e-05	0.000779466
WBGene00020678	ensembl	T22B11.4	protein_coding	6.8192	20.2197	11.9061	1.56575	3.65873e-06	2.50731e-05	0.762439	0.00223478	0.00916055
WBGene00023501	ensembl	F11E6.11	protein_coding	0.564436	1.68926	1.10253	1.56519	0.000383682	0.00107879	0.908463	0.0115358	0.0334312
WBGene00000219	ensembl	asp-6	protein_coding	678.74	2008.25	1400.65	1.56495	1.23284e-09	1.65388e-07	1.00741	1.60112e-11	6.73332e-09
WBGene00007857	ensembl	C31H5.6	protein_coding	24.3168	71.4101	59.3472	1.55462	2.40177e-08	9.45125e-07	1.24799	3.77413e-12	3.03783e-09
WBGene00021861	ensembl	Y54F10BM.6	protein_coding	0.111071	0.329702	0.418626	1.55	0.00555183	0.0106386	1.82968	0.0014142	0.00635118
WBGene00019532	ensembl	K08D10.9	pseudogene	1.37316	4.02033	2.45693	1.54712	2.74454e-05	0.000121989	0.792856	0.0026655	0.0105322
WBGene00017762	ensembl	F23H11.7	protein_coding	0.835912	2.42335	1.3809	1.54371	0.000107485	0.000372767	0.682656	0.0159947	0.0432552
WBGene00001671	ensembl	gpa-9	protein_coding	0.472803	1.33753	1.02733	1.53227	0.00210537	0.00462038	1.08601	0.00512347	0.0176168
WBGene00010791	ensembl	sodh-2	protein_coding	0.307314	0.882314	0.798165	1.51045	0.00183869	0.0041126	1.33949	0.00195026	0.00822266
WBGene00017667	ensembl	ttr-37	protein_coding	4.43544	12.5687	8.17187	1.50019	3.774e-08	1.22511e-06	0.843063	1.8802e-06	3.92625e-05
WBGene00000212	ensembl	asm-2	protein_coding	12.2172	34.3521	19.503	1.48988	6.98294e-09	4.55878e-07	0.636396	5.45616e-06	8.75953e-05
WBGene00020728	ensembl	T23E1.1	protein_coding	0.164582	0.460784	0.444911	1.48331	0.00243818	0.00523464	1.39167	0.00507696	0.0175181
WBGene00000541	ensembl	cln-3.3	protein_coding	3.1151	8.68711	7.68621	1.48208	8.40882e-07	8.68748e-06	1.26498	1.0304e-07	4.50938e-06
WBGene00021235	ensembl	Y19D10B.6	protein_coding	1.01187	2.82778	2.23581	1.48116	1.24401e-05	6.50971e-05	1.10317	0.000117688	0.000894044
WBGene00020662	ensembl	T21H3.1	protein_coding	182.641	509.599	329.54	1.48008	3.57659e-08	1.20179e-06	0.813638	1.33957e-10	3.04117e-08
WBGene00009429	ensembl	F35E12.5	protein_coding	0.275958	0.77484	0.753393	1.47786	0.00149745	0.00345092	1.41607	0.010989	0.0322389
WBGene00016269	ensembl	C30G4.4	protein_coding	13.0751	36.4195	22.949	1.47577	7.59807e-09	4.8398e-07	0.772263	4.73946e-07	1.4051e-05
WBGene00000214	ensembl	asp-1	protein_coding	1074.38	2978.87	2031.78	1.47121	8.18048e-09	4.99854e-07	0.881501	8.03171e-11	1.97535e-08
WBGene00019279	ensembl	K01A2.4	protein_coding	2.58814	7.16669	5.69076	1.47086	6.09646e-07	6.90329e-06	1.09775	1.03242e-06	2.53918e-05
WBGene00019902	ensembl	R05G6.10	protein_coding	9.0219	24.9538	24.0013	1.46796	1.24043e-05	6.49293e-05	1.37179	1.39115e-09	1.7851e-07
WBGene00016546	ensembl	C40A11.3	protein_coding	0.180619	0.502569	0.572559	1.46771	0.00321847	0.0066487	1.62132	0.00275665	0.0108069
WBGene00015949	ensembl	C18A11.3	protein_coding	7.52431	20.7851	14.7047	1.46332	2.42062e-08	9.46231e-07	0.928234	2.73771e-07	9.35894e-06
WBGene00020007	ensembl	R11F4.1	protein_coding	44.2242	120.555	91.4178	1.44643	1.31231e-10	4.10948e-08	1.00927	5.0527e-12	3.63436e-09
WBGene00016367	ensembl	nhr-162	protein_coding	0.913261	2.48509	2.66856	1.44296	7.19556e-05	0.000267687	1.49711	6.17447e-06	9.61489e-05
WBGene00007112	ensembl	B0035.13	protein_coding	53.1619	143.968	110.27	1.43725	4.03536e-10	8.09464e-08	1.01477	2.72093e-11	9.26582e-09
WBGene00009724	ensembl	F45D3.4	protein_coding	56.6924	153.385	136.139	1.43475	2.26675e-05	0.000104694	1.22547	0.000343964	0.00206906
WBGene00020188	ensembl	T03F1.6	protein_coding	2.69288	7.29992	6.90944	1.43314	1.67023e-06	1.3971e-05	1.31799	3.45138e-07	1.11434e-05
WBGene00004058	ensembl	pmp-1	protein_coding	45.4247	120.499	94.7287	1.40754	2.191e-06	1.7175e-05	1.02164	4.41262e-09	4.285e-07
WBGene00011733	ensembl	T12D8.5	protein_coding	5.5599	14.7233	12.9951	1.40193	1.65314e-06	1.38607e-05	1.18458	1.20855e-07	5.08336e-06
WBGene00000216	ensembl	asp-3	protein_coding	576.332	1516.3	1095.62	1.39549	3.59211e-09	3.07291e-07	0.889073	4.821e-11	1.33829e-08
WBGene00012883	ensembl	Y45F10D.2	protein_coding	0.463473	1.22735	0.899684	1.39457	0.000432832	0.00119349	0.906435	0.00939298	0.0284764
WBGene00018268	ensembl	F41C3.2	protein_coding	8.96028	23.5872	19.0422	1.39273	2.67546e-05	0.000119458	1.04779	2.91467e-08	1.74036e-06
WBGene00017582	ensembl	F18G5.6	protein_coding	18.2616	47.8923	30.8031	1.3899	4.63072e-09	3.64448e-07	0.714865	4.46e-07	1.33329e-05
WBGene00019300	ensembl	swt-1	protein_coding	14.4145	37.6637	30.547	1.3832	7.52364e-08	1.84272e-06	1.04535	3.14174e-09	3.23453e-07
WBGene00020865	ensembl	T27E4.7	protein_coding	8.18647	21.3485	15.546	1.38032	1.42573e-07	2.70239e-06	0.887518	2.28208e-07	8.16384e-06
WBGene00003628	ensembl	nhr-35	protein_coding	10.3805	26.8273	16.0725	1.37017	1.80529e-08	8.0932e-07	0.591439	9.63432e-06	0.000132252
WBGene00019097	ensembl	F59B1.2	protein_coding	67.7819	174.882	157.032	1.36713	1.91756e-10	5.16233e-08	1.17333	4.45666e-13	7.89185e-10
WBGene00006679	ensembl	twk-26	protein_coding	3.84163	9.78463	7.39656	1.34863	7.67788e-06	4.45041e-05	0.906376	3.49456e-06	6.25067e-05
WBGene00009236	ensembl	F28H7.2	protein_coding	0.889176	2.28449	1.54543	1.34734	4.87938e-05	0.000195131	0.748669	0.00698274	0.0224086
WBGene00009480	ensembl	F36F2.7	protein_coding	0.27843	0.715936	0.707536	1.33734	0.00359688	0.00731773	1.28456	0.00554538	0.0186723
WBGene00001575	ensembl	gei-18	protein_coding	0.189761	0.473774	0.430533	1.33678	0.0194033	0.0319744	1.13433	0.0183079	0.0482611
WBGene00007389	ensembl	glb-3	protein_coding	0.967936	2.44152	1.704	1.33071	1.61634e-05	7.99947e-05	0.776194	0.00208548	0.00866486
WBGene00001898	ensembl	his-24	protein_coding	15.6723	39.5017	40.5523	1.33068	3.4097e-07	4.67691e-06	1.33254	3.94781e-07	1.22861e-05
WBGene00016545	ensembl	C40A11.2	protein_coding	0.140191	0.348974	0.778903	1.32387	0.0172314	0.028788	2.42828	2.5182e-05	0.000270993
WBGene00011070	ensembl	R06F6.7	protein_coding	0.948982	2.36805	1.6698	1.31514	7.98257e-05	0.000291876	0.771982	0.00618398	0.0203014
WBGene00007962	ensembl	C35D6.5	pseudogene	0.193456	0.479886	0.606264	1.31307	0.0142269	0.0243386	1.60902	0.00265431	0.010508
WBGene00014454	ensembl	MTCE.7	rRNA	5.82499	14.4246	15.7816	1.3101	9.5099e-05	0.000337343	1.39823	5.09283e-09	4.72166e-07
WBGene00044574	ensembl	F23G4.1	protein_coding	0.747066	1.82351	1.8596	1.29086	0.000121934	0.000414912	1.27247	0.000106425	0.000824757
WBGene00010334	ensembl	del-5	protein_coding	3.63001	8.81596	5.61694	1.27789	4.65872e-06	3.01942e-05	0.589487	0.000923549	0.00450653
WBGene00023432	ensembl	K12B6.9	protein_coding	3.88943	9.36966	6.64926	1.26838	1.59007e-06	1.34682e-05	0.73736	7.26782e-05	0.000612558
WBGene00016224	ensembl	fbxa-57	protein_coding	0.276076	0.663175	0.540367	1.26463	0.00231354	0.00500712	0.923353	0.0173286	0.0461367
WBGene00021919	ensembl	cutl-25	protein_coding	0.164523	0.399039	0.408732	1.25923	0.0214582	0.0348703	1.27105	0.016917	0.0452723
WBGene00008028	ensembl	scl-6	protein_coding	0.670965	1.59825	2.03976	1.25912	0.00229435	0.00496983	1.55752	6.555e-05	0.000564023
WBGene00009237	ensembl	F28H7.3	protein_coding	120.593	286.205	211.012	1.24679	1.32279e-10	4.10948e-08	0.768809	2.07306e-10	4.03404e-08
WBGene00012062	ensembl	T26G10.5	protein_coding	0.643373	1.50696	1.17635	1.23876	0.00218557	0.00476803	0.827124	0.0143161	0.0396047
WBGene00007973	ensembl	C36B1.6	protein_coding	2.1394	5.00195	3.32981	1.22609	0.000128009	0.000432306	0.595689	0.00757715	0.0239515
WBGene00014300	ensembl	D2023.1	protein_coding	2.53554	5.8605	6.14897	1.21016	6.80762e-06	4.06227e-05	1.2389	9.46298e-08	4.25306e-06
WBGene00044396	ensembl	ZK1290.14	protein_coding	2.73418	6.34791	4.47953	1.21001	7.9256e-06	4.55819e-05	0.668718	0.00127755	0.0058558
WBGene00003707	ensembl	nhr-117	protein_coding	3.95174	9.15212	7.4353	1.20804	2.89146e-06	2.09845e-05	0.872146	6.64414e-06	0.000100701
WBGene00008841	ensembl	F15A4.6	protein_coding	6.32693	14.6184	13.6983	1.20782	6.51616e-07	7.20276e-06	1.07501	1.31147e-07	5.43878e-06
WBGene00020340	ensembl	T08B1.1	protein_coding	57.925	131.984	110.853	1.18776	4.80741e-10	8.68669e-08	0.897998	8.70403e-12	4.40374e-09
WBGene00007072	ensembl	ugt-1	protein_coding	4.73648	10.7292	7.71873	1.18523	0.00128268	0.00302203	0.663681	0.000203297	0.00136415
WBGene00013548	ensembl	Y75B8A.11	protein_coding	1.35206	3.08381	2.23751	1.18257	5.37433e-05	0.000211111	0.687271	0.00376632	0.0137513
WBGene00011435	ensembl	T04D3.8	protein_coding	5.3418	11.9904	10.9555	1.1662	1.00601e-05	5.52214e-05	0.998449	1.9264e-06	4.00383e-05
WBGene00021814	ensembl	Y53G8AR.7	protein_coding	9.6502	21.6363	15.8446	1.16604	8.39315e-07	8.67635e-06	0.676717	2.52338e-06	4.87816e-05
WBGene00044607	ensembl	K02A11.4	protein_coding	4.62	10.3289	13.8867	1.16281	2.37639e-05	0.000108681	1.54881	1.08677e-09	1.45791e-07
WBGene00019368	ensembl	K03H6.2	protein_coding	15.5334	34.7283	29.1119	1.16187	6.68694e-08	1.71861e-06	0.869269	3.41004e-05	0.000341931
WBGene00013080	ensembl	Y51A2D.13	protein_coding	15.8505	35.5009	25.3118	1.16039	1.57715e-06	1.34335e-05	0.63527	0.000118308	0.000898372
WBGene00020444	ensembl	T12B3.1	protein_coding	0.41675	0.906446	0.838797	1.13956	0.00343388	0.00702902	0.96905	0.00679746	0.0218973
WBGene00017691	ensembl	ilys-5	protein_coding	347.65	764.671	822.379	1.137	2.07083e-06	1.64588e-05	1.20362	3.61684e-14	1.60118e-10
WBGene00019146	ensembl	H02F09.3	protein_coding	3.41002	7.49878	5.6098	1.13628	9.45348e-06	5.26422e-05	0.680103	0.000241951	0.00156539
WBGene00022523	ensembl	ZC132.4	protein_coding	0.292902	0.647154	0.622034	1.13607	0.00611552	0.0115711	1.03974	0.0133652	0.0375608
WBGene00001933	ensembl	his-59	protein_coding	1.4586	3.22402	2.7746	1.13558	0.000648028	0.00168037	0.890413	0.000192109	0.0013059
WBGene00044166	ensembl	C54C6.7	protein_coding	0.575331	1.28046	1.03843	1.13413	0.00129884	0.00305483	0.806557	0.00865521	0.026655
WBGene00004150	ensembl	pqn-67	protein_coding	0.77107	1.71312	1.4224	1.13357	0.00304084	0.00632976	0.837067	0.0111256	0.0325204
WBGene00019546	ensembl	glct-6	protein_coding	4.40593	9.64898	6.80715	1.12794	6.49982e-06	3.91757e-05	0.590344	0.000251164	0.00160854
WBGene00009743	ensembl	sptf-1	protein_coding	2.25655	4.93486	3.59308	1.1277	1.44056e-05	7.32187e-05	0.633071	0.00111142	0.00523151
WBGene00219984	ensembl	F58D5.12	snoRNA	0.190914	0.416328	0.610962	1.11038	0.0284939	0.0447195	1.62128	0.00115353	0.00539389
WBGene00011849	ensembl	T19H5.4	protein_coding	24.264	52.1434	40.9729	1.10233	4.96928e-08	1.44541e-06	0.716843	3.68347e-08	2.05763e-06
WBGene00011938	ensembl	alh-13	protein_coding	14.1826	30.4132	24.4489	1.10009	0.00303238	0.00631363	0.746221	0.00127797	0.0058558
WBGene00016975	ensembl	nhr-173	protein_coding	4.35332	9.32026	10.5552	1.09536	1.51344e-05	7.59422e-05	1.23637	4.18067e-07	1.27202e-05
WBGene00018342	ensembl	F42A10.6	protein_coding	55.2062	117.441	103.207	1.08841	1.36544e-05	7.00849e-05	0.864816	3.65829e-06	6.51066e-05
WBGene00003730	ensembl	nhx-2	protein_coding	63.9356	135.79	121.537	1.08729	0.000960288	0.00235883	0.888221	9.7758e-11	2.30813e-08
WBGene00007384	ensembl	swt-3	protein_coding	25.6839	54.4147	84.1255	1.08094	5.40497e-06	3.39281e-05	1.67267	3.6969e-13	7.89185e-10
WBGene00018489	ensembl	F46E10.2	protein_coding	0.442293	0.947686	1.66483	1.07715	0.00478727	0.00934961	1.86887	2.55409e-06	4.91411e-05
WBGene00008692	ensembl	scav-4	protein_coding	9.3539	19.7075	19.1025	1.07469	1.67441e-07	2.96956e-06	0.991563	5.52551e-08	2.86098e-06
WBGene00006331	ensembl	sup-26	protein_coding	37.9738	79.0366	62.1887	1.0577	1.38075e-09	1.79507e-07	0.672309	7.29143e-08	3.45231e-06
WBGene00018715	ensembl	F52H2.3	protein_coding	1.08729	2.2593	3.30659	1.04839	0.000250076	0.000752993	1.56187	1.02247e-06	2.52171e-05
WBGene00019563	ensembl	K09C6.9	protein_coding	9.17965	18.8671	14.7088	1.04061	1.31334e-06	1.18596e-05	0.642228	2.08544e-05	0.00023358
WBGene00016366	ensembl	nhr-140	protein_coding	1.31435	2.66208	2.33303	1.03316	0.000790209	0.00199558	0.787667	0.000886356	0.00435989
WBGene00016368	ensembl	nhr-163	protein_coding	0.740396	1.49009	1.4304	1.02392	0.0124359	0.0216108	0.905966	0.00293321	0.0113236
WBGene00012632	ensembl	Y38H6C.20	protein_coding	0.288054	0.583236	0.693647	1.01263	0.0219979	0.0356394	1.19862	0.00614447	0.0202017
WBGene00000449	ensembl	ceh-27	protein_coding	0.528185	1.07013	0.964499	1.01217	0.00187268	0.00418204	0.829014	0.00844704	0.026123
WBGene00008542	ensembl	scav-6	protein_coding	10.5576	21.228	18.2442	1.00656	2.35446e-06	1.8088e-05	0.750943	1.45245e-06	3.2681e-05
WBGene00018907	ensembl	F55G1.15	protein_coding	2.91925	5.73912	8.33308	0.986311	0.00178674	0.00401061	1.4748	2.31337e-08	1.46304e-06
WBGene00006894	ensembl	ver-1	protein_coding	0.336	0.668604	0.685981	0.983735	0.0120705	0.0210378	0.983166	0.00857853	0.0264465
WBGene00016769	ensembl	C49C8.5	protein_coding	24.0442	46.6826	38.4669	0.957365	3.25613e-07	4.52849e-06	0.639282	3.18927e-07	1.04403e-05
WBGene00022440	ensembl	Y110A2AL.3	protein_coding	0.371463	0.73663	0.771572	0.957041	0.0301014	0.0469966	0.99066	0.0121005	0.0346837
WBGene00017151	ensembl	EGAP9.3	protein_coding	1.30798	2.53732	2.10349	0.953307	0.000180898	0.000575829	0.642015	0.00630628	0.020615
WBGene00017513	ensembl	F16F9.1	protein_coding	2.69948	5.19866	4.6038	0.944448	0.000255338	0.000765972	0.725798	0.00068909	0.00359106
WBGene00001806	ensembl	gur-5	protein_coding	0.356402	0.673638	0.665355	0.943787	0.0204608	0.0334706	0.863272	0.0172758	0.0460391
WBGene00020574	ensembl	T19D7.6	protein_coding	1.26027	2.42481	2.58993	0.941679	0.00224315	0.00487502	0.99559	0.000335736	0.00203255
WBGene00006678	ensembl	twk-25	protein_coding	3.42296	6.45544	6.96315	0.916901	4.99715e-05	0.000199032	0.986708	1.23536e-06	2.89361e-05
WBGene00011977	ensembl	T24B8.3	protein_coding	17.6828	32.893	31.1899	0.894836	1.00781e-06	9.82706e-06	0.780072	0.000172006	0.00120106
WBGene00005655	ensembl	srr-4	protein_coding	10.5444	19.5731	18.3328	0.892104	3.07837e-06	2.19806e-05	0.759	8.55195e-07	2.1971e-05
WBGene00000539	ensembl	cln-3.1	protein_coding	6.99985	12.7121	17.3823	0.864561	0.000110368	0.000380678	1.2735	1.12788e-09	1.50169e-07
WBGene00007808	ensembl	best-7	protein_coding	9.82215	17.6913	27.6204	0.850983	2.29421e-05	0.000105687	1.45278	1.9695e-11	7.5817e-09
WBGene00010116	ensembl	F55F3.2	protein_coding	27.856	50.1742	48.7419	0.848117	3.60099e-08	1.20541e-06	0.76941	2.83808e-09	2.95628e-07
WBGene00018303	ensembl	F41G3.10	protein_coding	15.3475	27.5732	23.7367	0.845194	1.61143e-06	1.36142e-05	0.589104	3.10379e-05	0.000317148
WBGene00008221	ensembl	nhr-168	protein_coding	2.20007	3.93678	4.56855	0.841388	0.000276978	0.000819503	1.01155	1.10594e-05	0.000146367
WBGene00007798	ensembl	C29A12.2	pseudogene	0.471767	0.844721	0.858806	0.823335	0.0308329	0.0480244	0.816639	0.0128351	0.0363461
WBGene00016022	ensembl	C23H3.9	protein_coding	5.30937	9.3232	12.4543	0.809222	0.000380777	0.00107199	1.18945	2.24404e-07	8.07671e-06
WBGene00021197	ensembl	Y17G9A.4	protein_coding	1.1063	1.93177	2.99031	0.806092	0.00195333	0.00433478	1.393	6.69312e-06	0.000101214
WBGene00001624	ensembl	glt-6	protein_coding	3.90141	6.77807	6.93112	0.799969	0.000179252	0.000571308	0.790271	2.99793e-05	0.00031
WBGene00194851	ensembl	K07C10.3	ncRNA	0.86709	1.49526	1.4164	0.769649	0.0106977	0.0188921	0.664777	0.0166589	0.0447189
WBGene00010034	ensembl	F54B11.11	protein_coding	1.88017	3.16308	5.4786	0.75199	0.00125278	0.00296342	1.50323	4.98594e-08	2.61991e-06
WBGene00010184	ensembl	F57A10.2	protein_coding	0.521348	0.867013	0.95779	0.733048	0.0176772	0.0294476	0.843604	0.00948203	0.028663
WBGene00015227	ensembl	B0507.10	protein_coding	1.13971	1.87145	2.189	0.713024	0.00563079	0.0107725	0.898008	0.0133725	0.0375684
WBGene00194650	ensembl	C36A4.14	pseudogene	1.43849	2.3506	2.51015	0.708165	0.00172431	0.00389466	0.760896	0.00136209	0.00617034
WBGene00001792	ensembl	gst-44	protein_coding	1.10903	1.7778	1.71455	0.685897	0.00466944	0.00915484	0.589818	0.0121975	0.0348601
WBGene00008578	ensembl	F08G2.7	protein_coding	1.87733	3.02783	3.07733	0.684669	0.00159103	0.00363113	0.67183	0.00211349	0.00874985
WBGene00017246	ensembl	F08D12.2	protein_coding	1.82295	2.92768	3.61332	0.678578	0.0091963	0.0165546	0.936945	0.00539796	0.0183082
WBGene00021533	ensembl	Y42G9A.3	protein_coding	12.3979	19.789	30.1601	0.678531	0.00218064	0.00475786	1.24414	9.38363e-10	1.2881e-07
WBGene00020191	ensembl	clec-53	protein_coding	5.18855	8.296	8.22784	0.673457	0.000240307	0.000728159	0.626786	8.16522e-05	0.000672198
WBGene00018786	ensembl	hmbx-1	protein_coding	4.10335	6.47589	6.43156	0.655805	0.000572367	0.00151208	0.608943	0.00028727	0.00179435
WBGene00000478	ensembl	cfz-2	protein_coding	0.876233	1.34872	1.56878	0.628179	0.025665	0.0408077	0.799679	0.00448354	0.0158251
WBGene00011108	ensembl	R07E3.7	protein_coding	2.37532	3.61124	4.5281	0.612586	0.00433874	0.00858729	0.890612	2.74887e-05	0.000289572
WBGene00008634	ensembl	F10A3.4	protein_coding	4.89459	7.46535	8.71613	0.607216	0.000715299	0.00182831	0.79445	6.17898e-06	9.61489e-05
WBGene00019935	ensembl	R07E4.1	protein_coding	8.80511	13.3275	13.8777	0.600205	0.000652296	0.00168946	0.616768	2.3715e-05	0.000257319
WBGene00017947	ensembl	mth-2	protein_coding	5.1608	7.80978	8.64256	0.594802	0.000967246	0.00237263	0.703825	3.16299e-05	0.000321713
