# Supplementary material for: Probiotic Bacillus subtilis Protects against α-Synuclein Aggregation in C. elegans
Source: Cell Rep. 2020 Jan 14;30(2):367–380.e7. doi: 10.1016/j.celrep.2019.12.078 (PMC6963774; doi:10.1016/j.celrep.2019.12.078)
Supplement: Table S5. Common Downregulated Genes in B. subtilis and Mix versus E. coli, Related to Figure 7 [file mmc6.xlsx]

## Sheet: Common Downregulated Genes
gene_id	source	gene_name	gene_biotype	Mean CPM (Bacteria: E.coli)	Mean CPM (Bacteria: B.subtilis)	Mean CPM (Bacteria: Mix)	logFC (Bacteria: B.subtilis vs E.coli)	PValue (Bacteria: B.subtilis vs E.coli)	FDR (Bacteria: B.subtilis vs E.coli)	logFC (Bacteria: Mix vs E.coli)	PValue (Bacteria: Mix vs E.coli)	FDR (Bacteria: Mix vs E.coli)
WBGene00015894	ensembl	acdh-2	protein_coding	112.731	0.693404	52.8985	-7.1708	8.76494e-05	0.000315402	-1.13111	0.000119891	0.000908834
WBGene00013007	ensembl	Y48E1B.8	protein_coding	5.08004	0.130553	2.79362	-5.16003	4.75994e-08	1.40716e-06	-0.901062	0.000528341	0.00290284
WBGene00022570	ensembl	sdz-35	protein_coding	10.7388	0.287738	6.28468	-5.14295	1.84409e-10	5.10236e-08	-0.813084	7.56353e-05	0.000631769
WBGene00015623	ensembl	C09B8.4	protein_coding	23.4047	0.726204	7.68571	-4.97465	9.04033e-12	5.71736e-09	-1.64478	3.46965e-11	1.09715e-08
WBGene00006927	ensembl	vit-3	protein_coding	1657.94	66.174	667.239	-4.64622	2.48042e-07	3.79959e-06	-1.35262	8.95977e-05	0.000723812
WBGene00015449	ensembl	ugt-63	protein_coding	30.2111	1.45295	13.9744	-4.35028	5.85756e-12	4.14902e-09	-1.1518	1.99282e-10	3.92099e-08
WBGene00022674	ensembl	ZK177.9	protein_coding	1.31264	0.066979	0.564889	-4.25652	2.87984e-06	2.09516e-05	-1.2475	0.000151619	0.00108861
WBGene00007963	ensembl	cyp-25A1	protein_coding	2.21011	0.105513	1.31908	-4.24438	3.55943e-07	4.81721e-06	-0.783978	0.00182494	0.00779638
WBGene00019644	ensembl	cpt-4	protein_coding	23.5627	1.24229	9.06109	-4.2202	8.27919e-11	3.11932e-08	-1.41876	1.90934e-09	2.22439e-07
WBGene00012597	ensembl	nhr-235	protein_coding	1.39003	0.0857064	0.818299	-4.01982	2.19568e-06	1.71888e-05	-0.789646	0.0113091	0.0329486
WBGene00020859	ensembl	bath-25	protein_coding	0.937299	0.0599678	0.0271498	-3.94757	8.05228e-06	4.61904e-05	-4.99128	3.26094e-08	1.86967e-06
WBGene00006928	ensembl	vit-4	protein_coding	1552.97	111.38	697.006	-3.80024	2.52423e-06	1.90452e-05	-1.19493	6.75187e-09	5.66645e-07
WBGene00009706	ensembl	F44G3.2	protein_coding	21.9371	1.57863	0.553846	-3.79163	1.80639e-09	2.06538e-07	-5.3655	2.00612e-06	4.11639e-05
WBGene00006925	ensembl	vit-1	protein_coding	3482.71	276.65	1486	-3.65412	8.4009e-13	1.17406e-09	-1.2679	3.17128e-08	1.85337e-06
WBGene00018488	ensembl	acs-1	protein_coding	325.535	29.0796	60.5593	-3.4819	1.36244e-13	4.02102e-10	-2.46554	8.97729e-18	1.5897e-13
WBGene00001693	ensembl	grd-4	protein_coding	2.27812	0.224539	1.23698	-3.33661	8.57392e-08	1.97434e-06	-0.923113	0.000662263	0.00347271
WBGene00019565	ensembl	cyp-35A3	protein_coding	2.33759	0.2656	0.749554	-3.09971	9.28926e-07	9.28821e-06	-1.67715	0.000245224	0.00158137
WBGene00012757	ensembl	Y41C4A.11	protein_coding	253.393	30.712	162.975	-3.04035	1.01436e-06	9.86399e-06	-0.67583	1.81517e-05	0.000209811
WBGene00219590	ensembl	linc-72	lincRNA	2.52413	0.291174	1.47561	-3.03052	4.96332e-06	3.17868e-05	-0.812385	0.00201721	0.00844461
WBGene00019473	ensembl	cyp-35A5	protein_coding	1.77314	0.227246	0.498065	-3.01573	3.54462e-06	2.44044e-05	-1.86904	4.35026e-06	7.42142e-05
WBGene00194713	ensembl	F19B10.13	protein_coding	1.58987	0.197362	0.647641	-2.99032	1.74765e-06	1.44885e-05	-1.31761	0.00159663	0.00700869
WBGene00021500	ensembl	Y40C7B.4	protein_coding	0.464625	0.0588788	0.134017	-2.94495	9.46335e-05	0.000335758	-1.79891	0.000834262	0.00415992
WBGene00012604	ensembl	nspe-2	protein_coding	3.27872	0.437022	1.08522	-2.93955	9.95445e-08	2.19286e-06	-1.63398	5.17077e-07	1.50351e-05
WBGene00020182	ensembl	ugt-53	protein_coding	44.7044	6.06893	9.70446	-2.8668	2.47092e-09	2.48608e-07	-2.24333	4.06276e-13	7.89185e-10
WBGene00008829	ensembl	cyp-35D1	protein_coding	1.51616	0.21518	0.492252	-2.84621	1.40418e-06	1.2414e-05	-1.64826	1.23762e-05	0.00015881
WBGene00000133	ensembl	amt-1	protein_coding	29.3938	4.35863	6.32219	-2.75972	1.3918e-10	4.24931e-08	-2.25338	5.79102e-14	2.05095e-10
WBGene00011753	ensembl	T13F3.6	protein_coding	273.351	40.6217	149.478	-2.75106	5.7567e-13	9.62756e-10	-0.909091	3.01089e-11	1.00037e-08
WBGene00016877	ensembl	C52D10.3	protein_coding	2.3239	0.347885	0.507745	-2.71557	2.58563e-07	3.91002e-06	-2.21639	2.9865e-07	9.96968e-06
WBGene00008486	ensembl	ugt-44	protein_coding	24.0072	3.7224	2.88653	-2.68653	9.87203e-09	5.69457e-07	-3.09583	3.10815e-12	3.03783e-09
WBGene00044238	ensembl	C30H6.12	protein_coding	1.27765	0.20257	0.548779	-2.67031	4.64298e-06	3.01496e-05	-1.25243	0.000327231	0.00199127
WBGene00021979	ensembl	Y58A7A.5	protein_coding	16.7697	2.67278	5.86738	-2.64959	6.18797e-09	4.28033e-07	-1.55358	2.84422e-10	4.98667e-08
WBGene00018138	ensembl	folt-2	protein_coding	437.665	69.8278	204.127	-2.64552	5.55255e-07	6.55497e-06	-1.13882	1.71109e-11	6.73332e-09
WBGene00019660	ensembl	K11H12.4	protein_coding	5.12173	0.817144	1.1996	-2.64142	1.41466e-07	2.69075e-06	-2.11495	0.00151935	0.00674302
WBGene00020528	ensembl	lgc-54	protein_coding	4.3248	0.677603	2.94965	-2.64124	2.10519e-07	3.46456e-06	-0.590726	0.00107225	0.00507143
WBGene00006929	ensembl	vit-5	protein_coding	7606.74	1257.07	4946.37	-2.59723	2.50092e-11	1.26973e-08	-0.659829	1.24685e-05	0.000159763
WBGene00018535	ensembl	F47B7.4	protein_coding	0.162582	0.027372	0.0183986	-2.57225	0.00843881	0.0153664	-2.99961	0.00347918	0.0129365
WBGene00011707	ensembl	T11B7.2	protein_coding	15.635	2.7341	6.28156	-2.51704	3.63599e-10	7.87817e-08	-1.35435	1.56815e-09	1.92838e-07
WBGene00019593	ensembl	K09F6.10	protein_coding	28.4751	5.14013	17.8334	-2.46056	1.51282e-09	1.88009e-07	-0.716561	0.00184325	0.00785944
WBGene00235164	ensembl	K09F6.13	protein_coding	9.60079	1.76234	5.49777	-2.45196	1.72526e-08	7.97675e-07	-0.843709	3.01718e-06	5.55965e-05
WBGene00009824	ensembl	gpdh-1	protein_coding	4.25914	0.750679	1.05661	-2.44425	1.42545e-05	7.25966e-05	-2.04885	3.41502e-08	1.93824e-06
WBGene00019208	ensembl	lips-14	protein_coding	1.17598	0.227595	0.201767	-2.41899	5.34077e-05	0.000210153	-2.58058	5.44464e-06	8.74897e-05
WBGene00015935	ensembl	C17H12.10	protein_coding	8.86783	1.69766	4.69618	-2.38422	1.73329e-09	2.00608e-07	-0.954069	5.97145e-06	9.36362e-05
WBGene00013953	ensembl	ZK262.8	protein_coding	0.737264	0.139377	0.214292	-2.36953	0.000219761	0.000676199	-1.79423	0.000327215	0.00199127
WBGene00044054	ensembl	C04H5.9	pseudogene	0.7269	0.13685	0.00875117	-2.36489	8.00299e-05	0.000292441	-5.9269	4.21262e-07	1.27735e-05
WBGene00022156	ensembl	Y71G12B.18	protein_coding	1.15576	0.228869	0.212806	-2.33252	0.00642581	0.0120641	-2.49832	0.00880475	0.027031
WBGene00019311	ensembl	K02E7.6	protein_coding	11.0612	2.22781	4.17279	-2.31558	7.45861e-08	1.83186e-06	-1.44072	4.00515e-07	1.23435e-05
WBGene00006075	ensembl	str-7	protein_coding	1.19757	0.237139	0.217198	-2.28675	3.89318e-05	0.000162595	-2.49011	9.05341e-07	2.29266e-05
WBGene00044402	ensembl	Y82E9BL.18	protein_coding	1.35708	0.272262	0.390951	-2.2766	4.00495e-06	2.69759e-05	-1.81222	1.21728e-05	0.000156882
WBGene00012591	ensembl	nspe-1	protein_coding	20.6249	4.46744	7.30648	-2.22183	2.63584e-06	1.96776e-05	-1.53354	4.13861e-05	0.000398512
WBGene00010391	ensembl	oac-37	protein_coding	0.465049	0.100119	0.0548564	-2.19767	0.000317137	0.000918073	-3.06403	0.00017549	0.00122057
WBGene00009048	ensembl	cth-1	protein_coding	98.9921	21.6646	23.8012	-2.192	6.50169e-09	4.33812e-07	-2.09311	6.60576e-06	0.000100494
WBGene00000620	ensembl	col-43	protein_coding	1.319	0.292062	0.392744	-2.18226	1.07341e-05	5.80041e-05	-1.77158	5.13871e-05	0.000468328
WBGene00009902	ensembl	F49E12.9	protein_coding	21.5375	4.75035	14.2341	-2.16832	1.14924e-08	6.24258e-07	-0.636619	8.09656e-07	2.10844e-05
WBGene00194674	ensembl	F23D12.11	protein_coding	86.4519	19.1679	59.2629	-2.16761	3.38437e-09	2.95224e-07	-0.583536	2.56377e-08	1.57431e-06
WBGene00016644	ensembl	C44C1.5	protein_coding	61.7121	14.0075	23.2381	-2.1362	6.41582e-11	2.64212e-08	-1.44619	4.82251e-06	7.98104e-05
WBGene00001626	ensembl	gly-1	protein_coding	0.809815	0.177366	0.350598	-2.11009	0.000308537	0.000897434	-1.24033	0.00181499	0.00776156
WBGene00018543	ensembl	ugt-32	protein_coding	3.48347	0.799121	1.00575	-2.09204	1.75798e-06	1.45536e-05	-1.82541	4.82422e-08	2.5577e-06
WBGene00007533	ensembl	cbl-1	protein_coding	54.6812	12.7548	33.3923	-2.09036	1.1271e-07	2.37039e-06	-0.751346	3.79208e-09	3.76377e-07
WBGene00001752	ensembl	gst-4	protein_coding	39.2312	9.16863	20.0316	-2.08751	1.90748e-08	8.35153e-07	-1.00819	2.32819e-10	4.3011e-08
WBGene00021492	ensembl	comt-5	protein_coding	3.13622	0.755928	1.19988	-2.06605	7.28478e-07	7.79727e-06	-1.42357	7.86018e-07	2.05595e-05
WBGene00016875	ensembl	C52D10.1	protein_coding	3.60949	0.851517	0.834716	-2.06475	1.41194e-06	1.24687e-05	-2.14407	2.2321e-08	1.4218e-06
WBGene00219267	ensembl	mir-5548	miRNA	2.78272	0.649142	1.8358	-2.06441	4.67987e-06	3.03002e-05	-0.639779	0.0058159	0.0194024
WBGene00015802	ensembl	flu-2	protein_coding	153.962	37.1879	63.648	-2.04931	1.06652e-12	1.349e-09	-1.31251	8.25343e-11	2.00208e-08
WBGene00004002	ensembl	pgp-8	protein_coding	1.44418	0.335291	0.392561	-2.0464	5.50709e-05	0.000214943	-1.89979	2.46873e-05	0.000266725
WBGene00020311	ensembl	T07D3.9	protein_coding	102.717	24.9412	45.3308	-2.04289	3.64862e-12	2.93681e-09	-1.21855	9.74646e-14	2.8765e-10
WBGene00022887	ensembl	ZK1290.5	protein_coding	9.46224	2.31243	5.28469	-2.02835	7.88137e-08	1.88411e-06	-0.877676	9.84534e-06	0.000134731
WBGene00001912	ensembl	his-38	protein_coding	8.81318	2.18597	3.47845	-2.02822	4.04693e-07	5.26926e-06	-1.37776	1.3102e-08	9.35527e-07
WBGene00006351	ensembl	sur-5	protein_coding	248.159	60.7567	169.54	-2.02744	3.91322e-06	2.64992e-05	-0.587611	6.40444e-06	9.86978e-05
WBGene00003727	ensembl	nhr-137	protein_coding	16.8589	4.13726	10.697	-2.01988	1.5357e-08	7.43009e-07	-0.696661	4.1837e-06	7.22625e-05
WBGene00019654	ensembl	K11G9.3	protein_coding	6.97703	1.68794	3.32452	-2.01977	6.252e-07	7.02031e-06	-1.10745	8.24899e-07	2.1387e-05
WBGene00008577	ensembl	F08G2.5	protein_coding	2.24922	0.562505	0.566125	-2.01544	3.13954e-05	0.000136396	-2.02121	5.31347e-07	1.52535e-05
WBGene00018725	ensembl	F53A9.2	protein_coding	1.53919	0.387502	0.127926	-2.00787	0.000140068	0.000465166	-3.53062	0.00125018	0.00576367
WBGene00012798	ensembl	Y43F4A.3	protein_coding	0.652692	0.168536	0.106528	-1.96414	0.000318479	0.000921057	-2.60061	3.46165e-05	0.000345736
WBGene00077564	ensembl	C44H9.9	pseudogene	0.388358	0.0947158	0.172824	-1.95352	0.00121655	0.0028897	-1.19967	0.0137472	0.0383543
WBGene00008944	ensembl	F19B2.5	protein_coding	55.2624	14.2131	10.1219	-1.95256	3.82714e-07	5.05313e-06	-2.48644	0.000129229	0.000965118
WBGene00022224	ensembl	set-28	protein_coding	0.882469	0.233908	0.199417	-1.95201	0.000134441	0.000450459	-2.17106	1.47882e-05	0.000181152
WBGene00020760	ensembl	T24C4.4	protein_coding	6.72351	1.7196	1.17421	-1.94323	9.73556e-06	5.38573e-05	-2.54861	5.80246e-10	8.5625e-08
WBGene00013819	ensembl	Y116F11A.6	protein_coding	3.80699	0.998105	2.45876	-1.94189	4.59358e-07	5.72033e-06	-0.671355	0.00153249	0.00678601
WBGene00013954	ensembl	ZK262.9	protein_coding	0.80759	0.220039	0.19478	-1.93306	0.000521993	0.00139735	-2.05554	0.000163924	0.00115602
WBGene00013559	ensembl	Y75B8A.28	protein_coding	12.3937	3.23509	2.06836	-1.93065	5.69418e-08	1.56431e-06	-2.62416	1.10975e-11	5.03882e-09
WBGene00012593	ensembl	nspe-7	protein_coding	1.80232	0.490508	0.322891	-1.92986	0.000128167	0.000432467	-2.50434	1.50844e-07	5.97572e-06
WBGene00007097	ensembl	B0024.4	protein_coding	22.371	5.82947	1.88379	-1.92811	0.00428699	0.00850006	-3.60414	0.000444455	0.00254212
WBGene00001757	ensembl	gst-9	protein_coding	4.67804	1.21961	2.45211	-1.92366	8.6945e-07	8.89887e-06	-0.969799	1.4722e-05	0.000180788
WBGene00023271	ensembl	F19G12.t1	pseudogene	0.695485	0.184932	0.289029	-1.91851	0.000174695	0.000559402	-1.32912	0.00471276	0.0164928
WBGene00018648	ensembl	F49F1.8	protein_coding	0.795119	0.199335	0.259251	-1.90568	0.000512471	0.00137498	-1.66819	0.000559591	0.00304151
WBGene00009914	ensembl	F49H6.13	protein_coding	0.50523	0.135956	0.0268713	-1.85522	0.00517976	0.0100116	-4.11474	4.15999e-05	0.000400136
WBGene00009898	ensembl	dod-23	protein_coding	66.0929	18.4341	44.4804	-1.84319	7.04239e-11	2.83424e-08	-0.609935	6.31154e-08	3.16898e-06
WBGene00022431	ensembl	set-33	protein_coding	0.243696	0.0655408	0.00992587	-1.83475	0.00768231	0.0141456	-4.34924	0.000243976	0.00157446
WBGene00044646	ensembl	B0205.14	protein_coding	4.85265	1.38344	1.91258	-1.79755	5.06329e-07	6.13695e-06	-1.37772	1.11397e-06	2.67292e-05
WBGene00016451	ensembl	clec-6	protein_coding	0.579991	0.170519	0.218094	-1.79433	0.000907928	0.00224736	-1.44933	0.00179457	0.00769262
WBGene00000864	ensembl	cya-2	protein_coding	2.40693	0.674352	0.888055	-1.7898	3.32621e-05	0.000143066	-1.48404	1.86717e-05	0.000214144
WBGene00018293	ensembl	F41E6.12	protein_coding	19.2201	5.59321	12.1348	-1.78358	3.21267e-09	2.90822e-07	-0.703008	1.22325e-06	2.86904e-05
WBGene00012130	ensembl	slc-17.4	protein_coding	48.2418	14.0088	18.7169	-1.78002	3.78088e-08	1.22511e-06	-1.4039	2.86662e-09	2.96854e-07
WBGene00044723	ensembl	K11H12.11	protein_coding	0.804309	0.22418	0.152973	-1.77224	0.00103271	0.00249974	-2.4086	1.89475e-05	0.000216606
WBGene00016551	ensembl	C40A11.8	protein_coding	4.83882	1.43803	1.29558	-1.75748	1.03191e-06	9.98531e-06	-1.93562	3.31946e-09	3.37821e-07
WBGene00012618	ensembl	dct-10	protein_coding	0.4478	0.131626	0.0470015	-1.74516	0.00101862	0.00247263	-3.25322	4.04089e-05	0.000390803
WBGene00013060	ensembl	Y51A2A.4	protein_coding	0.700874	0.212304	0.223661	-1.73776	0.000932578	0.00229905	-1.66325	0.000588095	0.00315958
WBGene00021743	ensembl	Y50D4B.4	protein_coding	55.1645	16.5865	36.9583	-1.7303	2.74172e-10	6.65074e-08	-0.615903	6.87118e-08	3.33001e-06
WBGene00020516	ensembl	T15B7.1	protein_coding	156.496	47.1603	81.6337	-1.72974	8.87136e-12	5.71736e-09	-0.977453	3.28619e-12	3.03783e-09
WBGene00010833	ensembl	M03B6.1	protein_coding	4.9545	1.49113	3.13274	-1.72865	8.85905e-07	8.98173e-06	-0.700415	0.000339077	0.00204788
WBGene00017294	ensembl	F09E10.1	protein_coding	9.01236	2.74189	6.03334	-1.72448	5.25464e-06	3.31519e-05	-0.619268	0.00400301	0.0144311
WBGene00019575	ensembl	K09E3.4	protein_coding	0.226141	0.0709443	0.00847273	-1.71117	0.0129579	0.0224072	-4.24876	0.000325999	0.00198766
WBGene00004054	ensembl	pme-6	pseudogene	3.20817	0.984591	1.01274	-1.70313	3.83558e-06	2.60731e-05	-1.70227	2.76773e-07	9.42517e-06
WBGene00012426	ensembl	Y11D7A.1	pseudogene	1.2765	0.389475	0.626237	-1.70092	0.000293708	0.000861517	-1.0716	0.00223218	0.00915411
WBGene00003991	ensembl	pfn-3	protein_coding	46.5133	14.8793	30.883	-1.64515	3.90118e-10	8.09464e-08	-0.630406	5.70033e-08	2.9388e-06
WBGene00013537	ensembl	Y73F8A.33	pseudogene	0.339153	0.109113	0.0910967	-1.62728	0.0125679	0.0218168	-1.90447	0.00241004	0.00975028
WBGene00021289	ensembl	Y25C1A.2	protein_coding	0.392289	0.138103	0.152076	-1.6164	0.0202441	0.033159	-1.38427	0.00824837	0.0256204
WBGene00000115	ensembl	alh-9	protein_coding	340.899	111.384	159.636	-1.61398	2.31042e-11	1.26973e-08	-1.13358	3.56597e-11	1.10783e-08
WBGene00195165	ensembl	F57G4.11	protein_coding	0.460143	0.153774	0.157054	-1.61175	0.0030104	0.00627894	-1.60075	0.00316204	0.0120312
WBGene00002018	ensembl	hsp-16.41	protein_coding	2.78992	0.898336	0.282659	-1.59796	7.73699e-05	0.000284541	-3.34031	3.76521e-08	2.09668e-06
WBGene00044249	ensembl	F55B11.6	protein_coding	0.573224	0.182225	0.175206	-1.59453	0.00134779	0.00315489	-1.69788	0.00174868	0.00754523
WBGene00001914	ensembl	his-40	protein_coding	6.74888	2.24846	2.62385	-1.59259	7.25005e-07	7.77307e-06	-1.39934	1.0546e-07	4.56111e-06
WBGene00045154	ensembl	C10C6.8	snoRNA	0.250897	0.077971	0.0353441	-1.58257	0.0121767	0.0211937	-2.7289	0.00202129	0.00845539
WBGene00008694	ensembl	F11C1.5	protein_coding	191.526	64.0058	125.093	-1.58039	1.0207e-09	1.52771e-07	-0.653051	2.94999e-10	5.12141e-08
WBGene00010451	ensembl	K01A11.3	protein_coding	2.46945	0.833709	1.13711	-1.54959	9.17692e-06	5.14093e-05	-1.15531	2.60926e-05	0.000279352
WBGene00018851	ensembl	F55A3.6	protein_coding	1.12774	0.401006	0.654226	-1.51441	0.000273803	0.000811465	-0.804972	0.015031	0.0411388
WBGene00015043	ensembl	cyp-34A8	protein_coding	45.7488	16.0671	22.1095	-1.50873	4.57103e-10	8.43165e-08	-1.08757	8.68359e-12	4.40374e-09
WBGene00019070	ensembl	F58H7.5	protein_coding	1.6035	0.578382	0.549769	-1.49319	0.000108826	0.00037646	-1.56419	2.63466e-05	0.000281051
WBGene00012428	ensembl	Y11D7A.3	protein_coding	101.943	36.3029	62.1031	-1.48757	1.22003e-08	6.48026e-07	-0.753672	1.46251e-10	3.23727e-08
WBGene00045399	ensembl	Y47G6A.33	protein_coding	163.713	58.9411	73.4653	-1.47489	1.60178e-09	1.94276e-07	-1.19528	1.87216e-10	3.81059e-08
WBGene00022847	ensembl	ZK1055.6	protein_coding	19.0081	6.83067	9.22414	-1.4727	3.0504e-08	1.09124e-06	-1.08427	3.24879e-08	1.86967e-06
WBGene00011190	ensembl	swt-6	protein_coding	2.22203	0.811571	0.523761	-1.45058	7.76756e-05	0.000285547	-2.11991	4.04761e-07	1.24436e-05
WBGene00009626	ensembl	F42A8.1	protein_coding	147.551	54.232	87.6773	-1.44393	2.94679e-10	6.86602e-08	-0.78914	0.000207721	0.00138804
WBGene00007402	ensembl	ugt-60	protein_coding	12.9858	4.75881	8.78308	-1.44055	2.31602e-07	3.63639e-06	-0.602125	1.08081e-05	0.000144654
WBGene00023172	ensembl	Y23H5A.8	protein_coding	2.33584	0.859278	0.984629	-1.43636	9.07332e-06	5.09418e-05	-1.2835	1.22504e-05	0.000157538
WBGene00008354	ensembl	gcsh-1	protein_coding	38.1765	14.2509	24.4401	-1.42237	3.21894e-09	2.90822e-07	-0.680016	5.24801e-06	8.52586e-05
WBGene00008922	ensembl	F17C11.11	protein_coding	69.7489	26.3225	44.2237	-1.40392	2.12591e-09	2.26781e-07	-0.696026	3.7356e-09	3.74232e-07
WBGene00013289	ensembl	tag-273	protein_coding	124.2	47.008	74.1113	-1.40106	1.95322e-10	5.16233e-08	-0.784222	2.80611e-10	4.96906e-08
WBGene00015366	ensembl	C03A7.2	protein_coding	0.701061	0.253355	0.325208	-1.38903	0.00375334	0.00760269	-1.16467	0.00788006	0.0247017
WBGene00002016	ensembl	hsp-16.2	protein_coding	2.86458	1.0872	0.256934	-1.38435	0.00050966	0.00136909	-3.48267	3.93713e-09	3.87326e-07
WBGene00009104	ensembl	F25C8.1	pseudogene	1.04165	0.406774	0.509415	-1.37652	0.000965331	0.00236858	-1.05918	0.00235356	0.00956586
WBGene00013614	ensembl	clec-237	pseudogene	1.92247	0.731597	0.564393	-1.35998	0.000335431	0.000962848	-1.79701	4.76433e-06	7.9069e-05
WBGene00019830	ensembl	hrg-1	protein_coding	79.5252	31.0639	11.3104	-1.35456	9.95627e-08	2.19286e-06	-2.84704	4.79328e-11	1.33829e-08
WBGene00015695	ensembl	ugt-26	protein_coding	34.151	13.336	16.8365	-1.35453	1.17034e-07	2.41542e-06	-1.05863	6.11882e-10	8.88132e-08
WBGene00022145	ensembl	Y71G12B.5	protein_coding	1.20448	0.476799	0.79492	-1.3491	0.000906525	0.00224496	-0.638187	0.0149755	0.0410187
WBGene00000191	ensembl	arl-7	pseudogene	3.18284	1.252	1.64933	-1.34605	8.24625e-06	4.70895e-05	-0.989127	5.61564e-05	0.00050021
WBGene00014254	ensembl	cyp-13A10	protein_coding	1.28316	0.502918	0.75698	-1.33987	0.000341641	0.000978296	-0.791085	0.00778067	0.0244595
WBGene00044963	ensembl	K07C5.11	snoRNA	0.315539	0.12784	0.0601444	-1.33287	0.0267432	0.0422753	-2.31763	0.00290209	0.0112304
WBGene00010064	ensembl	F54F7.2	protein_coding	16.7051	6.65381	9.39057	-1.33002	3.95951e-08	1.24982e-06	-0.871226	2.20687e-07	7.97537e-06
WBGene00012683	ensembl	asp-17	protein_coding	4.15739	1.65173	1.47406	-1.3201	0.002474	0.00529742	-1.54473	0.00291778	0.0112788
WBGene00001155	ensembl	ech-6	protein_coding	765.907	307.438	442.522	-1.3168	1.99553e-10	5.1966e-08	-0.829717	6.70164e-12	3.82815e-09
WBGene00021354	ensembl	fpn-1.1	protein_coding	20.3468	8.15138	11.019	-1.31638	4.35081e-08	1.31607e-06	-0.922042	1.65975e-07	6.38933e-06
WBGene00206509	ensembl	Y102A5C.43	pseudogene	1.50642	0.592944	0.439188	-1.30895	0.000573441	0.00151447	-1.80422	5.41986e-05	0.000487677
WBGene00002026	ensembl	hsp-70	protein_coding	15.0749	6.06682	1.97157	-1.30616	0.000430321	0.00118823	-2.97164	0.000129278	0.000965118
WBGene00009153	ensembl	F26D2.15	protein_coding	0.678118	0.280177	0.287268	-1.29187	0.00563476	0.0107789	-1.2607	0.00289913	0.0112238
WBGene00019189	ensembl	H11L12.1	protein_coding	7.93691	3.26604	5.07268	-1.28821	3.88879e-06	2.63539e-05	-0.684695	5.1959e-05	0.000472225
WBGene00000535	ensembl	cpi-1	protein_coding	191.216	78.677	80.4525	-1.28192	6.0091e-10	1.02317e-07	-1.28801	2.48607e-14	1.46745e-10
WBGene00019843	ensembl	R03E9.2	protein_coding	5.2766	2.14784	3.45755	-1.2816	2.59025e-05	0.000116358	-0.650189	0.000330606	0.00200767
WBGene00013826	ensembl	Y116F11B.10	pseudogene	6.20479	2.59352	3.16347	-1.26399	3.08335e-06	2.19897e-05	-1.01132	1.00731e-06	2.49612e-05
WBGene00019133	ensembl	F59H6.2	protein_coding	0.397077	0.163677	0.127276	-1.25819	0.00767786	0.0141404	-1.66318	0.00209142	0.00868342
WBGene00008375	ensembl	D1054.8	protein_coding	31.1091	13.0019	17.4301	-1.25521	2.73384e-08	1.02873e-06	-0.873362	4.44702e-09	4.285e-07
WBGene00013947	ensembl	ZK228.4	protein_coding	34.5935	14.5104	7.76579	-1.25163	8.20942e-08	1.93058e-06	-2.19076	8.70794e-08	4.01563e-06
WBGene00016714	ensembl	C46F2.1	protein_coding	12.9736	5.49857	4.7129	-1.23478	1.14478e-06	1.07771e-05	-1.49739	7.2088e-09	5.93737e-07
WBGene00022683	ensembl	ZK185.3	protein_coding	9.833	4.18652	6.08687	-1.23282	4.35555e-07	5.50521e-06	-0.728398	1.17309e-05	0.000152631
WBGene00017964	ensembl	F31F7.1	protein_coding	45.1337	19.3399	20.2009	-1.22985	0.000661725	0.00170864	-1.19971	1.64239e-11	6.73332e-09
WBGene00016797	ensembl	C50A2.3	protein_coding	3.21817	1.37554	1.47904	-1.21618	3.39967e-05	0.000145625	-1.1636	1.85236e-05	0.000213136
WBGene00044541	ensembl	K09H11.11	protein_coding	1.60798	0.692164	0.743526	-1.21393	0.000187198	0.000592221	-1.15166	0.000143848	0.00104955
WBGene00007257	ensembl	C01H6.8	protein_coding	7.44443	3.18645	5.10431	-1.21268	7.17476e-06	4.22376e-05	-0.582005	0.000392827	0.00229653
WBGene00018921	ensembl	sago-2	protein_coding	10.5812	4.54992	5.74929	-1.21224	2.35142e-06	1.80803e-05	-0.919532	1.42843e-06	3.23657e-05
WBGene00022848	ensembl	ZK1055.7	protein_coding	47.0958	20.3301	22.9042	-1.20961	8.07059e-09	4.99699e-07	-1.07992	1.10875e-10	2.54983e-08
WBGene00235310	ensembl	R02D1.2	protein_coding	2.26472	0.981895	1.39791	-1.20672	4.42201e-05	0.000179846	-0.726683	0.00310625	0.0118754
WBGene00012898	ensembl	Y46G5A.6	pseudogene	4.5947	1.98848	1.79686	-1.19888	2.50467e-05	0.000113173	-1.3961	6.72818e-07	1.81071e-05
WBGene00012226	ensembl	W03G11.4	protein_coding	26.2266	11.4427	16.4285	-1.19279	1.5039e-07	2.79444e-06	-0.71591	9.73642e-06	0.000133446
WBGene00044586	ensembl	Y61A9LA.12	protein_coding	2.2454	0.989995	1.23371	-1.18463	0.000104896	0.000365546	-0.901419	0.000307472	0.00189976
WBGene00014977	ensembl	ZC15.4	pseudogene	1.01825	0.435759	0.235536	-1.18275	0.0025227	0.00538996	-2.1372	3.95508e-05	0.000383552
WBGene00008862	ensembl	F15D4.5	protein_coding	66.9145	29.5069	37.2742	-1.18113	1.16992e-09	1.6442e-07	-0.883414	2.23703e-10	4.22322e-08
WBGene00015532	ensembl	C06E4.3	protein_coding	1.03464	0.447825	0.356225	-1.17964	0.00091055	0.0022529	-1.55793	0.000162564	0.00114917
WBGene00003643	ensembl	nhr-53	protein_coding	6.48623	2.85496	3.40084	-1.17783	5.01628e-06	3.20449e-05	-0.967603	1.99944e-06	4.10743e-05
WBGene00021886	ensembl	Y54G2A.21	pseudogene	11.5368	5.07502	5.60049	-1.17636	5.76319e-06	3.57585e-05	-1.0824	6.91014e-08	3.33419e-06
WBGene00045457	ensembl	F33H12.7	protein_coding	0.929051	0.415239	0.213703	-1.17592	0.00805092	0.0147446	-2.17981	0.000180749	0.00124579
WBGene00015828	ensembl	math-14	protein_coding	5.31837	2.3355	3.25365	-1.1751	0.000101439	0.00035591	-0.744828	0.00010353	0.000807269
WBGene00016210	ensembl	C29F5.1	protein_coding	109.157	48.4845	62.0922	-1.17038	4.19537e-10	8.19511e-08	-0.853032	2.17349e-11	7.85474e-09
WBGene00017771	ensembl	F25B4.8	protein_coding	6.10328	2.74924	2.46522	-1.16478	3.04876e-05	0.000133007	-1.34673	7.16132e-08	3.3998e-06
WBGene00019233	ensembl	ugt-14	protein_coding	0.833676	0.37256	0.281084	-1.16321	0.00155064	0.00355499	-1.60232	0.000265129	0.00168095
WBGene00022223	ensembl	Y73B3B.1	protein_coding	0.595969	0.272272	0.154704	-1.1602	0.0162603	0.0273939	-1.9771	0.000259376	0.00165039
WBGene00006761	ensembl	unc-24	protein_coding	4.75472	2.1284	3.00163	-1.15106	1.63636e-05	8.06699e-05	-0.703325	0.000129124	0.000964783
WBGene00013946	ensembl	ZK228.3	protein_coding	24.4299	11.0452	9.31398	-1.14844	3.65997e-07	4.91363e-06	-1.42946	3.92322e-10	6.31566e-08
WBGene00019622	ensembl	K10C2.7	protein_coding	5.03801	2.24185	1.92448	-1.14838	0.000176494	0.000564426	-1.41867	3.71536e-07	1.17961e-05
WBGene00021671	ensembl	Y48G1BM.6	protein_coding	13.7927	6.22169	7.43971	-1.14659	4.28668e-07	5.44929e-06	-0.930595	1.33461e-07	5.4961e-06
WBGene00012231	ensembl	W04A4.2	protein_coding	42.6962	19.3203	24.6916	-1.14288	8.13703e-09	4.99854e-07	-0.829881	4.47665e-09	4.285e-07
WBGene00020451	ensembl	fbxa-11	protein_coding	3.64405	1.64673	2.49763	-1.13806	0.000107966	0.000374214	-0.583644	0.00268417	0.010579
WBGene00013484	ensembl	Y69H2.9	protein_coding	3.17834	1.43585	1.51315	-1.13801	0.000146697	0.000484197	-1.10405	4.60975e-05	0.000431217
WBGene00206497	ensembl	Y52B11A.18	protein_coding	0.439811	0.201132	0.217477	-1.13626	0.00952089	0.017073	-1.04838	0.0163769	0.0441118
WBGene00004932	ensembl	sod-3	protein_coding	2.96436	1.33268	1.33764	-1.13499	0.000187773	0.000593659	-1.18597	1.74117e-05	0.000203382
WBGene00002248	ensembl	lam-3	protein_coding	32.7072	14.8852	20.6799	-1.13348	1.21152e-07	2.45659e-06	-0.69995	5.76752e-08	2.94672e-06
WBGene00021594	ensembl	tig-3	protein_coding	2.29523	1.04909	1.40097	-1.13224	0.00152907	0.00351235	-0.75	0.00418763	0.0149928
WBGene00012467	ensembl	arrd-8	protein_coding	0.328011	0.148022	0.116176	-1.1291	0.0311871	0.048522	-1.49936	0.00737703	0.023436
WBGene00044435	ensembl	Y20F4.8	protein_coding	1.20308	0.54723	0.448714	-1.12794	0.00226743	0.00492176	-1.4519	0.000157289	0.00111948
WBGene00017866	ensembl	stn-2	protein_coding	12.6011	5.75872	8.28535	-1.12487	9.92491e-07	9.72103e-06	-0.645505	3.904e-05	0.000379638
WBGene00005596	ensembl	srj-8	protein_coding	0.777859	0.365883	0.365222	-1.11873	0.010328	0.0183292	-1.13698	0.00378405	0.0138091
WBGene00004567	ensembl	rrn-2.1	rRNA	208.099	96.1183	121.255	-1.11365	1.11072e-06	1.05293e-05	-0.816238	2.05661e-06	4.18122e-05
WBGene00019991	ensembl	R09H3.3	protein_coding	0.708015	0.325372	0.263057	-1.1134	0.0190322	0.0314416	-1.4344	0.00586209	0.0195234
WBGene00044151	ensembl	W04G3.12	protein_coding	0.479403	0.213383	0.170536	-1.10923	0.0178752	0.0297522	-1.50289	0.00507815	0.0175188
WBGene00013835	ensembl	mlt-4	protein_coding	2.95477	1.36182	1.6135	-1.10857	0.000107102	0.000371656	-0.907088	0.000111598	0.000856603
WBGene00010658	ensembl	K08D8.4	protein_coding	10.8031	5.0181	3.75709	-1.10757	1.55147e-05	7.73986e-05	-1.56251	3.60403e-08	2.01963e-06
WBGene00017022	ensembl	D1022.3	protein_coding	1.868	0.881606	1.2705	-1.09154	0.000310375	0.00090115	-0.594681	0.00972559	0.0292644
WBGene00016316	ensembl	C32D5.8	protein_coding	220.615	103.654	143.829	-1.09041	3.99822e-09	3.30843e-07	-0.655967	1.49629e-10	3.27114e-08
WBGene00014089	ensembl	ZK822.1	protein_coding	5.0987	2.41001	2.91581	-1.08992	2.77284e-05	0.000122876	-0.848297	5.00369e-05	0.000460288
WBGene00016629	ensembl	C44B7.7	protein_coding	11.1043	5.21883	7.58145	-1.08194	8.3012e-06	4.7327e-05	-0.587187	0.00011713	0.000890572
WBGene00011422	ensembl	T04B2.3	protein_coding	8.39464	3.96635	5.22655	-1.07915	5.79051e-06	3.58777e-05	-0.721254	1.26415e-05	0.000161163
WBGene00007849	ensembl	tbc-19	protein_coding	13.717	6.48855	9.27412	-1.07601	1.57024e-06	1.33939e-05	-0.603499	9.61147e-06	0.00013204
WBGene00012961	ensembl	Y47H10A.5	protein_coding	7.58247	3.59265	0.949157	-1.07322	0.0270042	0.0426119	-3.04321	0.00146058	0.00652307
WBGene00021700	ensembl	Y48G9A.6	protein_coding	0.621218	0.307184	0.254552	-1.06911	0.0199839	0.0328026	-1.32241	0.00159859	0.00701429
WBGene00010473	ensembl	hrg-2	protein_coding	4.05059	1.89351	0.645071	-1.06713	0.0065834	0.0123338	-2.68999	4.45895e-09	4.285e-07
WBGene00015932	ensembl	C17H12.6	protein_coding	0.611593	0.282514	0.20789	-1.06554	0.0153772	0.0260674	-1.58391	0.000719476	0.00371118
WBGene00021052	ensembl	W06A11.1	protein_coding	5.3457	2.59533	2.07928	-1.04435	8.69379e-05	0.000313596	-1.40404	1.08967e-06	2.62886e-05
WBGene00013083	ensembl	Y51A2D.18	protein_coding	37.3976	18.1644	18.4002	-1.04174	6.60488e-08	1.70625e-06	-1.06058	7.90291e-10	1.11956e-07
WBGene00014069	ensembl	ZK678.3	protein_coding	0.652338	0.317452	0.27997	-1.04165	0.00913702	0.0164626	-1.24751	0.00249946	0.0100386
WBGene00016025	ensembl	xbx-4	protein_coding	0.534538	0.265414	0.253656	-1.04034	0.0128382	0.0222272	-1.10848	0.00866249	0.0266728
WBGene00000841	ensembl	cul-6	protein_coding	11.292	5.48919	6.82907	-1.03618	1.26098e-05	6.57715e-05	-0.765006	4.49618e-06	7.58994e-05
WBGene00009813	ensembl	haly-1	protein_coding	126.819	62.0202	70.2756	-1.03187	1.0769e-09	1.58915e-07	-0.889805	8.03707e-09	6.38208e-07
WBGene00004512	ensembl	rrn-1.1	rRNA	1.54154	0.755194	0.665788	-1.02687	0.00481939	0.00940301	-1.23925	0.00630505	0.0206148
WBGene00044304	ensembl	F52B10.3	protein_coding	4.57098	2.23603	3.10154	-1.02298	9.64624e-05	0.00034129	-0.596978	0.0019729	0.0082988
WBGene00206473	ensembl	B0273.115	protein_coding	0.785564	0.383357	0.307677	-1.02266	0.0109379	0.0192513	-1.38496	0.00141631	0.00635744
WBGene00010472	ensembl	cdr-7	protein_coding	9.07227	4.46137	6.01986	-1.01575	3.18077e-05	0.000137748	-0.630691	3.23908e-05	0.000327384
WBGene00015882	ensembl	C17B7.8	protein_coding	1.6357	0.794986	1.08782	-1.01561	0.00148469	0.00342597	-0.624812	0.0117968	0.0340224
WBGene00020394	ensembl	T10B5.8	protein_coding	7.97677	3.96971	4.06792	-1.01261	9.12471e-05	0.000325767	-1.00807	4.81584e-06	7.97744e-05
WBGene00010125	ensembl	dod-22	protein_coding	3.10146	1.52858	0.899128	-1.00866	0.00150813	0.00347236	-1.80664	0.0025187	0.0100999
WBGene00020128	ensembl	R193.2	protein_coding	165.003	82.03	42.0667	-1.00668	0.000413274	0.00114688	-2.00744	6.44496e-06	9.88741e-05
WBGene00008602	ensembl	oac-14	protein_coding	9.61859	4.78146	0.585109	-1.00518	0.00432521	0.0085653	-4.08482	3.83587e-05	0.000374246
WBGene00019361	ensembl	K03E5.2	protein_coding	92.4614	46.2253	54.62	-1.00001	1.80785e-09	2.06538e-07	-0.798705	1.38505e-10	3.10461e-08
WBGene00006628	ensembl	tsp-2	protein_coding	1.56601	0.779884	0.37954	-0.997053	0.0024247	0.00521011	-2.07814	1.38906e-06	3.17797e-05
WBGene00007180	ensembl	B0457.6	protein_coding	9.89673	4.97001	6.60935	-0.995219	8.01159e-06	4.60017e-05	-0.624105	0.00029063	0.00181278
WBGene00015933	ensembl	C17H12.8	protein_coding	10.9781	5.4637	4.86475	-0.994609	0.00340262	0.006973	-1.21006	0.00370739	0.0135726
WBGene00013088	ensembl	Y51B9A.6	protein_coding	1.52082	0.743303	0.703884	-0.985967	0.00563548	0.0107791	-1.14704	0.000156263	0.00111442
WBGene00009830	ensembl	cutl-18	protein_coding	4.83099	2.43614	1.28807	-0.983127	5.20712e-05	0.000205837	-1.94297	3.59677e-09	3.63952e-07
WBGene00018579	ensembl	acs-16	protein_coding	15.5513	7.89451	10.4125	-0.978376	1.02481e-06	9.93828e-06	-0.618819	1.43601e-05	0.0001777
WBGene00000512	ensembl	ckb-2	protein_coding	98.5517	50.3455	54.6676	-0.97005	1.26868e-07	2.52708e-06	-0.888612	2.37099e-05	0.000257319
WBGene00009247	ensembl	bath-45	protein_coding	2.38566	1.21941	1.54633	-0.968514	0.000161758	0.000524599	-0.661758	0.00202312	0.00845539
WBGene00021647	ensembl	Y47G6A.22	protein_coding	84.7758	43.352	55.0395	-0.968002	2.27688e-08	9.06046e-07	-0.662051	2.59789e-09	2.78809e-07
WBGene00012592	ensembl	Y38E10A.14	protein_coding	15.9118	8.11436	7.19583	-0.967223	3.34554e-06	2.33646e-05	-1.18395	2.80722e-09	2.94143e-07
WBGene00007605	ensembl	asp-10	protein_coding	487.286	249.9	99.1901	-0.962783	0.000171141	0.000550112	-2.33231	5.23984e-05	0.000475344
WBGene00001068	ensembl	dpy-6	protein_coding	4.52439	2.30104	2.84158	-0.959362	0.000562787	0.00148988	-0.706933	0.000376864	0.00222376
WBGene00021975	ensembl	Y58A7A.1	protein_coding	26.0779	13.4132	15.9327	-0.955807	9.19177e-07	9.21154e-06	-0.750354	6.64769e-08	3.25186e-06
WBGene00022215	ensembl	Y73B3A.13	protein_coding	0.494287	0.251731	0.130243	-0.949508	0.0229771	0.0369957	-1.9677	0.00722045	0.0230378
WBGene00008726	ensembl	F13A7.11	protein_coding	4.83418	2.52451	2.24585	-0.949402	0.000224344	0.000687434	-1.14657	2.28016e-06	4.50638e-05
WBGene00012909	ensembl	spds-1	protein_coding	32.2518	16.7114	21.3559	-0.948434	9.63424e-07	9.50436e-06	-0.631584	2.12365e-06	4.28137e-05
WBGene00019819	ensembl	R02D3.1	protein_coding	224.685	116.792	144.505	-0.943786	1.1794e-09	1.64447e-07	-0.675164	2.29273e-09	2.55344e-07
WBGene00023263	ensembl	D1005.t1	pseudogene	2.25858	1.19472	1.41476	-0.938002	0.0033877	0.00694804	-0.707202	0.0039817	0.0143572
WBGene00008965	ensembl	mltn-10	protein_coding	2.16976	1.14848	1.32304	-0.934458	0.00847809	0.0154248	-0.747333	0.00941771	0.0285221
WBGene00007455	ensembl	ugt-22	protein_coding	110.498	57.9665	72.964	-0.928866	0.000147213	0.000485448	-0.6371	4.44362e-05	0.000418997
WBGene00009493	ensembl	hrg-4	protein_coding	14.8444	7.75465	6.40214	-0.92611	0.00580592	0.0110621	-1.2465	6.13618e-06	9.56509e-05
WBGene00013969	ensembl	tep-1	protein_coding	205.415	108.251	139.833	-0.92424	3.27179e-09	2.9114e-07	-0.594052	0.000609261	0.00325258
WBGene00016717	ensembl	math-22	protein_coding	11.8444	6.23356	6.65757	-0.922397	4.28972e-06	2.83125e-05	-0.869	4.31559e-07	1.29967e-05
WBGene00011487	ensembl	T05E12.6	protein_coding	90.6782	48.056	39.5796	-0.912619	0.000991193	0.00242097	-1.23525	1.34489e-12	1.83194e-09
WBGene00044457	ensembl	C18H7.11	protein_coding	3.92333	2.074	1.47314	-0.912448	0.000558061	0.00147892	-1.44063	8.37902e-06	0.000118965
WBGene00019232	ensembl	ugt-13	protein_coding	46.2392	24.5795	18.6083	-0.907401	0.000298777	0.000874357	-1.35225	4.83683e-11	1.33829e-08
WBGene00014224	ensembl	mrps-23	protein_coding	37.4228	20.0129	25.2262	-0.903365	5.10949e-08	1.46484e-06	-0.607889	5.47396e-08	2.84261e-06
WBGene00016027	ensembl	C23H5.8	protein_coding	160.928	86.1054	109.241	-0.901569	3.82357e-08	1.23004e-06	-0.597129	1.26774e-09	1.65067e-07
WBGene00010834	ensembl	mct-3	protein_coding	92.4718	49.6267	62.553	-0.897516	8.18599e-09	4.99854e-07	-0.602938	5.34403e-09	4.83357e-07
WBGene00017082	ensembl	DC2.5	protein_coding	19.383	10.4005	6.8001	-0.895882	5.26113e-06	3.31663e-05	-1.54664	4.45958e-10	7.05091e-08
WBGene00022685	ensembl	ZK250.2	protein_coding	1.27222	0.694701	0.753235	-0.893443	0.00494742	0.00962011	-0.798339	0.00604124	0.0199608
WBGene00016023	ensembl	prmt-6	protein_coding	9.72382	5.22175	5.58546	-0.892707	9.57077e-06	5.3153e-05	-0.837013	5.47519e-06	8.78213e-05
WBGene00018250	ensembl	F40H3.2	protein_coding	17.0833	9.22695	8.63784	-0.890896	3.76893e-06	2.57287e-05	-1.02158	1.57759e-08	1.087e-06
WBGene00017128	ensembl	E04F6.9	protein_coding	25.1623	13.6673	15.4059	-0.883572	4.20264e-06	2.79179e-05	-0.746634	6.53036e-08	3.2253e-06
WBGene00013855	ensembl	ZC116.3	protein_coding	24.6201	13.3277	14.5167	-0.881485	3.55335e-05	0.000151208	-0.801222	5.60136e-07	1.58956e-05
WBGene00000239	ensembl	bas-1	protein_coding	33.1703	18.0252	18.0883	-0.879415	6.30995e-07	7.07194e-06	-0.911339	2.26067e-07	8.10362e-06
WBGene00022017	ensembl	Y61A9LA.5	pseudogene	3.78336	2.06427	2.0465	-0.879074	0.000160719	0.000522013	-0.921615	2.61341e-05	0.000279627
WBGene00044134	ensembl	D1025.10	protein_coding	9.32238	5.05464	5.35006	-0.87825	3.16394e-05	0.000137153	-0.838363	7.71186e-06	0.00011157
WBGene00001770	ensembl	gst-22	protein_coding	6.17046	3.3771	2.52793	-0.87243	0.000499658	0.00134578	-1.32221	7.51724e-07	1.98383e-05
WBGene00003597	ensembl	nhl-1	protein_coding	41.128	22.47	27.7372	-0.870447	1.80674e-07	3.13051e-06	-0.607308	3.44356e-08	1.9482e-06
WBGene00017948	ensembl	mth-1	protein_coding	6.82595	3.73042	3.31614	-0.865041	0.000218444	0.000672966	-1.07948	1.11961e-06	2.68282e-05
WBGene00008954	ensembl	F19C6.5	protein_coding	3.16152	1.74502	1.57283	-0.85186	0.000804543	0.00202658	-1.04409	0.000112034	0.000859203
WBGene00019620	ensembl	fah-1	protein_coding	148.251	82.2487	89.6189	-0.849751	9.32898e-09	5.48829e-07	-0.764888	4.79896e-11	1.33829e-08
WBGene00015356	ensembl	tag-278	protein_coding	38.1756	21.2123	22.4472	-0.847025	2.58459e-07	3.91002e-06	-0.806069	2.28488e-08	1.4502e-06
WBGene00021673	ensembl	Y48G1BM.8	pseudogene	4.99447	2.80654	3.38009	-0.833609	0.000233534	0.000711042	-0.601901	0.000522646	0.00288139
WBGene00011105	ensembl	R07E3.4	protein_coding	10.4227	5.85649	6.55346	-0.832227	2.18997e-05	0.000101838	-0.705907	2.20628e-05	0.00024342
WBGene00000835	ensembl	cuc-1	protein_coding	123.076	69.5759	57.0931	-0.82247	9.20153e-08	2.07568e-06	-1.14677	1.57234e-12	1.94584e-09
WBGene00007509	ensembl	C10C5.5	protein_coding	18.3724	10.3773	12.5071	-0.822142	0.000140421	0.000465914	-0.592409	0.000882934	0.00434547
WBGene00020254	ensembl	T05C3.2	protein_coding	1.56821	0.876208	0.785612	-0.819704	0.00463042	0.00908638	-1.03296	0.000474799	0.00266912
WBGene00009432	ensembl	F35E12.8	protein_coding	5.21943	2.93829	2.80039	-0.816627	0.00223932	0.00486848	-0.934841	3.70041e-05	0.000363901
WBGene00045511	ensembl	F11A5.18	protein_coding	1.35612	0.780757	0.850516	-0.816556	0.00855394	0.0155469	-0.712381	0.0152078	0.0415331
WBGene00009026	ensembl	F21G4.5	protein_coding	2.60462	1.4638	1.68969	-0.813362	0.00814631	0.0148993	-0.662192	0.00281096	0.0109591
WBGene00008511	ensembl	F01G10.9	protein_coding	4.63858	2.64428	1.97182	-0.811042	9.09061e-05	0.000324746	-1.271	3.97178e-07	1.23174e-05
WBGene00077636	ensembl	Y46G5A.43	pseudogene	6.78598	3.8855	3.20157	-0.807626	0.000110785	0.000381967	-1.12204	3.71709e-07	1.17961e-05
WBGene00002010	ensembl	hsp-6	protein_coding	1228.52	703.492	744.547	-0.804313	2.75868e-08	1.03497e-06	-0.761008	5.41126e-11	1.45021e-08
WBGene00045138	ensembl	F25H2.14	snoRNA	2.67417	1.52947	1.54259	-0.804085	0.00191806	0.00426911	-0.827793	0.000847097	0.00420887
WBGene00017688	ensembl	ttr-35	protein_coding	32.3231	18.5345	22.0613	-0.802188	6.69964e-07	7.32781e-06	-0.589296	5.95495e-07	1.65802e-05
WBGene00014021	ensembl	svop-1	protein_coding	12.5492	7.18897	6.98331	-0.799921	1.98575e-05	9.3895e-05	-0.884756	1.89758e-07	7.08909e-06
WBGene00008681	ensembl	scrm-4	protein_coding	14.073	8.08521	7.01432	-0.797512	1.57475e-05	7.82427e-05	-1.04246	2.32483e-07	8.26668e-06
WBGene00020247	ensembl	T05B11.4	protein_coding	29.8567	17.1913	18.1281	-0.795396	5.25515e-07	6.31542e-06	-0.758922	1.2051e-05	0.000155652
WBGene00009347	ensembl	F32H5.1	protein_coding	51.9896	29.9361	27.4107	-0.794574	2.32154e-07	3.63694e-06	-0.961904	3.05059e-11	1.00037e-08
WBGene00009852	ensembl	arrd-24	protein_coding	0.78573	0.455935	0.118247	-0.793116	0.0211967	0.0344959	-2.75089	5.1766e-06	8.44082e-05
WBGene00000515	ensembl	ckc-1	protein_coding	47.8559	27.596	32.0791	-0.792329	7.28738e-07	7.79727e-06	-0.614525	5.93086e-08	3.00927e-06
WBGene00014697	ensembl	cyp-25A3	protein_coding	10.7297	6.18079	6.29163	-0.791273	0.000154395	0.0005049	-0.811534	2.2331e-05	0.000245157
WBGene00000112	ensembl	alh-6	protein_coding	174.585	101.011	102.28	-0.789722	7.73133e-08	1.86521e-06	-0.809814	9.63425e-11	2.30545e-08
WBGene00017726	ensembl	F22H10.2	protein_coding	14.6863	8.53424	5.32096	-0.787658	3.70944e-05	0.000156509	-1.50288	3.55827e-10	5.94433e-08
WBGene00012875	ensembl	Y45F10B.13	protein_coding	62.6657	36.5251	41.5763	-0.779286	2.80989e-08	1.0456e-06	-0.631301	9.56254e-09	7.36767e-07
WBGene00016450	ensembl	clec-5	protein_coding	33.7885	19.7622	22.4615	-0.777119	5.92778e-06	3.65324e-05	-0.628606	2.84699e-07	9.65229e-06
WBGene00022856	ensembl	cth-2	protein_coding	296.201	172.923	172.507	-0.776344	3.86698e-08	1.23604e-06	-0.818469	4.79631e-09	4.50322e-07
WBGene00012101	ensembl	zip-10	protein_coding	3.10976	1.82804	0.852093	-0.775899	0.0012475	0.0029529	-1.91576	6.18089e-07	1.70485e-05
WBGene00206415	ensembl	F59H6.14	protein_coding	1.14274	0.662127	0.644636	-0.767243	0.031721	0.049282	-0.865558	0.0065469	0.0212564
WBGene00019058	ensembl	F58F9.4	protein_coding	4.16646	2.44445	2.77589	-0.761931	0.00189855	0.00423099	-0.6242	0.000834427	0.00415992
WBGene00008460	ensembl	E02H4.2	protein_coding	1.82401	1.08777	1.17072	-0.750082	0.00347861	0.00710651	-0.676084	0.00476662	0.0166418
WBGene00008895	ensembl	F16H6.5	protein_coding	1.0218	0.616006	0.578339	-0.749422	0.0140092	0.0240103	-0.859723	0.00491825	0.0170736
WBGene00007165	ensembl	B0391.10	pseudogene	32.9567	19.6713	21.5345	-0.744392	1.08041e-06	1.03081e-05	-0.65249	5.86455e-08	2.98418e-06
WBGene00077692	ensembl	C08E8.10	protein_coding	1.77794	1.08434	1.14833	-0.731078	0.011943	0.0208545	-0.664128	0.0127606	0.0361543
WBGene00045050	ensembl	ZC15.10	protein_coding	0.838158	0.507063	0.295184	-0.729517	0.0168992	0.0283141	-1.52622	0.000246227	0.0015838
WBGene00001993	ensembl	hpd-1	protein_coding	261.853	157.95	140.446	-0.729411	2.53838e-08	9.79296e-07	-0.93722	9.43043e-09	7.35657e-07
WBGene00008654	ensembl	F10F2.2	protein_coding	47.3909	28.6075	24.9451	-0.727281	5.29906e-06	3.33579e-05	-0.962751	2.31254e-07	8.23954e-06
WBGene00012439	ensembl	Y12A6A.1	protein_coding	22.6094	13.6476	12.0434	-0.726769	5.7765e-06	3.58285e-05	-0.94789	9.56722e-08	4.26249e-06
WBGene00019961	ensembl	R08E5.1	protein_coding	2.18354	1.32475	0.990161	-0.723242	0.00287025	0.00602953	-1.17804	0.000628644	0.00332895
WBGene00008390	ensembl	D1086.3	protein_coding	22.1343	13.4388	14.198	-0.720721	5.56751e-06	3.4825e-05	-0.679958	6.6643e-07	1.8017e-05
WBGene00019760	ensembl	calu-1	protein_coding	273.378	166.075	171.749	-0.719362	1.45402e-06	1.27275e-05	-0.708815	4.26265e-10	6.80028e-08
WBGene00019731	ensembl	M02D8.5	protein_coding	6.1434	3.71727	3.07822	-0.71643	0.00309062	0.00641904	-1.03305	8.60287e-06	0.000121
WBGene00020009	ensembl	R11F4.3	protein_coding	13.374	8.16836	6.15914	-0.714082	0.000205318	0.000640101	-1.15828	8.36671e-07	2.16289e-05
WBGene00008607	ensembl	F09B12.3	protein_coding	56.1356	34.2673	18.8269	-0.711799	6.51727e-06	3.9241e-05	-1.61106	0.000136678	0.00100719
WBGene00012217	ensembl	W02H3.1	protein_coding	9.52329	5.8428	6.4276	-0.71065	0.000525191	0.00140463	-0.605217	9.22402e-05	0.000740095
WBGene00001758	ensembl	gst-10	protein_coding	17.0424	10.4354	6.50308	-0.706895	0.000220024	0.000676841	-1.42808	2.67072e-09	2.84898e-07
WBGene00008714	ensembl	F11F1.1	protein_coding	15.2127	9.33851	10.1034	-0.700309	0.000142467	0.000471554	-0.628357	2.45048e-05	0.000265239
WBGene00009232	ensembl	nkat-1	protein_coding	1.15418	0.698287	0.671789	-0.69844	0.0201393	0.0330088	-0.802599	0.0125147	0.0355943
WBGene00001790	ensembl	gst-42	protein_coding	28.9312	17.86	16.1477	-0.695709	2.38735e-06	1.82615e-05	-0.879759	1.98762e-09	2.27075e-07
WBGene00022382	ensembl	Y94H6A.10	protein_coding	99.6086	61.6007	25.9015	-0.693093	0.00114639	0.00273922	-1.97958	8.71253e-05	0.000709014
WBGene00010971	ensembl	R01E6.7	protein_coding	1.46894	0.902866	0.525804	-0.691518	0.00899547	0.0162427	-1.50529	2.6221e-05	0.000280218
WBGene00018050	ensembl	clec-139	protein_coding	2.80019	1.74574	1.79343	-0.691109	0.00314683	0.00652202	-0.680348	0.00147499	0.00657084
WBGene00009360	ensembl	F33E2.4	protein_coding	2.26076	1.40905	1.52416	-0.691086	0.0212043	0.0345051	-0.6096	0.0160692	0.0434168
WBGene00004257	ensembl	pxn-2	protein_coding	11.3675	7.05315	6.57873	-0.688755	4.38121e-05	0.000178597	-0.825708	7.38999e-07	1.96195e-05
WBGene00010277	ensembl	F58G6.7	protein_coding	34.9409	21.6495	9.91348	-0.685587	0.00726419	0.0134498	-1.85193	3.4592e-11	1.09715e-08
WBGene00013216	ensembl	Y54G11A.7	protein_coding	30.0278	18.6998	13.593	-0.680842	1.01728e-05	5.5706e-05	-1.1791	1.78646e-09	2.12313e-07
WBGene00006760	ensembl	unc-23	protein_coding	50.9845	31.8141	31.108	-0.678333	1.64215e-06	1.37947e-05	-0.750651	2.15707e-08	1.38396e-06
WBGene00012330	ensembl	zip-3	protein_coding	42.1705	26.3724	28.0026	-0.677855	6.32106e-06	3.8294e-05	-0.629476	6.41929e-08	3.18411e-06
WBGene00013690	ensembl	Y105E8B.5	protein_coding	95.5563	59.8295	57.0329	-0.675765	2.36735e-07	3.67084e-06	-0.782303	4.8616e-07	1.43243e-05
WBGene00002267	ensembl	lec-4	protein_coding	104.866	65.7566	71.659	-0.673329	1.82483e-07	3.15259e-06	-0.588387	6.51802e-09	5.57055e-07
WBGene00019376	ensembl	lipl-4	protein_coding	1.48238	0.912384	0.350102	-0.670169	0.0237396	0.0380671	-2.10732	4.18836e-06	7.22625e-05
WBGene00009295	ensembl	fbxa-180	pseudogene	9.46624	5.93667	5.74419	-0.666859	0.00122052	0.00289796	-0.758542	6.85656e-06	0.000102808
WBGene00045418	ensembl	F15B9.10	protein_coding	94.2992	59.469	51.7171	-0.664647	1.08036e-07	2.29665e-06	-0.904667	5.13096e-12	3.63436e-09
WBGene00020612	ensembl	arrd-22	protein_coding	8.09539	5.10743	5.10002	-0.663498	0.000123325	0.000418761	-0.704675	1.19821e-05	0.000154989
WBGene00021070	ensembl	W07B8.1	protein_coding	34.7194	21.906	13.8855	-0.66319	2.4693e-05	0.000112033	-1.35745	1.8093e-08	1.22287e-06
WBGene00009572	ensembl	F40D4.13	protein_coding	2.14421	1.37429	0.65042	-0.658409	0.0169363	0.0283627	-1.75672	1.0259e-06	2.52665e-05
WBGene00007071	ensembl	AC3.5	protein_coding	141.352	89.644	96.3766	-0.656075	0.000127115	0.000429816	-0.590891	5.88902e-09	5.21414e-07
WBGene00012545	ensembl	Y37D8A.3	protein_coding	20.8749	13.2832	11.6561	-0.654511	5.36293e-05	0.000210725	-0.878022	9.58026e-08	4.26249e-06
WBGene00001777	ensembl	gst-29	protein_coding	3.63937	2.31705	1.46055	-0.650601	0.00287159	0.00602989	-1.35387	5.25337e-07	1.51538e-05
WBGene00011340	ensembl	ugt-30	protein_coding	11.8032	7.53006	6.04059	-0.648669	0.000341841	0.000978711	-1.00246	6.35901e-07	1.73774e-05
WBGene00219918	ensembl	F27C1.18	ncRNA	2.86876	1.82767	1.80824	-0.648657	0.00306495	0.00637393	-0.708354	0.00169534	0.00736353
WBGene00019994	ensembl	cdh-1	protein_coding	19.9015	12.6964	12.8118	-0.647782	5.573e-05	0.000217085	-0.67346	2.20881e-06	4.41462e-05
WBGene00002827	ensembl	let-653	protein_coding	7.67687	4.88022	4.63136	-0.647244	0.00507083	0.00982431	-0.767313	5.7452e-06	9.12431e-05
WBGene00012007	ensembl	T25B9.1	protein_coding	39.0346	24.9519	21.4644	-0.644906	2.98418e-06	2.15075e-05	-0.900456	2.33762e-09	2.58716e-07
WBGene00009586	ensembl	F40F9.10	protein_coding	1.31453	0.845394	0.729302	-0.643869	0.0252407	0.040227	-0.886341	0.00262531	0.0104165
WBGene00020557	ensembl	T19B4.3	protein_coding	77.6541	49.8303	52.4215	-0.64037	3.30127e-07	4.57067e-06	-0.605037	4.83268e-07	1.42629e-05
WBGene00019963	ensembl	R08E5.3	protein_coding	36.0568	23.1551	6.68535	-0.638439	0.00161176	0.00366899	-2.4646	3.08594e-07	1.02468e-05
WBGene00015739	ensembl	ugt-7	protein_coding	4.87047	3.12129	3.04619	-0.633527	0.00160108	0.00364889	-0.713887	0.000100093	0.000787754
WBGene00018223	ensembl	bath-13	protein_coding	8.31287	5.40033	3.47381	-0.629154	0.00104246	0.00252056	-1.29741	1.92634e-08	1.26809e-06
WBGene00206484	ensembl	C31H2.14	protein_coding	6.45246	4.19397	4.31481	-0.624905	0.00199862	0.00441843	-0.61829	0.000235099	0.00153
WBGene00220084	ensembl	T23B12.14	ncRNA	2.80126	1.84134	1.13126	-0.609964	0.00406196	0.00812759	-1.34719	2.31511e-06	4.56017e-05
WBGene00007536	ensembl	daf-36	protein_coding	19.0773	12.4657	11.9101	-0.609302	0.000504497	0.00135708	-0.717688	5.79925e-07	1.63524e-05
WBGene00017069	ensembl	D2096.1	protein_coding	16.3312	10.7182	11.0595	-0.60923	6.90125e-05	0.000258203	-0.602052	1.11593e-05	0.000146921
WBGene00009434	ensembl	F35E12.10	protein_coding	70.7376	46.4791	47.8624	-0.605351	1.28061e-06	1.16377e-05	-0.60183	6.18915e-09	5.39889e-07
WBGene00020260	ensembl	T05E7.4	protein_coding	4.22982	2.79768	2.84343	-0.597555	0.00179713	0.0040329	-0.610624	0.000705198	0.0036535
WBGene00015320	ensembl	C02B8.1	protein_coding	2.58209	1.69549	1.69071	-0.597503	0.00651829	0.0122247	-0.652008	0.00638842	0.0208297
WBGene00004395	ensembl	rol-3	protein_coding	12.9575	8.55652	8.63653	-0.594999	0.000382899	0.00107728	-0.624194	1.09503e-05	0.000145577
WBGene00018473	ensembl	cima-1	protein_coding	6.32136	4.15557	3.84197	-0.594875	0.0035381	0.00721971	-0.756759	6.03712e-05	0.000528161
WBGene00015081	ensembl	B0244.6	protein_coding	2.52674	1.65444	1.21252	-0.592914	0.0207905	0.0339284	-1.095	8.46234e-05	0.000692247
WBGene00015141	ensembl	ugt-46	protein_coding	55.5725	36.817	30.7384	-0.592358	5.10822e-06	3.25266e-05	-0.893043	3.02034e-10	5.19264e-08
WBGene00219770	ensembl	linc-40	lincRNA	0.906071	0.602323	0.413866	-0.588944	0.0319641	0.0496291	-1.16026	0.0035326	0.0130951
WBGene00018562	ensembl	F47D12.6	protein_coding	6.07079	4.03513	3.54688	-0.588629	0.000693027	0.00177908	-0.815477	2.24729e-05	0.000246256
WBGene00016658	ensembl	C45B2.1	protein_coding	302.386	201.532	158.369	-0.585886	2.72248e-05	0.00012113	-0.971539	0.0015023	0.00667908
WBGene00001684	ensembl	gpd-2	protein_coding	403.516	268.926	230.374	-0.585485	2.21479e-06	1.73078e-05	-0.846789	7.93202e-12	4.38938e-09
WBGene00013013	ensembl	clec-145	protein_coding	3.23914	2.16854	1.628	-0.580958	0.00251645	0.00537854	-1.03462	5.2459e-05	0.000475649
WBGene00020445	ensembl	T12B3.2	protein_coding	20.6296	13.7833	13.6597	-0.580019	0.000148266	0.000487918	-0.633681	1.38589e-06	3.17482e-05
