# Supplementary material for: Probiotic Bacillus subtilis Protects against α-Synuclein Aggregation in C. elegans
Source: Cell Rep. 2020 Jan 14;30(2):367–380.e7. doi: 10.1016/j.celrep.2019.12.078 (PMC6963774; doi:10.1016/j.celrep.2019.12.078)
Supplement: Table S6. Overlap between Differentially Expressed Genes and Previous Published Datasets, Related to Figure 7 [file mmc7.xlsx]

## Sheet: Overlap between datasets
Gene stable ID	WormBase Sequence Name	Gene name	Reference	gene_biotype	phase	Mean CPM (Bacteria: E.coli)	Mean CPM (Bacteria: B.subtilis)	Mean CPM (Bacteria: Mix)	logFC (Bacteria: B.subtilis vs E.coli)	PValue (Bacteria: B.subtilis vs E.coli)	FDR (Bacteria: B.subtilis vs E.coli)	logFC (Bacteria: Mix vs E.coli)	PValue (Bacteria: Mix vs E.coli)	FDR (Bacteria: Mix vs E.coli)
WBGene00010170	F56H6.9	F56H6.9	van Ham et al., 2018	protein_coding	NA	0.00798913	0.624287	0.00847273	5.77626	1.90647e-05	9.10948e-05	0.0195063	0.991678	0.9947
WBGene00021703	Y48G9A.10	cpt-3	van Ham et al., 2018	protein_coding	NA	0.0495112	1.87271	0.461268	5.09715	1.96304e-07	3.29493e-06	3.04703	0.000157169	0.00111908
WBGene00015339	C02E7.6	C02E7.6	van Ham et al., 2018	protein_coding	NA	3.17205	35.0856	0.862023	3.44341	0.00164834	0.00374119	-1.91473	0.0266733	0.0650504
WBGene00016196	C28H8.5	C28H8.5	van Ham et al., 2018	protein_coding	NA	0.414079	3.7176	0.275611	3.13554	2.51787e-06	1.90053e-05	-0.619787	0.216189	0.328748
WBGene00015042	B0213.12	cyp-34A7	van Ham et al., 2018	protein_coding	NA	0.462213	3.10873	0.565696	2.76507	9.12939e-05	0.000325803	0.272139	0.492144	0.61213
WBGene00012008	T25B9.2	T25B9.2	van Ham et al., 2018	protein_coding	NA	0.252827	1.72359	0.193851	2.73775	3.96264e-06	2.67929e-05	-0.454636	0.401389	0.527558
WBGene00020281	T06A4.1	T06A4.1	van Ham et al., 2018	protein_coding	NA	0.336354	2.1062	0.20347	2.60682	8.62283e-06	4.88461e-05	-0.751397	0.152552	0.251667
WBGene00018829	F54E7.6	F54E7.6	van Ham et al., 2018	protein_coding	NA	0.0958805	0.5591	0.0449305	2.51657	6.70693e-05	0.000251944	-1.06212	0.262178	0.381452
WBGene00006505	Y6B3B.10	lagr-1	van Ham et al., 2018	protein_coding	NA	0.662305	3.46193	0.70679	2.37466	1.32066e-06	1.18893e-05	0.0439451	0.886886	0.926808
WBGene00011549	T06G6.8	T06G6.8	van Ham et al., 2018	pseudogene	NA	0.271288	1.37966	0.151798	2.30704	2.34275e-05	0.00010745	-0.863667	0.113618	0.200693
WBGene00017673	F21F3.3	icmt-1	van Ham et al., 2018	protein_coding	NA	3.6219	17.2256	3.55341	2.24411	2.90453e-08	1.06267e-06	-0.0608685	0.811318	0.874107
WBGene00018575	F47F6.5	clec-119	van Ham et al., 2018	protein_coding	NA	5.68257	22.2215	4.41106	1.96345	7.5554e-09	4.83e-07	-0.402646	0.0271397	0.0659699
WBGene00004972	R10H10.2	spe-26	van Ham et al., 2018	protein_coding	NA	11.2622	40.213	9.2646	1.83366	6.60994e-08	1.70625e-06	-0.318735	0.0538043	0.112874
WBGene00011462	T05A10.5	vap-2	van Ham et al., 2018	protein_coding	NA	27.6531	96.6573	12.5569	1.80198	0.000408807	0.00113716	-1.17715	0.00116311	0.00543154
WBGene00020914	W01B11.2	sulp-6	van Ham et al., 2018	protein_coding	NA	4.82825	16.701	3.89182	1.78352	9.57223e-06	5.3153e-05	-0.351166	0.139864	0.235093
WBGene00003906	W03G9.6	paf-1	van Ham et al., 2018	protein_coding	NA	2.2704	6.83534	1.62014	1.58582	6.53142e-07	7.21512e-06	-0.528848	0.0307252	0.0728506
WBGene00009865	F49B2.6	F49B2.6	van Ham et al., 2018	protein_coding	NA	1.67422	4.54642	2.30779	1.43219	6.04864e-05	0.000231538	0.417294	0.0748683	0.145491
WBGene00009344	F32H2.7	F32H2.7	van Ham et al., 2018	protein_coding	NA	33.3924	74.1518	22.8582	1.1491	9.51171e-07	9.42021e-06	-0.583585	0.00280101	0.0109348
WBGene00007404	C07A9.8	best-5	van Ham et al., 2018	protein_coding	NA	1.47038	3.07612	1.57654	1.06598	0.000712859	0.00182267	0.062131	0.778184	0.849365
WBGene00002111	ZC334.9	ins-28	van Ham et al., 2018	protein_coding	NA	1.36065	2.50994	1.9576	0.87771	0.000308905	0.00089821	0.484598	0.0252048	0.0622232
WBGene00017909	F28H1.4	F28H1.4	van Ham et al., 2018	protein_coding	NA	7.95786	13.8676	5.42381	0.799629	5.92919e-06	3.65324e-05	-0.589523	0.000145838	0.00106058
WBGene00016719	C46F9.3	math-24	van Ham et al., 2018	protein_coding	NA	3.47919	5.77645	3.19403	0.736591	0.00245652	0.00526635	-0.163686	0.272673	0.393392
WBGene00020700	T22F3.11	T22F3.11	Knight et al., 2014	protein_coding	NA	0.748996	33.6161	2.23433	5.4781	1.99557e-12	1.75923e-09	1.54239	0.000958576	0.00464417
WBGene00011596	T07G12.5	T07G12.5	Knight et al., 2014	protein_coding	NA	0.110282	2.03871	0.557252	4.14803	6.85786e-08	1.75237e-06	2.25098	0.000204446	0.00136978
WBGene00010790	K12G11.3	sodh-1	Knight et al., 2014	protein_coding	NA	92.0601	1139.06	247.843	3.62884	2.86213e-13	5.6314e-10	1.39075	5.54354e-07	1.57821e-05
WBGene00008304	C54D10.10	C54D10.10	Knight et al., 2014	protein_coding	NA	3.11662	17.8214	1.11413	2.5063	1.61432e-07	2.92323e-06	-1.53139	0.000135384	0.000998905
WBGene00010761	K10H10.5	K10H10.5	Knight et al., 2014	protein_coding	NA	0.235637	1.15423	0.063947	2.25375	5.35304e-05	0.000210503	-1.89985	0.0122942	0.0350799
WBGene00012176	W01C9.2	W01C9.2	Knight et al., 2014	protein_coding	NA	0.0871622	0.34787	0.231237	1.96197	0.0254672	0.0405333	1.35991	0.0714553	0.140249
WBGene00016217	C29F9.2	C29F9.2	Knight et al., 2014	protein_coding	NA	1.19369	4.60479	0.956087	1.93684	1.15333e-06	1.08461e-05	-0.361829	0.163109	0.265009
WBGene00010791	K12G11.4	sodh-2	Knight et al., 2014	protein_coding	NA	0.307314	0.882314	0.798165	1.51045	0.00183869	0.0041126	1.33949	0.00195026	0.00822266
WBGene00017429	F13D11.4	F13D11.4	Knight et al., 2014	protein_coding	NA	3.27422	8.00535	2.95128	1.28393	2.58921e-06	1.94114e-05	-0.189957	0.246314	0.363659
WBGene00014000	ZK550.6	ZK550.6	Knight et al., 2014	protein_coding	NA	26.547	61.3347	31.1515	1.20694	5.54254e-09	3.97357e-07	0.191138	0.0154382	0.0420585
WBGene00007072	AC3.7	ugt-1	Knight et al., 2014	protein_coding	NA	4.73648	10.7292	7.71873	1.18523	0.00128268	0.00302203	0.663681	0.000203297	0.00136415
WBGene00012582	Y38E10A.4	clec-8	Knight et al., 2014	protein_coding	NA	3.87235	6.77863	3.54465	0.8025	0.000271494	0.000805972	-0.165976	0.240194	0.356329
WBGene00016716	C46F4.2	acs-17	Knight et al., 2014	protein_coding	NA	44.3261	76.3559	52.2206	0.784245	7.58458e-08	1.85252e-06	0.197192	0.00596698	0.0197797
WBGene00000219	F21F8.7	asp-6	Knight et al., 2014; Hamamichi et al., 2008	protein_coding	NA	678.74	2008.25	1400.65	1.56495	1.23284e-09	1.65388e-07	1.00741	1.60112e-11	6.73332e-09
WBGene00012873	Y45F10B.9	Y45F10B.9	Knight et al., 2014; Hamamichi et al., 2008	protein_coding	NA	0.196903	0.453968	0.127276	1.19703	0.0258816	0.0410932	-0.66923	0.231118	0.345633
WBGene00003617	F44C8.3	nhr-18	Knight et al., 2014; Hamamichi et al., 2008	protein_coding	NA	4.47209	7.3876	3.38129	0.722336	0.000179158	0.000571216	-0.440512	0.00671703	0.0216855
WBGene00010336	F59F4.1	acox-1.6	Hamamichi et al., 2008	protein_coding	NA	9.84625	46.6587	11.0542	2.24275	4.06091e-10	8.09464e-08	0.127974	0.279257	0.400899
WBGene00017677	F21F8.2	asp-11	Hamamichi et al., 2008	protein_coding	NA	0.923626	4.05534	1.64064	2.12677	4.34247e-07	5.49653e-06	0.785995	0.00246546	0.00992237
WBGene00000061	F48E3.7	lgc-11	Hamamichi et al., 2008	protein_coding	NA	0.415832	1.43604	0.361637	1.76392	6.03277e-05	0.00023103	-0.249389	0.545188	0.660386
WBGene00018135	F37A4.5	F37A4.5	Hamamichi et al., 2008	protein_coding	NA	8.32223	27.1623	6.13775	1.70209	1.01614e-07	2.19972e-06	-0.474387	0.0133212	0.0374787
WBGene00007639	C17D12.5	C17D12.5	Hamamichi et al., 2008	protein_coding	NA	1.58098	4.79277	1.40752	1.59188	2.82889e-06	2.06816e-05	-0.204315	0.355762	0.482335
WBGene00016440	C35D10.2	gipc-1	Hamamichi et al., 2008	protein_coding	NA	135.434	300.912	103.001	1.15124	5.43239e-06	3.40882e-05	-0.431569	0.0914512	0.169786
WBGene00009660	F43G6.8	F43G6.8	Hamamichi et al., 2008	protein_coding	NA	12.03	23.4106	11.5119	0.958038	3.46341e-06	2.4004e-05	-0.102211	0.294623	0.417581
WBGene00003605	C48D5.1	nhr-6	Hamamichi et al., 2008	protein_coding	NA	18.5491	31.0445	19.4728	0.744113	3.41574e-06	2.37666e-05	0.032082	0.731153	0.81496
WBGene00002980	C32D5.9	lgg-1	Hamamichi et al., 2008	protein_coding	NA	375.199	582.433	437.986	0.634353	3.32816e-07	4.59712e-06	0.184793	0.00115152	0.00538594
WBGene00018354	F42G2.5	F42G2.5	Hamamichi et al., 2008	protein_coding	NA	1.88403	2.89888	1.58189	0.618354	0.00471728	0.00923431	-0.29005	0.176082	0.281083
WBGene00019935	R07E4.1	R07E4.1	Hamamichi et al., 2008	protein_coding	NA	8.80511	13.3275	13.8777	0.600205	0.000652296	0.00168946	0.616768	2.3715e-05	0.000257319
WBGene00022026	Y65B4A.2	Y65B4A.2	Hamamichi et al., 2008	protein_coding	NA	7.08173	10.6664	5.4516	0.590524	0.000172811	0.000554172	-0.416454	0.00202656	0.00846776
