# Supplementary material for: Probiotic Bacillus subtilis Protects against α-Synuclein Aggregation in C. elegans
Source: Cell Rep. 2020 Jan 14;30(2):367–380.e7. doi: 10.1016/j.celrep.2019.12.078 (PMC6963774; doi:10.1016/j.celrep.2019.12.078)
Supplement: Table S7. BP GO Term Analysis in B. subtilis and Mix versus E. coli, Related to Figure 7 [file mmc8.xlsx]

## Sheet: GO Terms B. subtilis vs E. coli
GO_Term_ID	NGenes	PropDown	PropUp	Direction	PValue	FDR	differential_genes_gene_id	differential_genes_gene_name
GO:0051028_MRNA_TRANSPORT	17	1	0	Down	0.001	0.00192614	WBGene00003210, WBGene00003791, WBGene00003796, WBGene00003799, WBGene00003800, WBGene00003801, WBGene00003803, WBGene00003804, WBGene00003805, WBGene00003806, WBGene00003834, WBGene00003835, WBGene00003836, WBGene00004387, WBGene00007118, WBGene00011319, WBGene00018156	mel-28, npp-5, npp-10, npp-13, npp-14, npp-15, rae-1, npp-18, npp-19, npp-20, nxf-1, nxf-2, nxt-1, rnp-4, npp-22, T01C3.2, ncbp-1
GO:0006270_DNA_REPLICATION_INITIATION	13	1	0	Down	0.001	0.00192614	WBGene00000382, WBGene00001002, WBGene00003154, WBGene00003155, WBGene00003156, WBGene00003157, WBGene00003158, WBGene00003159, WBGene00009372, WBGene00009507, WBGene00012935, WBGene00013768, WBGene00013857	cdc-6, div-1, mcm-2, mcm-3, mcm-4, mcm-5, mcm-6, mcm-7, evl-18, mus-101, mcm-10, sld-5, orc-5
GO:0009880_EMBRYONIC_PATTERN_SPECIFICATION	11	1	0	Down	0.001	0.00192614	WBGene00000168, WBGene00001609, WBGene00003150, WBGene00003228, WBGene00003229, WBGene00003912, WBGene00003916, WBGene00004027, WBGene00004077, WBGene00004078, WBGene00004804	apx-1, glp-1, mbk-2, mex-1, mex-3, pal-1, par-1, pie-1, pop-1, pos-1, skn-1
GO:0006458_'DE_NOVO'_PROTEIN_FOLDING	9	1	0	Down	0.001	0.00192614	WBGene00000377, WBGene00000378, WBGene00000379, WBGene00000380, WBGene00000381, WBGene00002025, WBGene00018782, WBGene00020391, WBGene00021934	cct-1, cct-2, cct-4, cct-5, cct-6, hsp-60, cct-3, cct-7, cct-8
GO:0006261_DNA-DEPENDENT_DNA_REPLICATION	8	1	0	Down	0.001	0.00192614	WBGene00004338, WBGene00004340, WBGene00009507, WBGene00013768, WBGene00017237, WBGene00018409, WBGene00020964	rfc-2, rfc-4, mus-101, sld-5, pole-2, F44B9.8, polq-1
GO:0006405_RNA_EXPORT_FROM_NUCLEUS	8	1	0	Down	0.001	0.00192614	WBGene00003793, WBGene00003794, WBGene00003795, WBGene00003796, WBGene00003800, WBGene00003801, WBGene00003803, WBGene00004306	npp-7, npp-8, npp-9, npp-10, npp-14, npp-15, rae-1, ran-5
GO:0045047_PROTEIN_TARGETING_TO_ER	8	1	0	Down	0.001	0.00192614	WBGene00009012, WBGene00009925, WBGene00010097, WBGene00012550, WBGene00016395, WBGene00017799, WBGene00017800, WBGene00019679	F21D5.7, F52B11.2, srpa-68, hpo-21, C34B2.10, F25G6.8, F25G6.9, K12H4.4
GO:0006359_REGULATION_OF_TRANSCRIPTION_FROM_RNA_POLYMERASE_III_PROMOTER	7	1	0	Down	0.001	0.00192614	WBGene00000271, WBGene00006542, WBGene00014114, WBGene00015091, WBGene00021112, WBGene00021423, WBGene00021638	brf-1, tbp-1, tftc-3, B0261.1, W09C3.4, tftc-1, Y47G6A.9
GO:0006893_GOLGI_TO_PLASMA_MEMBRANE_TRANSPORT	7	1	0	Down	0.001	0.00192614	WBGene00004752, WBGene00004753, WBGene00007846, WBGene00015815, WBGene00016376, WBGene00018703	sec-5, sec-8, C31E10.5, C16A11.2, sec-10, sec-3
GO:0008630_INTRINSIC_APOPTOTIC_SIGNALING_PATHWAY_IN_RESPONSE_TO_DNA_DAMAGE	7	1	0	Down	0.001	0.00192614	WBGene00000423, WBGene00003417, WBGene00003422, WBGene00004800, WBGene00016408, WBGene00020442	ced-9, mrt-2, msh-6, sir-2.1, prmt-5, gen-1
GO:0010631_EPITHELIAL_CELL_MIGRATION	7	1	0	Down	0.001	0.00192614	WBGene00000199, WBGene00000200, WBGene00000203, WBGene00000204, WBGene00000205, WBGene00006957, WBGene00021170	arx-1, arx-2, arx-5, arx-6, arx-7, wsp-1, arx-4
GO:0042176_REGULATION_OF_PROTEIN_CATABOLIC_PROCESS	7	1	0	Down	0.001	0.00192614	WBGene00004458, WBGene00004459, WBGene00004460, WBGene00006349, WBGene00007009, WBGene00007010, WBGene00018473	rpn-1, rpn-2, rpn-3, sur-2, wwp-1, alx-1, cima-1
GO:0051661_MAINTENANCE_OF_CENTROSOME_LOCATION	7	1	0	Down	0.001	0.00192614	WBGene00000231, WBGene00000962, WBGene00002219, WBGene00003914, WBGene00006540, WBGene00010406	atx-2, dhc-1, klp-7, pam-1, tbg-1, math-33
GO:0006098_PENTOSE-PHOSPHATE_SHUNT	6	1	0	Down	0.001	0.00192614	WBGene00006601, WBGene00007108, WBGene00012015, WBGene00013301, WBGene00015101, WBGene00017272	tpi-1, gspd-1, T25B9.9, Y57G11C.3, rpia-1, F08F8.7
GO:0030590_FIRST_CELL_CYCLE_PSEUDOCLEAVAGE	6	1	0	Down	0.001	0.00192614	WBGene00003914, WBGene00003920, WBGene00007922, WBGene00008166, WBGene00013038, WBGene00013709	pam-1, par-5, pph-6, saps-1, ani-1, csnk-1
GO:0033314_MITOTIC_DNA_REPLICATION_CHECKPOINT	6	1	0	Down	0.001	0.00192614	WBGene00000498, WBGene00001998, WBGene00009507, WBGene00018016, WBGene00022750	chk-1, hpr-17, mus-101, lrr-1, ZK484.4
GO:0042074_CELL_MIGRATION_INVOLVED_IN_GASTRULATION	6	1	0	Down	0.001	0.00192614	WBGene00001165, WBGene00001513, WBGene00001978, WBGene00001979, WBGene00001980, WBGene00004732	efn-4, gad-1, hmp-1, hmp-2, hmr-1, sax-7
GO:0045746_NEGATIVE_REGULATION_OF_NOTCH_SIGNALING_PATHWAY	6	1	0	Down	0.001	0.00192614	WBGene00001834, WBGene00004759, WBGene00004760, WBGene00004767, WBGene00006887, WBGene00011195	hda-1, sel-1, sel-2, sel-10, vav-1, sao-1
GO:0072583_CLATHRIN-DEPENDENT_ENDOCYTOSIS	6	1	0	Down	0.001	0.00192614	WBGene00000157, WBGene00000161, WBGene00001082, WBGene00006791, WBGene00018974, WBGene00020246	aps-2, apa-2, dpy-23, unc-57, fcho-1, clic-1
GO:1903436_REGULATION_OF_MITOTIC_CYTOKINETIC_PROCESS	6	1	0	Down	0.001	0.00192614	WBGene00000231, WBGene00002219, WBGene00003902, WBGene00004105, WBGene00006540, WBGene00006988	atx-2, klp-7, pab-1, szy-20, tbg-1, zyg-1
GO:1903539_PROTEIN_LOCALIZATION_TO_POSTSYNAPTIC_MEMBRANE	6	1	0	Down	0.001	0.00192614	WBGene00004270, WBGene00004378, WBGene00004927, WBGene00006751, WBGene00006933, WBGene00021334	rab-6.2, rme-8, snx-1, unc-11, vps-35, vps-4
GO:0001172_TRANSCRIPTION,_RNA-TEMPLATED	5	1	0	Down	0.001	0.00192614	WBGene00001214, WBGene00004508, WBGene00004509, WBGene00004510, WBGene00022463	ego-1, rrf-1, rrf-2, rrf-3, elpc-1
GO:0006048_UDP-N-ACETYLGLUCOSAMINE_BIOSYNTHETIC_PROCESS	5	1	0	Down	0.001	0.00192614	WBGene00001646, WBGene00001647, WBGene00003858, WBGene00007965, WBGene00009006	gna-1, gna-2, ogt-1, C36A4.4, F21D5.1
GO:0006611_PROTEIN_EXPORT_FROM_NUCLEUS	5	1	0	Down	0.001	0.00192614	WBGene00000915, WBGene00002079, WBGene00003920, WBGene00007952, WBGene00022087	daf-21, xpo-2, par-5, C35A5.8, Y69A2AR.16
GO:0006998_NUCLEAR_ENVELOPE_ORGANIZATION	5	1	0	Down	0.001	0.00192614	WBGene00002275, WBGene00006311, WBGene00006816, WBGene00018474	lem-2, sun-1, unc-84, cnep-1
GO:0006999_NUCLEAR_PORE_ORGANIZATION	5	1	0	Down	0.001	0.00192614	WBGene00002074, WBGene00003787, WBGene00003789, WBGene00003805, WBGene00007118	ima-3, npp-1, npp-3, npp-19, npp-22
GO:0007051_SPINDLE_ORGANIZATION	5	1	0	Down	0.001	0.00192614	WBGene00003795, WBGene00004306, WBGene00006994, WBGene00011613, WBGene00018781	npp-9, ran-5, zyg-9, T08D2.8, F54A3.2
GO:0030951_ESTABLISHMENT_OR_MAINTENANCE_OF_MICROTUBULE_CYTOSKELETON_POLARITY	5	1	0	Down	0.001	0.00192614	WBGene00000407, WBGene00006840, WBGene00006994, WBGene00011613, WBGene00018781	cdk-5, unc-116, zyg-9, T08D2.8, F54A3.2
GO:0033962_CYTOPLASMIC_MRNA_PROCESSING_BODY_ASSEMBLY	5	1	0	Down	0.001	0.00192614	WBGene00000479, WBGene00003077, WBGene00003078, WBGene00009661, WBGene00011036	cgh-1, lsm-3, lsm-4, patr-1, edc-3
GO:0045977_POSITIVE_REGULATION_OF_MITOTIC_CELL_CYCLE,_EMBRYONIC	5	1	0	Down	0.001	0.00192614	WBGene00000231, WBGene00003787, WBGene00004105, WBGene00004955, WBGene00006988	atx-2, npp-1, szy-20, spd-5, zyg-1
GO:0051295_ESTABLISHMENT_OF_MEIOTIC_SPINDLE_LOCALIZATION	5	1	0	Down	0.001	0.00192614	WBGene00002214, WBGene00002215, WBGene00003133, WBGene00006840, WBGene00015698	klc-1, klc-2, mat-2, unc-116, kca-1
GO:0042147_RETROGRADE_TRANSPORT,_ENDOSOME_TO_GOLGI	19	0.947368	0	Down	0.001	0.00192614	WBGene00002005, WBGene00004089, WBGene00004269, WBGene00004378, WBGene00004927, WBGene00006931, WBGene00006933, WBGene00006934, WBGene00007059, WBGene00007128, WBGene00010815, WBGene00011071, WBGene00011502, WBGene00012560, WBGene00013302, WBGene00014234, WBGene00015176, WBGene00016874	hsp-1, ppk-3, rab-6.1, rme-8, snx-1, vps-26, vps-35, vps-54, vps-52, memb-1, M01F1.9, R06F6.8, vps-53, Y37D8A.25, vti-1, vps-29, vps-51, C52B11.5
GO:0006378_MRNA_POLYADENYLATION	14	0.928571	0	Down	0.001	0.00192614	WBGene00000774, WBGene00009658, WBGene00009668, WBGene00010304, WBGene00011051, WBGene00011791, WBGene00012528, WBGene00014115, WBGene00017988, WBGene00020092, WBGene00020480, WBGene00022301, WBGene00044329	cpf-2, F43G6.5, cfim-1, clpf-1, pfs-2, T15H9.6, pap-1, gld-4, fipp-1, pcf-11, ssup-72, cpsf-1, cpsf-4
GO:0016197_ENDOSOMAL_TRANSPORT	13	0.923077	0	Down	0.001	0.00192614	WBGene00004760, WBGene00006516, WBGene00007703, WBGene00011872, WBGene00013167, WBGene00013697, WBGene00015327, WBGene00016404, WBGene00019010, WBGene00022251	sel-2, vps-16, gbf-1, blos-1, Y53F4B.21, dsbn-1, snpn-1, mutd-1, glo-2, blos-2
GO:0016331_MORPHOGENESIS_OF_EMBRYONIC_EPITHELIUM	13	0.923077	0	Down	0.001	0.00192614	WBGene00000168, WBGene00000199, WBGene00000200, WBGene00000203, WBGene00000204, WBGene00000205, WBGene00001165, WBGene00003111, WBGene00003907, WBGene00006868, WBGene00006957, WBGene00021170	apx-1, arx-1, arx-2, arx-5, arx-6, arx-7, efn-4, mab-20, paf-2, vab-1, wsp-1, arx-4
GO:0006606_PROTEIN_IMPORT_INTO_NUCLEUS	25	0.92	0.04	Down	0.001	0.00192614	WBGene00002072, WBGene00002073, WBGene00002074, WBGene00002079, WBGene00003788, WBGene00003789, WBGene00003790, WBGene00003791, WBGene00003793, WBGene00003794, WBGene00003795, WBGene00003796, WBGene00003797, WBGene00003799, WBGene00003800, WBGene00003801, WBGene00003802, WBGene00003803, WBGene00003806, WBGene00004302, WBGene00004306, WBGene00011807, WBGene00017746	ima-1, ima-2, ima-3, xpo-2, npp-2, npp-3, npp-4, npp-5, npp-7, npp-8, npp-9, npp-10, npp-11, npp-13, npp-14, npp-15, npp-16, rae-1, npp-20, ran-1, ran-5, T16G12.6, F23F1.5
GO:0006406_MRNA_EXPORT_FROM_NUCLEUS	12	0.916667	0	Down	0.001	0.00192614	WBGene00001840, WBGene00003788, WBGene00003791, WBGene00003834, WBGene00004885, WBGene00009341, WBGene00011319, WBGene00015813, WBGene00016245, WBGene00018156, WBGene00022492	hel-1, npp-2, npp-5, nxf-1, smg-7, thoc-3, T01C3.2, thoc-2, C30B5.4, ncbp-1, dss-1
GO:0008380_RNA_SPLICING	47	0.914894	0.0425532	Down	0.001	0.00192614	WBGene00001840, WBGene00002957, WBGene00003078, WBGene00003080, WBGene00003123, WBGene00003389, WBGene00003392, WBGene00003393, WBGene00004187, WBGene00004387, WBGene00004698, WBGene00004700, WBGene00004701, WBGene00004702, WBGene00004703, WBGene00004704, WBGene00004723, WBGene00004914, WBGene00004915, WBGene00004916, WBGene00004917, WBGene00004918, WBGene00004919, WBGene00004920, WBGene00006359,…	hel-1, let-858, lsm-4, lsm-6, mag-1, mog-1, mog-4, mog-5, prp-8, rnp-4, rsp-1, rsp-3, rsp-4, rsp-5, rsp-6, rsp-7, sap-49, snr-1, snr-2, snr-3, snr-4, snr-5, snr-6, snr-7, swp-1, tdp-1, uaf-1, stip-1, ncbp-2, F32B6.3, mfap-1, K07C5.6, M28.5, snrp-27, ddx-19, snrp-200, C42C1.4, C50D2.5, F33D11.10, ncbp-1, ddx-15, prp-19, Y65B4A.6
GO:0007052_MITOTIC_SPINDLE_ORGANIZATION	10	0.9	0	Down	0.001	0.00192614	WBGene00001018, WBGene00001831, WBGene00001869, WBGene00002363, WBGene00004042, WBGene00004952, WBGene00006540, WBGene00007710, WBGene00012972	dnc-2, hcp-3, him-10, let-92, plk-1, spd-1, tbg-1, rsa-1, rsa-2
GO:0042464_DOSAGE_COMPENSATION_BY_HYPOACTIVATION_OF_X_CHROMOSOME	10	0.9	0.1	Down	0.001	0.00192614	WBGene00001085, WBGene00001086, WBGene00001088, WBGene00001484, WBGene00003367, WBGene00004745, WBGene00004750, WBGene00004786	dpy-26, dpy-27, dpy-30, fox-1, mix-1, sdc-1, sea-1, sex-1
GO:0006418_TRNA_AMINOACYLATION_FOR_PROTEIN_TRANSLATION	27	0.888889	0	Down	0.001	0.00192614	WBGene00000800, WBGene00001094, WBGene00001095, WBGene00001337, WBGene00001338, WBGene00001744, WBGene00002152, WBGene00002153, WBGene00002238, WBGene00003073, WBGene00003074, WBGene00003415, WBGene00003815, WBGene00004189, WBGene00004190, WBGene00004679, WBGene00004680, WBGene00005662, WBGene00005663, WBGene00006617, WBGene00006945, WBGene00006968, WBGene00013678	cars-1, dars-1, dars-2, ears-1, ears-2, gars-1, iars-1, iars-2, kars-1, lars-1, lars-2, mars-1, nars-1, pars-1, pars-2, rars-1, rars-2, sars-2, sars-1, tars-1, wars-1, yars-1, Y105E8A.20
GO:0061158_3'-UTR-MEDIATED_MRNA_DESTABILIZATION	18	0.888889	0.111111	Down	0.001	0.00192614	WBGene00003228, WBGene00003230, WBGene00003231, WBGene00003864, WBGene00003865, WBGene00004027, WBGene00004078, WBGene00009537, WBGene00009539, WBGene00011376, WBGene00013319, WBGene00013370, WBGene00013794, WBGene00013796, WBGene00013797	mex-1, mex-5, mex-6, oma-1, oma-2, pie-1, pos-1, ccch-2, F38C2.7, gla-3, ccch-5, Y60A9.3, dct-13, Y116A8C.19, Y116A8C.20
GO:0006607_NLS-BEARING_PROTEIN_IMPORT_INTO_NUCLEUS	9	0.888889	0.111111	Down	0.001	0.00192614	WBGene00002072, WBGene00002073, WBGene00002074, WBGene00002075, WBGene00002076, WBGene00002077, WBGene00003787, WBGene00003805	ima-1, ima-2, ima-3, imb-1, imb-2, imb-3, npp-1, npp-19
GO:0030422_PRODUCTION_OF_SIRNA_INVOLVED_IN_RNA_INTERFERENCE	9	0.888889	0	Down	0.001	0.00192614	WBGene00000939, WBGene00003508, WBGene00004326, WBGene00004508, WBGene00008400, WBGene00009163, WBGene00010280, WBGene00019971	dcr-1, mut-16, rde-4, rrf-1, drh-3, drsh-1, rde-12, ergo-1
GO:0006397_MRNA_PROCESSING	71	0.887324	0.056338	Down	0.001	0.00192614	WBGene00000080, WBGene00000411, WBGene00000466, WBGene00000937, WBGene00001596, WBGene00001808, WBGene00001840, WBGene00002147, WBGene00002957, WBGene00003078, WBGene00003080, WBGene00003389, WBGene00003392, WBGene00003393, WBGene00004187, WBGene00004387, WBGene00004698, WBGene00004700, WBGene00004701, WBGene00004702, WBGene00004703, WBGene00004704, WBGene00004723, WBGene00004887, WBGene00004914,…	adr-2, cdl-1, cel-1, dbr-1, gld-2, gut-2, hel-1, ire-1, let-858, lsm-4, lsm-6, mog-1, mog-4, mog-5, prp-8, rnp-4, rsp-1, rsp-3, rsp-4, rsp-5, rsp-6, rsp-7, sap-49, smn-1, snr-1, snr-2, snr-3, snr-4, snr-5, snr-6, snr-7, spt-4, spt-5, suf-1, swp-1, tag-72, tdp-1, uaf-1, xrn-2, stip-1, ncbp-2, mfap-1, clpf-1, K07C5.6, M28.5, paxt-1, R07E5.1, W04D2.6, W08E3.2, snrp-200, panl-3, gld-4, B0336.3, C44B7…
GO:0000077_DNA_DAMAGE_CHECKPOINT	17	0.882353	0.0588235	Down	0.001	0.00192614	WBGene00000018, WBGene00000498, WBGene00000537, WBGene00001997, WBGene00001998, WBGene00002027, WBGene00003417, WBGene00010067, WBGene00010120, WBGene00016944, WBGene00021474, WBGene00022512	abl-1, chk-1, clk-2, hpr-9, hpr-17, hsr-9, mrt-2, dot-1.2, dot-1.4, uri-1, dot-1.1, dot-1.5
GO:0040001_ESTABLISHMENT_OF_MITOTIC_SPINDLE_LOCALIZATION	16	0.875	0.0625	Down	0.001	0.00192614	WBGene00000231, WBGene00000390, WBGene00000549, WBGene00000815, WBGene00002845, WBGene00002994, WBGene00003219, WBGene00003902, WBGene00003918, WBGene00003921, WBGene00007922, WBGene00008166, WBGene00010428, WBGene00013847	atx-2, cdc-42, cls-2, csn-3, let-711, lin-5, mes-1, pab-1, par-3, par-6, pph-6, saps-1, dcn-1, cls-3
GO:0000288_NUCLEAR-TRANSCRIBED_MRNA_CATABOLIC_PROCESS,_DEADENYLATION-DEPENDENT_DECAY	8	0.875	0	Down	0.001	0.00192614	WBGene00000940, WBGene00002845, WBGene00003826, WBGene00003827, WBGene00006499, WBGene00016139, WBGene00018391	dcs-1, let-711, ntl-3, ntl-4, tag-153, ntl-9, rpb-4
GO:0006164_PURINE_NUCLEOTIDE_BIOSYNTHETIC_PROCESS	8	0.875	0	Down	0.001	0.00192614	WBGene00008654, WBGene00010912, WBGene00011064, WBGene00011407, WBGene00016509, WBGene00016957, WBGene00020682	F10F2.2, gmps-1, adsl-1, ppat-1, adss-1, atic-1, T22D1.3
GO:0006614_SRP-DEPENDENT_COTRANSLATIONAL_PROTEIN_TARGETING_TO_MEMBRANE	8	0.875	0	Down	0.001	0.00192614	WBGene00009012, WBGene00009521, WBGene00010097, WBGene00017799, WBGene00017800, WBGene00021420	F21D5.7, F38A1.8, srpa-68, F25G6.8, F25G6.9, trap-3
GO:0030042_ACTIN_FILAMENT_DEPOLYMERIZATION	8	0.875	0.125	Down	0.001	0.00192614	WBGene00000417, WBGene00000418, WBGene00000423, WBGene00006794, WBGene00010259, WBGene00010593, WBGene00010685	ced-3, ced-4, ced-9, unc-60, ric-7, gsnl-1, aipl-1
GO:0043039_TRNA_AMINOACYLATION	8	0.875	0	Down	0.001	0.00192614	WBGene00000196, WBGene00000197, WBGene00001337, WBGene00001338, WBGene00001497, WBGene00006617, WBGene00013361	aars-1, aars-2, ears-1, ears-2, fars-1, tars-1, fars-2
GO:0051568_HISTONE_H3-K4_METHYLATION	8	0.875	0	Down	0.001	0.00192614	WBGene00001088, WBGene00004782, WBGene00006474, WBGene00011729, WBGene00012458, WBGene00022173, WBGene00022499	dpy-30, set-2, wdr-5.1, set-16, ash-2, set-27, set-30
GO:1905516_POSITIVE_REGULATION_OF_FERTILIZATION	8	0.875	0.125	Down	0.001	0.00192614	WBGene00000231, WBGene00000423, WBGene00002244, WBGene00003864, WBGene00003865, WBGene00004105, WBGene00006888	atx-2, ced-9, laf-1, oma-1, oma-2, szy-20, vbh-1
GO:1901800_POSITIVE_REGULATION_OF_PROTEASOMAL_PROTEIN_CATABOLIC_PROCESS	8	0.875	0.125	Down	0.001	0.00192614	WBGene00004501, WBGene00004502, WBGene00004503, WBGene00004504, WBGene00004505, WBGene00004506, WBGene00018991	rpt-1, rpt-2, rpt-3, rpt-4, rpt-5, rpt-6, F56F11.4
GO:0006904_VESICLE_DOCKING_INVOLVED_IN_EXOCYTOSIS	15	0.866667	0.0666667	Down	0.001	0.00192614	WBGene00004272, WBGene00004273, WBGene00004753, WBGene00006757, WBGene00011067, WBGene00015130, WBGene00015164, WBGene00016188, WBGene00016643, WBGene00016960, WBGene00020298, WBGene00021058, WBGene00022123	rab-8, rab-10, sec-8, unc-18, vps-11, vps-33.1, ykt-6, sec-15, vps-45, vps-33.2, T07A9.10, vps-18, Y71F9AR.2
GO:0006898_RECEPTOR-MEDIATED_ENDOCYTOSIS	22	0.863636	0.0909091	Down	0.001	0.00192614	WBGene00000160, WBGene00000161, WBGene00000415, WBGene00000420, WBGene00000894, WBGene00001043, WBGene00001082, WBGene00001130, WBGene00004268, WBGene00004274, WBGene00004374, WBGene00004378, WBGene00006751, WBGene00009158, WBGene00011867, WBGene00016643, WBGene00020481, WBGene00021538	apb-1, apa-2, ced-1, ced-6, dab-1, dnj-25, dpy-23, dyn-1, rab-5, rab-11.1, rme-2, rme-8, unc-11, F26E4.3, chc-1, vps-45, T13C2.6, rabs-5
GO:0007029_ENDOPLASMIC_RETICULUM_ORGANIZATION	7	0.857143	0.142857	Down	0.001	0.00192614	WBGene00007703, WBGene00010579, WBGene00012559, WBGene00013740, WBGene00017349, WBGene00019693	gbf-1, K05C4.2, epg-3, hut-1, farl-11, ostd-1
GO:0042006_MASCULINIZATION_OF_HERMAPHRODITIC_GERM-LINE	7	0.857143	0.142857	Down	0.001	0.00192614	WBGene00001411, WBGene00001412, WBGene00001413, WBGene00001597, WBGene00002244, WBGene00006888	fem-1, fem-2, fem-3, gld-3, laf-1, vbh-1
GO:0060378_REGULATION_OF_BROOD_SIZE	7	0.857143	0	Down	0.001	0.00192614	WBGene00002238, WBGene00004930, WBGene00011502, WBGene00013591, WBGene00086546	kars-1, sod-1, vps-53, gcn-2, cil-1
GO:0070072_VACUOLAR_PROTON-TRANSPORTING_V-TYPE_ATPASE_COMPLEX_ASSEMBLY	7	0.857143	0.142857	Down	0.001	0.00192614	WBGene00004313, WBGene00006768, WBGene00006914, WBGene00006916, WBGene00011115, WBGene00011116	rbc-1, unc-32, vha-5, vha-7, R07E5.7, pdcd-2
GO:2000785_REGULATION_OF_AUTOPHAGOSOME_ASSEMBLY	7	0.857143	0	Down	0.001	0.00192614	WBGene00000898, WBGene00000911, WBGene00004283, WBGene00012497, WBGene00018072, WBGene00018635	daf-2, daf-15, rab-33, ragc-1, nprl-3, nprl-2
GO:0090387_PHAGOLYSOSOME_ASSEMBLY_INVOLVED_IN_APOPTOTIC_CELL_CLEARANCE	7	0.857143	0	Down	0.001	0.00192614	WBGene00003086, WBGene00004276, WBGene00004927, WBGene00006833, WBGene00010283, WBGene00013354	lst-4, rab-14, snx-1, unc-108, ccz-1, snx-6
GO:0006891_INTRA-GOLGI_VESICLE-MEDIATED_TRANSPORT	20	0.85	0	Down	0.001	0.00192614	WBGene00000585, WBGene00003258, WBGene00004269, WBGene00004270, WBGene00007128, WBGene00009542, WBGene00009732, WBGene00010333, WBGene00012757, WBGene00013302, WBGene00016608, WBGene00019481, WBGene00019820, WBGene00021292, WBGene00022119, WBGene00022121, WBGene00022138	cogc-2, cogc-1, rab-6.1, rab-6.2, memb-1, copb-2, cope-1, copz-1, Y41C4A.11, vti-1, cogc-5, cogc-6, cogc-8, copb-1, copa-1, cogc-3, trpp-10
GO:0007276_GAMETE_GENERATION	13	0.846154	0.0769231	Down	0.001	0.00192614	WBGene00000182, WBGene00000479, WBGene00001601, WBGene00002064, WBGene00002074, WBGene00003026, WBGene00003130, WBGene00003219, WBGene00003992, WBGene00004178, WBGene00006498	arf-1.2, cgh-1, glh-4, iff-1, ima-3, lin-41, map-2, mes-1, pgl-1, prg-1, ten-1
GO:0048477_OOGENESIS	44	0.840909	0.0227273	Down	0.001	0.00192614	WBGene00000369, WBGene00000479, WBGene00000814, WBGene00000815, WBGene00000816, WBGene00000817, WBGene00000935, WBGene00001214, WBGene00001303, WBGene00001595, WBGene00002074, WBGene00002335, WBGene00002845, WBGene00003030, WBGene00003123, WBGene00003186, WBGene00003401, WBGene00003784, WBGene00003787, WBGene00003992, WBGene00003993, WBGene00004014, WBGene00004015, WBGene00004214, WBGene00004241,…	ccf-1, cgh-1, csn-2, csn-3, csn-4, csn-5, daz-1, ego-1, emo-1, gld-1, ima-3, let-60, let-711, lin-45, mag-1, mek-2, mpk-1, nos-2, npp-1, pgl-1, pgl-2, phb-1, phb-2, ptp-2, puf-5, puf-6, puf-7, ran-1, uba-1, cir-1, cif-1, ani-2, larp-1, dss-1
GO:0007059_CHROMOSOME_SEGREGATION	37	0.837838	0	Down	0.001	0.00192614	WBGene00000099, WBGene00000231, WBGene00000235, WBGene00000249, WBGene00001017, WBGene00001018, WBGene00001087, WBGene00001598, WBGene00001599, WBGene00001600, WBGene00001601, WBGene00001860, WBGene00002226, WBGene00002231, WBGene00002244, WBGene00002275, WBGene00003136, WBGene00003791, WBGene00006523, WBGene00006595, WBGene00006888, WBGene00006997, WBGene00009277, WBGene00011501, WBGene00013725,…	air-2, atx-2, baf-1, bir-1, dnc-1, dnc-2, dpy-28, glh-1, glh-2, glh-3, glh-4, him-1, klp-16, knl-1, laf-1, lem-2, mau-2, npp-5, tam-1, top-1, vbh-1, zyg-12, F30F8.10, rmd-1, ska-1, sgo-1, czw-1, rod-1, cra-1
GO:0006260_DNA_REPLICATION	54	0.833333	0.0555556	Down	0.001	0.00192614	WBGene00000413, WBGene00000794, WBGene00001002, WBGene00001973, WBGene00001974, WBGene00003154, WBGene00003155, WBGene00003156, WBGene00003157, WBGene00003158, WBGene00003159, WBGene00003592, WBGene00003882, WBGene00003955, WBGene00004028, WBGene00004337, WBGene00004338, WBGene00004340, WBGene00004391, WBGene00004392, WBGene00006595, WBGene00006944, WBGene00008645, WBGene00008722, WBGene00009124,…	cdt-1, crn-1, div-1, hmg-3, hmg-4, mcm-2, mcm-3, mcm-4, mcm-5, mcm-6, mcm-7, nfi-1, orc-2, pcn-1, pif-1, rfc-1, rfc-2, rfc-4, rnr-1, rnr-2, top-1, wrn-1, F10C2.4, F12F6.7, rtel-1, smc-6, R04F11.3, psf-1, mcm-10, sld-5, orc-5, smc-5, tofu-6, pole-2, rpa-1, polk-1, F44B9.8, rpa-2, mtss-1, T24C4.5, polq-1, psf-3, ZK484.4
GO:0006997_NUCLEUS_ORGANIZATION	18	0.833333	0.0555556	Down	0.001	0.00192614	WBGene00000140, WBGene00001596, WBGene00003787, WBGene00003788, WBGene00003789, WBGene00003790, WBGene00003792, WBGene00003793, WBGene00003794, WBGene00003795, WBGene00003796, WBGene00003797, WBGene00003799, WBGene00003805, WBGene00003806	anc-1, gld-2, npp-1, npp-2, npp-3, npp-4, npp-6, npp-7, npp-8, npp-9, npp-10, npp-11, npp-13, npp-19, npp-20
GO:0061077_CHAPERONE-MEDIATED_PROTEIN_FOLDING	18	0.833333	0.0555556	Down	0.001	0.00192614	WBGene00000377, WBGene00000378, WBGene00000379, WBGene00000380, WBGene00000381, WBGene00000915, WBGene00001426, WBGene00001427, WBGene00001428, WBGene00001430, WBGene00001431, WBGene00002025, WBGene00018782, WBGene00020391, WBGene00021934	cct-1, cct-2, cct-4, cct-5, cct-6, daf-21, fkb-1, fkb-2, fkb-3, fkb-5, fkb-6, hsp-60, cct-3, cct-7, cct-8
GO:0000226_MICROTUBULE_CYTOSKELETON_ORGANIZATION	12	0.833333	0.0833333	Down	0.001	0.00192614	WBGene00000189, WBGene00000405, WBGene00001007, WBGene00001589, WBGene00003916, WBGene00004952, WBGene00004953, WBGene00004954, WBGene00008887, WBGene00021012	arl-5, cdk-1, dli-1, gip-1, par-1, spd-1, spd-2, spd-3, tbcd-1, pig-1
GO:0007064_MITOTIC_SISTER_CHROMATID_COHESION	12	0.833333	0	Down	0.001	0.00192614	WBGene00001352, WBGene00001860, WBGene00003136, WBGene00004166, WBGene00004873, WBGene00006571, WBGene00008085, WBGene00019595, WBGene00019953	evl-14, him-1, mau-2, pqn-85, smc-3, tim-1, C44C10.4, K09H9.2, wapl-1
GO:0007506_GONADAL_MESODERM_DEVELOPMENT	12	0.833333	0	Down	0.001	0.00192614	WBGene00003218, WBGene00003254, WBGene00003918, WBGene00003921, WBGene00004034, WBGene00007413, WBGene00009163, WBGene00012676	mep-1, mig-23, par-3, par-6, pkc-3, pro-2, drsh-1, pro-3
GO:0000079_REGULATION_OF_CYCLIN-DEPENDENT_PROTEIN_SERINE/THREONINE_KINASE_ACTIVITY	6	0.833333	0	Down	0.001	0.00192614	WBGene00000868, WBGene00000876, WBGene00013765, WBGene00018769, WBGene00022697	cyb-3, cyl-1, cdkr-3, mnat-1, cyy-1
GO:0000082_G1/S_TRANSITION_OF_MITOTIC_CELL_CYCLE	6	0.833333	0	Down	0.001	0.00192614	WBGene00000409, WBGene00000871, WBGene00003795, WBGene00004306, WBGene00019362	cdk-8, cye-1, npp-9, ran-5, cdk-2
GO:0000266_MITOCHONDRIAL_FISSION	6	0.833333	0.166667	Down	0.001	0.00192614	WBGene00001093, WBGene00001130, WBGene00001134, WBGene00001425	drp-1, dyn-1, eat-3, fis-2
GO:0005978_GLYCOGEN_BIOSYNTHETIC_PROCESS	6	0.833333	0.166667	Down	0.001	0.00192614	WBGene00001793, WBGene00011050, WBGene00011409, WBGene00019890, WBGene00021753	gsy-1, agl-1, T04A8.7, R05F9.6, Y50D7A.3
GO:0006896_GOLGI_TO_VACUOLE_TRANSPORT	6	0.833333	0	Down	0.001	0.00192614	WBGene00006934, WBGene00007059, WBGene00007128, WBGene00013302, WBGene00021538	vps-54, vps-52, memb-1, vti-1, rabs-5
GO:0007530_SEX_DETERMINATION	6	0.833333	0	Down	0.001	0.00192614	WBGene00000406, WBGene00004745, WBGene00004747, WBGene00004750, WBGene00006605	cdk-4, sdc-1, sdc-3, sea-1, tra-2
GO:1901409_POSITIVE_REGULATION_OF_PHOSPHORYLATION_OF_RNA_POLYMERASE_II_C-TERMINAL_DOMAIN	6	0.833333	0	Down	0.001	0.00192614	WBGene00000507, WBGene00000508, WBGene00000876, WBGene00009650, WBGene00021714	cit-1.1, cit-1.2, cyl-1, ccnk-1, cyh-1
GO:1905808_POSITIVE_REGULATION_OF_SYNAPSE_DISASSEMBLY	6	0.833333	0.166667	Down	0.001	0.00192614	WBGene00000417, WBGene00000418, WBGene00000423, WBGene00010259, WBGene00010593	ced-3, ced-4, ced-9, ric-7, gsnl-1
GO:0000132_ESTABLISHMENT_OF_MITOTIC_SPINDLE_ORIENTATION	41	0.829268	0.0487805	Down	0.001	0.00192614	WBGene00000390, WBGene00000415, WBGene00000419, WBGene00000420, WBGene00000421, WBGene00000424, WBGene00001017, WBGene00001018, WBGene00001102, WBGene00001513, WBGene00001678, WBGene00001679, WBGene00001979, WBGene00001980, WBGene00002368, WBGene00003241, WBGene00003246, WBGene00003395, WBGene00003397, WBGene00003787, WBGene00003789, WBGene00003790, WBGene00003797, WBGene00003799, WBGene00003868,…	cdc-42, ced-1, ced-5, ced-6, ced-7, ced-10, dnc-1, dnc-2, dsh-2, gad-1, gpa-16, gpb-1, hmp-2, hmr-1, let-99, mig-5, mig-14, mom-2, mom-5, npp-1, npp-3, npp-4, npp-11, npp-13, ooc-3, par-2, par-3, par-5, sax-7, skr-2, src-1, tba-1, wrm-1
GO:0030433_UBIQUITIN-DEPENDENT_ERAD_PATHWAY	23	0.826087	0.0434783	Down	0.001	0.00192614	WBGene00004381, WBGene00004501, WBGene00004502, WBGene00004503, WBGene00004504, WBGene00004505, WBGene00004506, WBGene00004759, WBGene00004768, WBGene00006710, WBGene00006734, WBGene00018408, WBGene00018611, WBGene00018847, WBGene00018991, WBGene00019457	rnf-5, rpt-1, rpt-2, rpt-3, rpt-4, rpt-5, rpt-6, sel-1, sel-11, ubc-15, ufd-2, F44B9.5, F48E8.4, marc-6, F56F11.4, vms-1
GO:0007281_GERM_CELL_DEVELOPMENT	40	0.825	0	Down	0.001	0.00192614	WBGene00000183, WBGene00000871, WBGene00001214, WBGene00001332, WBGene00001598, WBGene00001599, WBGene00001983, WBGene00001996, WBGene00002001, WBGene00003043, WBGene00003392, WBGene00003393, WBGene00003406, WBGene00003784, WBGene00003902, WBGene00003975, WBGene00004046, WBGene00004242, WBGene00004243, WBGene00004355, WBGene00004806, WBGene00004887, WBGene00006697, WBGene00006888, WBGene00007624,…	arf-3, cye-1, ego-1, eri-1, glh-1, glh-2, hoe-1, hpl-2, hars-1, lip-1, mog-4, mog-5, mrg-1, nos-2, pab-1, pen-2, plp-1, puf-6, puf-7, rha-1, skp-1, smn-1, uaf-1, vbh-1, hrde-1, ddx-19, ddx-23, rbbp-5, stau-1, cir-1
GO:0006379_MRNA_CLEAVAGE	11	0.818182	0	Down	0.001	0.00192614	WBGene00006307, WBGene00007616, WBGene00010304, WBGene00011051, WBGene00017641, WBGene00020092, WBGene00022301, WBGene00022400	suf-1, rpoa-12, clpf-1, pfs-2, csr-1, pcf-11, cpsf-1, rpb-9
GO:0061025_MEMBRANE_FUSION	11	0.818182	0.181818	Down	0.001	0.00192614	WBGene00001093, WBGene00001130, WBGene00001186, WBGene00006371, WBGene00010713, WBGene00013345, WBGene00017016, WBGene00018239, WBGene00022381	drp-1, dyn-1, egl-18, syx-3, uso-1, Y59A8B.8, snap-1, sec-20, ubxn-2
GO:0009949_POLARITY_SPECIFICATION_OF_ANTERIOR/POSTERIOR_AXIS	16	0.8125	0.0625	Down	0.001	0.00192614	WBGene00001281, WBGene00001284, WBGene00001511, WBGene00003132, WBGene00003133, WBGene00003134, WBGene00003777, WBGene00003916, WBGene00003918, WBGene00003920, WBGene00003921, WBGene00004076	emb-27, emb-30, fzy-1, mat-1, mat-2, mat-3, nmy-2, par-1, par-3, par-5, par-6, pod-2
GO:0090502_RNA_PHOSPHODIESTER_BOND_HYDROLYSIS,_ENDONUCLEOLYTIC	26	0.807692	0.0384615	Down	0.001	0.00192614	WBGene00000105, WBGene00000106, WBGene00000937, WBGene00000939, WBGene00002147, WBGene00004323, WBGene00004383, WBGene00007303, WBGene00008514, WBGene00009163, WBGene00010787, WBGene00013373, WBGene00013893, WBGene00015486, WBGene00017641, WBGene00019264, WBGene00019624, WBGene00044329	alg-1, alg-2, dbr-1, dcr-1, ire-1, rde-1, rnh-2, rnh-1.3, F02A9.4, drsh-1, K12D12.5, Y62E10A.2, ZC434.7, C05D11.9, csr-1, H35B03.2, K10C9.3, cpsf-4
GO:0040027_NEGATIVE_REGULATION_OF_VULVAL_DEVELOPMENT	31	0.806452	0.0645161	Down	0.001	0.00192614	WBGene00000156, WBGene00000186, WBGene00000482, WBGene00001061, WBGene00001081, WBGene00001161, WBGene00001162, WBGene00001834, WBGene00001996, WBGene00002148, WBGene00002637, WBGene00002998, WBGene00003002, WBGene00003020, WBGene00004203, WBGene00004788, WBGene00004829, WBGene00006523, WBGene00007028, WBGene00008684, WBGene00013006, WBGene00016603, WBGene00019883, WBGene00020496, WBGene00023498	apr-1, ark-1, chd-3, dpl-1, dpy-22, efl-1, efl-2, hda-1, hpl-2, gon-14, let-418, lin-9, lin-13, lin-35, swsn-1, sft-4, sli-1, tam-1, trr-1, mig-32, lin-38, met-1, met-2, spat-3, lin-15A
GO:0006417_REGULATION_OF_TRANSLATION	36	0.805556	0.0277778	Down	0.001	0.00192614	WBGene00000369, WBGene00000772, WBGene00000935, WBGene00001209, WBGene00001481, WBGene00001595, WBGene00002060, WBGene00002063, WBGene00002244, WBGene00002583, WBGene00003038, WBGene00003783, WBGene00003784, WBGene00003785, WBGene00003864, WBGene00003865, WBGene00003970, WBGene00004132, WBGene00004241, WBGene00004242, WBGene00004243, WBGene00004804, WBGene00010280, WBGene00013591, WBGene00014165,…	ccf-1, cpb-3, daz-1, egl-45, fog-1, gld-1, ife-2, ife-5, laf-1, let-363, lin-56, nos-1, nos-2, nos-3, oma-1, oma-2, pek-1, ifet-1, puf-5, puf-6, puf-7, skn-1, rde-12, gcn-2, puf-12, ergo-1, rde-10, gcn-1, rde-11
GO:0006890_RETROGRADE_VESICLE-MEDIATED_TRANSPORT,_GOLGI_TO_ER	15	0.8	0.0666667	Down	0.001	0.00192614	WBGene00004269, WBGene00004270, WBGene00009498, WBGene00009542, WBGene00009732, WBGene00009783, WBGene00012757, WBGene00015734, WBGene00020425, WBGene00021292, WBGene00021784, WBGene00022119	rab-6.1, rab-6.2, tat-5, copb-2, cope-1, rer-1, Y41C4A.11, copd-1, syx-18, copb-1, cogc-4, copa-1
GO:0006325_CHROMATIN_ORGANIZATION	10	0.8	0	Down	0.001	0.00192614	WBGene00001835, WBGene00001836, WBGene00003406, WBGene00003801, WBGene00005014, WBGene00012393, WBGene00019627, WBGene00044069	hda-2, hda-3, mrg-1, npp-15, spt-4, Y6B3B.9, K10D2.1, hat-1
GO:0010165_RESPONSE_TO_X-RAY	10	0.8	0.1	Down	0.001	0.00192614	WBGene00000235, WBGene00000537, WBGene00001860, WBGene00002275, WBGene00002276, WBGene00003418	baf-1, clk-2, him-1, lem-2, lem-3, msh-2
GO:0030953_ASTRAL_MICROTUBULE_ORGANIZATION	10	0.8	0.1	Down	0.001	0.00192614	WBGene00000231, WBGene00000549, WBGene00002219, WBGene00002231, WBGene00002845, WBGene00010428, WBGene00013847, WBGene00021470	atx-2, cls-2, klp-7, knl-1, let-711, dcn-1, cls-3, tpxl-1
GO:0043248_PROTEASOME_ASSEMBLY	10	0.8	0.1	Down	0.001	0.00192614	WBGene00004462, WBGene00004465, WBGene00004466, WBGene00004468, WBGene00008422, WBGene00009445, WBGene00021959, WBGene00022492	rpn-6.1, rpn-9, rpn-10, rpn-12, D2045.2, F35G12.12, Y57E12AL.6, dss-1
GO:0006298_MISMATCH_REPAIR	10	0.8	0.1	Down	0.001	0.00192614	WBGene00001872, WBGene00003418, WBGene00003421, WBGene00003422, WBGene00003955, WBGene00004064, WBGene00004383, WBGene00022296	him-14, msh-2, msh-5, msh-6, pcn-1, pms-2, rnh-2, xpc-1
GO:0006207_'DE_NOVO'_PYRIMIDINE_NUCLEOBASE_BIOSYNTHETIC_PROCESS	5	0.8	0.2	Down	0.001	0.00192614	WBGene00004259, WBGene00007812, WBGene00009575, WBGene00020932	pyr-1, C29F7.3, F40F8.1, dhod-1
GO:0006415_TRANSLATIONAL_TERMINATION	5	0.8	0	Down	0.001	0.00192614	WBGene00012714, WBGene00020269, WBGene00020993	abce-1, erfa-1, W03F8.3
GO:0006479_PROTEIN_METHYLATION	5	0.8	0.2	Down	0.001	0.00192614	WBGene00003954, WBGene00012298, WBGene00013766, WBGene00016408	pcm-1, prmt-7, prmt-1, prmt-5
GO:0006612_PROTEIN_TARGETING_TO_MEMBRANE	5	0.8	0.2	Down	0.001	0.00192614	WBGene00003830, WBGene00004753, WBGene00013323, WBGene00014080	num-1, sec-8, Y57G11C.33, atg-4.2
GO:0006656_PHOSPHATIDYLCHOLINE_BIOSYNTHETIC_PROCESS	5	0.8	0	Down	0.001	0.00192614	WBGene00000512, WBGene00017241, WBGene00018811, WBGene00020115	ckb-2, pcyt-1, pmt-2, mboa-6
GO:0009117_NUCLEOTIDE_METABOLIC_PROCESS	5	0.8	0	Down	0.001	0.00192614	WBGene00001823, WBGene00012423, WBGene00016632, WBGene00017984	hap-1, Y10G11A.1, C44B7.12, F32D1.5
GO:0016071_MRNA_METABOLIC_PROCESS	5	0.8	0.2	Down	0.001	0.00192614	WBGene00000479, WBGene00001484, WBGene00003902, WBGene00008940	cgh-1, fox-1, pab-1, F18H3.4
GO:0016926_PROTEIN_DESUMOYLATION	5	0.8	0.2	Down	0.001	0.00192614	WBGene00006736, WBGene00006737, WBGene00019399	ulp-1, ulp-2, K04F10.7
GO:0045184_ESTABLISHMENT_OF_PROTEIN_LOCALIZATION	5	0.8	0	Down	0.001	0.00192614	WBGene00000099, WBGene00000415, WBGene00002231, WBGene00006761	air-2, ced-1, knl-1, unc-24
GO:0048280_VESICLE_FUSION_WITH_GOLGI_APPARATUS	5	0.8	0	Down	0.001	0.00192614	WBGene00007128, WBGene00010713, WBGene00013302, WBGene00018853	memb-1, uso-1, vti-1, sec-22
GO:0051016_BARBED-END_ACTIN_FILAMENT_CAPPING	5	0.8	0.2	Down	0.001	0.00192614	WBGene00000072, WBGene00000292, WBGene00000293, WBGene00010593	add-1, cap-1, cap-2, gsnl-1
GO:0051729_GERMLINE_CELL_CYCLE_SWITCHING,_MITOTIC_TO_MEIOTIC_CELL_CYCLE	5	0.8	0.2	Down	0.001	0.00192614	WBGene00000871, WBGene00001874, WBGene00003390, WBGene00019362	cye-1, him-17, mog-2, cdk-2
GO:0034729_HISTONE_H3-K79_METHYLATION	5	0.8	0.2	Down	0.001	0.00192614	WBGene00010067, WBGene00010120, WBGene00021474, WBGene00022512	dot-1.2, dot-1.4, dot-1.1, dot-1.5
GO:0006886_INTRACELLULAR_PROTEIN_TRANSPORT	91	0.791209	0.131868	Down	0.001	0.00192614	WBGene00000157, WBGene00000158, WBGene00000159, WBGene00000160, WBGene00000161, WBGene00000162, WBGene00000163, WBGene00000164, WBGene00000165, WBGene00000182, WBGene00001082, WBGene00001303, WBGene00002075, WBGene00002076, WBGene00002077, WBGene00002078, WBGene00002079, WBGene00004101, WBGene00004109, WBGene00004302, WBGene00004754, WBGene00004755, WBGene00004756, WBGene00006371, WBGene00006373,…	aps-2, apg-1, aps-1, apb-1, apa-2, apd-3, apb-3, apm-3, aps-3, arf-1.2, dpy-23, emo-1, imb-1, imb-2, imb-3, xpo-1, xpo-2, hgrs-1, stam-1, ran-1, sec-23, sec-24.1, sec-24.2, syx-3, syx-5, vps-16, unc-101, vps-26, vps-35, rbg-3, tbc-19, tomm-20, tbc-3, syx-7, F38A1.8, copb-2, tbc-13, copz-1, uso-1, vps-11, R06F6.8, vps-39, T14G10.5, chc-1, syx-17, Y41C4A.11, tbc-17, vti-1, Y59A8B.8, vps-29, snpn-1,…
GO:0070986_LEFT/RIGHT_AXIS_SPECIFICATION	19	0.789474	0.105263	Down	0.001	0.00192614	WBGene00000415, WBGene00000419, WBGene00000420, WBGene00000421, WBGene00000424, WBGene00001102, WBGene00001979, WBGene00003219, WBGene00003241, WBGene00003246, WBGene00003394, WBGene00003395, WBGene00003397, WBGene00005077, WBGene00006943	ced-1, ced-5, ced-6, ced-7, ced-10, dsh-2, hmp-2, mes-1, mig-5, mig-14, mom-1, mom-2, mom-5, src-1, wrm-1
GO:0040039_INDUCTIVE_CELL_MIGRATION	14	0.785714	0.142857	Down	0.001	0.00192614	WBGene00000229, WBGene00000249, WBGene00003241, WBGene00003831, WBGene00003911, WBGene00004381, WBGene00006498, WBGene00007627, WBGene00008805, WBGene00010776	atp-2, bir-1, mig-5, nuo-1, pak-1, rnf-5, ten-1, ccdc-55, git-1, pix-1
GO:0048599_OOCYTE_DEVELOPMENT	14	0.785714	0.0714286	Down	0.001	0.00192614	WBGene00000147, WBGene00000182, WBGene00000231, WBGene00003043, WBGene00003185, WBGene00003218, WBGene00004374, WBGene00006605, WBGene00009542, WBGene00010333, WBGene00022463	aph-1, arf-1.2, atx-2, lip-1, mek-1, mep-1, rme-2, tra-2, copb-2, copz-1, elpc-1
GO:0007030_GOLGI_ORGANIZATION	14	0.785714	0.142857	Down	0.001	0.00192614	WBGene00000585, WBGene00008136, WBGene00011975, WBGene00012559, WBGene00015176, WBGene00021536, WBGene00021784, WBGene00022121, WBGene00022381, WBGene00022501	cogc-2, C47D12.2, T24B1.1, epg-3, vps-51, Y42H9AR.1, cogc-4, cogc-3, ubxn-2, ZC8.6
GO:0015031_PROTEIN_TRANSPORT	151	0.781457	0.119205	Down	0.001	0.00192614	WBGene00000156, WBGene00000157, WBGene00000158, WBGene00000159, WBGene00000160, WBGene00000161, WBGene00000162, WBGene00000163, WBGene00000164, WBGene00000165, WBGene00000182, WBGene00000189, WBGene00000190, WBGene00000585, WBGene00000941, WBGene00001039, WBGene00001082, WBGene00001303, WBGene00001331, WBGene00001558, WBGene00002072, WBGene00002073, WBGene00002074, WBGene00003086, WBGene00003210,…	apr-1, aps-2, apg-1, aps-1, apb-1, apa-2, apd-3, apb-3, apm-3, aps-3, arf-1.2, arl-5, arf-1.1, cogc-2, ddp-1, dnj-21, dpy-23, emo-1, erd-2, gdi-1, ima-1, ima-2, ima-3, lst-4, mel-28, npp-5, npp-10, npp-13, npp-14, npp-15, rae-1, npp-18, npp-19, npp-20, nsf-1, nxt-1, pad-1, stam-1, rab-6.1, rab-6.2, rab-10, rab-11.1, rab-18, ran-1, ran-4, scm-1, sec-5, sec-8, sec-23, sec-24.1, sec-24.2, spe-39, vp…
GO:0010501_RNA_SECONDARY_STRUCTURE_UNWINDING	36	0.777778	0	Down	0.001	0.00192614	WBGene00000479, WBGene00001598, WBGene00001599, WBGene00001600, WBGene00001601, WBGene00001840, WBGene00002083, WBGene00002244, WBGene00003507, WBGene00003992, WBGene00006888, WBGene00010260, WBGene00010280, WBGene00011032, WBGene00011580, WBGene00012059, WBGene00013214, WBGene00017162, WBGene00018007, WBGene00018776, WBGene00018890, WBGene00019245, WBGene00020284, WBGene00021277, WBGene00021905,…	cgh-1, glh-1, glh-2, glh-3, glh-4, hel-1, inf-1, laf-1, mut-14, pgl-1, vbh-1, ddx-17, rde-12, R05D11.4, ddx-19, T26G10.1, Y54G11A.3, ddx-23, F33D11.10, F53H1.1, F55F8.2, sacy-1, mel-46, Y23H5B.6, helq-1, Y65B4A.6, ZC317.1, ZK686.2
GO:0007005_MITOCHONDRION_ORGANIZATION	18	0.777778	0	Down	0.001	0.00192614	WBGene00000182, WBGene00000550, WBGene00000941, WBGene00001028, WBGene00001134, WBGene00002025, WBGene00007630, WBGene00007703, WBGene00010015, WBGene00017137, WBGene00019544, WBGene00019900, WBGene00022783	arf-1.2, clu-1, ddp-1, dnj-10, eat-3, hsp-60, har-1, gbf-1, atad-3, pink-1, miro-1, vdac-1, tomm-7
GO:0045892_NEGATIVE_REGULATION_OF_TRANSCRIPTION,_DNA-TEMPLATED	18	0.777778	0.0555556	Down	0.001	0.00192614	WBGene00000814, WBGene00002696, WBGene00003036, WBGene00004077, WBGene00006773, WBGene00011507, WBGene00012435, WBGene00012436, WBGene00013676, WBGene00015429, WBGene00016138, WBGene00016408, WBGene00017601	csn-2, let-504, lin-53, pop-1, unc-37, T05H10.1, flh-1, flh-3, ekl-4, sor-3, flh-2, prmt-5, ets-7
GO:0006006_GLUCOSE_METABOLIC_PROCESS	9	0.777778	0.111111	Down	0.001	0.00192614	WBGene00001683, WBGene00001684, WBGene00001685, WBGene00001686, WBGene00007108, WBGene00015678, WBGene00019890	gpd-1, gpd-2, gpd-3, gpd-4, gspd-1, mcp-1, R05F9.6
GO:0006221_PYRIMIDINE_NUCLEOTIDE_BIOSYNTHETIC_PROCESS	9	0.777778	0.222222	Down	0.001	0.00192614	WBGene00004259, WBGene00007812, WBGene00009444, WBGene00009575, WBGene00011892, WBGene00012316, WBGene00020036	pyr-1, C29F7.3, F35G12.11, F40F8.1, T21C9.4, ctps-1, R12E2.11
GO:0007032_ENDOSOME_ORGANIZATION	9	0.777778	0.222222	Down	0.001	0.00192614	WBGene00006763, WBGene00007010, WBGene00011067, WBGene00012560, WBGene00013167, WBGene00021058, WBGene00022501	unc-26, alx-1, vps-11, Y37D8A.25, Y53F4B.21, vps-18, ZC8.6
GO:0007131_RECIPROCAL_MEIOTIC_RECOMBINATION	9	0.777778	0	Down	0.001	0.00192614	WBGene00001872, WBGene00001874, WBGene00003421, WBGene00004296, WBGene00004297, WBGene00004985, WBGene00022172	him-14, him-17, msh-5, rad-50, rad-51, spo-11, cosa-1
GO:0030866_CORTICAL_ACTIN_CYTOSKELETON_ORGANIZATION	9	0.777778	0.222222	Down	0.001	0.00192614	WBGene00000064, WBGene00001980, WBGene00007922, WBGene00008166, WBGene00011867, WBGene00019600, WBGene00022286	act-2, hmr-1, pph-6, saps-1, chc-1, rga-3, rga-4
GO:0031647_REGULATION_OF_PROTEIN_STABILITY	9	0.777778	0	Down	0.001	0.00192614	WBGene00000836, WBGene00003009, WBGene00004504, WBGene00004767, WBGene00004808, WBGene00006957, WBGene00020094	cul-1, lin-23, rpt-4, sel-10, skr-2, wsp-1, wip-1
GO:0051276_CHROMOSOME_ORGANIZATION	9	0.777778	0	Down	0.001	0.00192614	WBGene00000235, WBGene00000413, WBGene00001086, WBGene00001860, WBGene00003367, WBGene00004873, WBGene00010056	baf-1, cdt-1, dpy-27, him-1, mix-1, smc-3, smc-6
GO:2000370_POSITIVE_REGULATION_OF_CLATHRIN-DEPENDENT_ENDOCYTOSIS	9	0.777778	0	Down	0.001	0.00192614	WBGene00000390, WBGene00001579, WBGene00001580, WBGene00006957, WBGene00006958, WBGene00011867, WBGene00015146	cdc-42, gex-2, gex-3, wsp-1, wve-1, chc-1, abi-1
GO:0016579_PROTEIN_DEUBIQUITINATION	31	0.774194	0.0645161	Down	0.001	0.00192614	WBGene00000874, WBGene00001110, WBGene00001112, WBGene00006446, WBGene00006723, WBGene00006724, WBGene00006856, WBGene00007718, WBGene00009267, WBGene00010406, WBGene00010502, WBGene00010702, WBGene00011216, WBGene00011507, WBGene00011980, WBGene00013506, WBGene00015249, WBGene00017280, WBGene00019122, WBGene00019259, WBGene00020695, WBGene00020839, WBGene00022052	cyk-3, duo-1, duo-3, atx-3, ubh-3, ubh-4, usp-14, otub-1, usp-48, math-33, K02C4.3, usp-33, usp-46, T05H10.1, T24B8.7, usp-3, otub-4, usp-39, F59E12.6, H34C03.2, T22F3.2, usp-5, Y67D2.2
GO:0016569_COVALENT_CHROMATIN_MODIFICATION	53	0.773585	0.0754717	Down	0.001	0.00192614	WBGene00000099, WBGene00000366, WBGene00000482, WBGene00001747, WBGene00001748, WBGene00001834, WBGene00001835, WBGene00001836, WBGene00002169, WBGene00003036, WBGene00003222, WBGene00003406, WBGene00004312, WBGene00004319, WBGene00004781, WBGene00004782, WBGene00005010, WBGene00006474, WBGene00006817, WBGene00007008, WBGene00007027, WBGene00007029, WBGene00007784, WBGene00009180, WBGene00010067,…	air-2, cbp-1, chd-3, gsp-1, gsp-2, hda-1, hda-2, hda-3, isw-1, lin-53, mes-4, mrg-1, rba-1, rbr-2, set-1, set-2, spr-5, wdr-5.1, unc-85, rfp-1, ssl-1, mys-1, ruvb-1, nurf-1, dot-1.2, dot-1.4, M03C11.8, T01C3.2, ash-2, set-4, prmt-5, rbbp-5, hda-6, K10D2.1, T07A9.8, ruvb-2, jhdm-1, dot-1.1, set-23, dot-1.5
GO:0006310_DNA_RECOMBINATION	22	0.772727	0.0454545	Down	0.001	0.00192614	WBGene00000520, WBGene00001872, WBGene00004028, WBGene00004322, WBGene00006944, WBGene00009124, WBGene00010056, WBGene00016151, WBGene00017546, WBGene00017746, WBGene00018909, WBGene00019334, WBGene00019767, WBGene00020068, WBGene00022237	cku-80, him-14, pif-1, rcq-5, wrn-1, rtel-1, smc-6, smc-5, rpa-1, F23F1.5, slx-1, K02F3.12, rpa-2, cra-1, Y73B6BL.14
GO:0034976_RESPONSE_TO_ENDOPLASMIC_RETICULUM_STRESS	13	0.769231	0.153846	Down	0.001	0.00192614	WBGene00001073, WBGene00003068, WBGene00003962, WBGene00003964, WBGene00017137, WBGene00018788, WBGene00019882, WBGene00022836	dpy-11, lrk-1, pdi-1, pdi-3, pink-1, shc-1, R05D3.9, ZK973.11
GO:0051321_MEIOTIC_CELL_CYCLE	85	0.764706	0.0235294	Down	0.001	0.00192614	WBGene00000099, WBGene00000143, WBGene00000145, WBGene00000301, WBGene00000386, WBGene00000405, WBGene00000549, WBGene00000863, WBGene00000867, WBGene00000868, WBGene00000871, WBGene00001085, WBGene00001087, WBGene00001281, WBGene00001284, WBGene00001511, WBGene00001583, WBGene00001595, WBGene00001596, WBGene00001597, WBGene00001747, WBGene00001748, WBGene00001869, WBGene00001872, WBGene00001983,…	air-2, apc-2, apc-11, cav-1, cdc-25.1, cdk-1, cls-2, cya-1, cyb-2.2, cyb-3, cye-1, dpy-26, dpy-28, emb-27, emb-30, fzy-1, gfi-3, gld-1, gld-2, gld-3, gsp-1, gsp-2, him-10, him-14, hoe-1, knl-1, ksr-2, lin-45, mat-1, mat-2, mat-3, mei-1, mei-2, mek-2, mel-28, mix-1, mpk-1, msh-5, par-5, plk-1, rad-50, rbx-1, spo-11, tim-1, zyg-9, zyg-11, gls-1, capg-1, smc-6, ani-1, bub-3, gck-3, such-1, gld-4, cd…
GO:0006338_CHROMATIN_REMODELING	17	0.764706	0.0588235	Down	0.001	0.00192614	WBGene00000482, WBGene00002169, WBGene00002717, WBGene00003406, WBGene00004203, WBGene00006595, WBGene00007434, WBGene00007645, WBGene00007784, WBGene00011111, WBGene00013676, WBGene00017967, WBGene00020687	chd-3, isw-1, let-526, mrg-1, swsn-1, top-1, arp-6, C17E4.6, ruvb-1, snfc-5, ekl-4, ada-2, ruvb-2
GO:0006281_DNA_REPAIR	110	0.754545	0.0636364	Down	0.001	0.00192614	WBGene00000151, WBGene00000227, WBGene00000235, WBGene00000264, WBGene00000265, WBGene00000405, WBGene00000499, WBGene00000520, WBGene00000794, WBGene00001352, WBGene00001372, WBGene00001574, WBGene00001860, WBGene00001973, WBGene00001974, WBGene00001997, WBGene00001998, WBGene00002027, WBGene00002276, WBGene00002583, WBGene00003422, WBGene00004028, WBGene00004296, WBGene00004297, WBGene00004337,…	apn-1, atm-1, baf-1, brc-1, brd-1, cdk-1, chk-2, cku-80, crn-1, evl-14, exo-3, gei-17, him-1, hmg-3, hmg-4, hpr-9, hpr-17, hsr-9, lem-3, let-363, msh-6, pif-1, rad-50, rad-51, rfc-1, rfc-2, rfc-4, smc-3, wrn-1, xnp-1, trr-1, C08H9.3, ruvb-1, C44C10.4, rtel-1, exo-1, smc-6, dot-1.2, dot-1.4, F58B3.7, H21P03.2, chl-1, M03C11.8, ddb-1, snfc-5, dvc-1, fcd-2, ung-1, tdpt-1, Y73F8A.24, ekl-4, rev-1, fa…
GO:0009792_EMBRYO_DEVELOPMENT_ENDING_IN_BIRTH_OR_EGG_HATCHING	277	0.750903	0.148014	Down	0.001	0.00192614	WBGene00000064, WBGene00000090, WBGene00000105, WBGene00000106, WBGene00000123, WBGene00000145, WBGene00000147, WBGene00000156, WBGene00000157, WBGene00000160, WBGene00000161, WBGene00000163, WBGene00000182, WBGene00000183, WBGene00000186, WBGene00000235, WBGene00000366, WBGene00000392, WBGene00000411, WBGene00000417, WBGene00000418, WBGene00000422, WBGene00000498, WBGene00000788, WBGene00000796,…	act-2, age-1, alg-1, alg-2, ama-1, apc-11, aph-1, apr-1, aps-2, apb-1, apa-2, apb-3, arf-1.2, arf-3, ark-1, baf-1, cbp-1, cdd-2, cdl-1, ced-3, ced-4, ced-8, chk-1, cpz-1, crn-3, csk-1, cul-1, cye-1, dab-1, dnj-10, drp-1, dyn-1, efn-4, eef-1A.1, egl-45, exo-3, gei-17, gld-2, gld-3, gpb-1, hcp-3, hcp-6, hda-1, him-1, him-14, hlh-2, hmp-2, hmr-1, hop-1, hsp-4, hsp-60, icd-1, ife-2, ife-5, ima-2, ima…
GO:0016192_VESICLE-MEDIATED_TRANSPORT	76	0.75	0.118421	Down	0.001	0.00192614	WBGene00000157, WBGene00000158, WBGene00000159, WBGene00000160, WBGene00000161, WBGene00000162, WBGene00000163, WBGene00000164, WBGene00000165, WBGene00000182, WBGene00000189, WBGene00000190, WBGene00001082, WBGene00001331, WBGene00003806, WBGene00004897, WBGene00006371, WBGene00006373, WBGene00006757, WBGene00006829, WBGene00007690, WBGene00007703, WBGene00008973, WBGene00009191, WBGene00009478,…	aps-2, apg-1, aps-1, apb-1, apa-2, apd-3, apb-3, apm-3, aps-3, arf-1.2, arl-5, arf-1.1, dpy-23, erd-2, npp-20, snb-1, syx-3, syx-5, unc-18, unc-101, sftd-3, gbf-1, F20D1.1, F27D4.7, syx-7, copb-2, cope-1, ccz-1, copz-1, vps-11, glo-1, vps-39, T14G10.5, chc-1, syx-17, agef-1, vti-1, trpp-3, vps-33.1, ykt-6, copd-1, C28H8.4, vps-45, vps-33.2, vps-41, F41C3.4, sec-22, F56C9.10, clic-1, T07A9.10, cop…
GO:0031047_GENE_SILENCING_BY_RNA	24	0.75	0.0833333	Down	0.001	0.00192614	WBGene00000105, WBGene00000106, WBGene00000369, WBGene00000939, WBGene00001332, WBGene00004795, WBGene00006474, WBGene00006626, WBGene00009141, WBGene00010280, WBGene00011061, WBGene00011333, WBGene00017085, WBGene00018156, WBGene00019862, WBGene00019971, WBGene00021634, WBGene00023421	alg-1, alg-2, ccf-1, dcr-1, eri-1, sid-1, wdr-5.1, tsn-1, ncbp-2, rde-12, wago-1, nrde-2, E01A2.2, ncbp-1, nrde-3, ergo-1, rde-10, rde-11
GO:0045167_ASYMMETRIC_PROTEIN_LOCALIZATION_INVOLVED_IN_CELL_FATE_DETERMINATION	20	0.75	0.1	Down	0.001	0.00192614	WBGene00003150, WBGene00003219, WBGene00003394, WBGene00003395, WBGene00003396, WBGene00003777, WBGene00003864, WBGene00003916, WBGene00003917, WBGene00003919, WBGene00003920, WBGene00006943, WBGene00019600, WBGene00022069, WBGene00022286	mbk-2, mes-1, mom-1, mom-2, mom-4, nmy-2, oma-1, par-1, par-2, par-4, par-5, wrm-1, rga-3, eel-1, rga-4
GO:0009411_RESPONSE_TO_UV	16	0.75	0.125	Down	0.001	0.00192614	WBGene00000537, WBGene00000898, WBGene00001860, WBGene00002276, WBGene00003422, WBGene00003582, WBGene00006963, WBGene00013591, WBGene00013766, WBGene00015943, WBGene00044305	clk-2, daf-2, him-1, lem-3, msh-6, dcap-2, xpa-1, gcn-2, prmt-1, tiar-1, rad-8
GO:0043652_ENGULFMENT_OF_APOPTOTIC_CELL	16	0.75	0.0625	Down	0.001	0.00192614	WBGene00000156, WBGene00000415, WBGene00000416, WBGene00000419, WBGene00000420, WBGene00000421, WBGene00000422, WBGene00000424, WBGene00003239, WBGene00003397, WBGene00003588	apr-1, ced-1, ced-2, ced-5, ced-6, ced-7, ced-8, ced-10, mig-2, mom-5, nex-1
GO:0006401_RNA_CATABOLIC_PROCESS	12	0.75	0	Down	0.001	0.00192614	WBGene00000939, WBGene00000940, WBGene00001001, WBGene00001332, WBGene00006626, WBGene00007444, WBGene00008502, WBGene00012342, WBGene00195239	dcr-1, dcs-1, dis-3, eri-1, tsn-1, C08F8.2, skih-2, mtr-4, ZK1127.13
GO:0046854_PHOSPHATIDYLINOSITOL_PHOSPHORYLATION	12	0.75	0.166667	Down	0.001	0.00192614	WBGene00000001, WBGene00000090, WBGene00004087, WBGene00004089, WBGene00008765, WBGene00013557, WBGene00022501	aap-1, age-1, ppk-1, ppk-3, ttx-7, Y75B8A.24, ZC8.6
GO:1902742_APOPTOTIC_PROCESS_INVOLVED_IN_DEVELOPMENT	12	0.75	0.166667	Down	0.001	0.00192614	WBGene00000415, WBGene00000416, WBGene00000417, WBGene00000418, WBGene00000419, WBGene00000420, WBGene00000421, WBGene00000422, WBGene00000423	ced-1, ced-2, ced-3, ced-4, ced-5, ced-6, ced-7, ced-8, ced-9
GO:0006348_CHROMATIN_SILENCING_AT_TELOMERE	8	0.75	0.125	Down	0.001	0.00192614	WBGene00001088, WBGene00010067, WBGene00010120, WBGene00021474, WBGene00022512, WBGene00044069	dpy-30, dot-1.2, dot-1.4, dot-1.1, dot-1.5, hat-1
GO:0008299_ISOPRENOID_BIOSYNTHETIC_PROCESS	8	0.75	0	Down	0.001	0.00192614	WBGene00000761, WBGene00011058, WBGene00017268, WBGene00017769, WBGene00019460, WBGene00021534	coq-1, fdps-1, hmgr-1, hmgs-1, idi-1, mvk-1
GO:0042078_GERM-LINE_STEM_CELL_DIVISION	8	0.75	0	Down	0.001	0.00192614	WBGene00001597, WBGene00002245, WBGene00002957, WBGene00003992, WBGene00004178, WBGene00016944	gld-3, lag-1, let-858, pgl-1, prg-1, uri-1
GO:0043086_NEGATIVE_REGULATION_OF_CATALYTIC_ACTIVITY	8	0.75	0.125	Down	0.001	0.00192614	WBGene00010730, WBGene00012600, WBGene00015233, WBGene00019476, WBGene00019478, WBGene00021312	ensa-1, Y38E10A.22, B0511.7, K07C11.3, cri-2, szy-2
GO:0006457_PROTEIN_FOLDING	79	0.746835	0.139241	Down	0.001	0.00192614	WBGene00000236, WBGene00000377, WBGene00000378, WBGene00000379, WBGene00000380, WBGene00000381, WBGene00000567, WBGene00000877, WBGene00000879, WBGene00000880, WBGene00000883, WBGene00000884, WBGene00000885, WBGene00000886, WBGene00000888, WBGene00000889, WBGene00000890, WBGene00000891, WBGene00000892, WBGene00000915, WBGene00001028, WBGene00001030, WBGene00001031, WBGene00001033, WBGene00001037,…	bag-1, cct-1, cct-2, cct-4, cct-5, cct-6, cnx-1, cyn-1, cyn-3, cyn-4, cyn-7, cyn-8, cyn-9, cyn-10, cyn-12, cyn-13, sig-7, cyn-15, cyn-16, daf-21, dnj-10, dnj-12, dnj-13, dnj-15, dnj-19, dpy-11, fkb-1, fkb-2, fkb-3, fkb-5, fkb-6, hsp-6, hsp-60, pdi-1, pdi-2, pdi-3, unc-23, pfd-3, pfd-4, pfd-1, C34C12.8, tbcd-1, pfd-6, enpl-1, catp-6, pdi-6, bmy-1, cct-3, pfd-2, R05D3.9, pfd-5, cct-7, Y22D7AL.10, c…
GO:0007369_GASTRULATION	23	0.73913	0.173913	Down	0.001	0.00192614	WBGene00000123, WBGene00000199, WBGene00000200, WBGene00000419, WBGene00000424, WBGene00001980, WBGene00002957, WBGene00003397, WBGene00003918, WBGene00003921, WBGene00004034, WBGene00006902, WBGene00008068, WBGene00011124, WBGene00017083, WBGene00020073	ama-1, arx-1, arx-2, ced-5, ced-10, hmr-1, let-858, mom-5, par-3, par-6, pkc-3, vet-6, sdz-6, sdz-27, kin-33, sdz-28
GO:0006888_ER_TO_GOLGI_VESICLE-MEDIATED_TRANSPORT	37	0.72973	0	Down	0.001	0.00192614	WBGene00004266, WBGene00004754, WBGene00004755, WBGene00004756, WBGene00006373, WBGene00006565, WBGene00007128, WBGene00009542, WBGene00009732, WBGene00010178, WBGene00010427, WBGene00010713, WBGene00012757, WBGene00013196, WBGene00013302, WBGene00013985, WBGene00015164, WBGene00015238, WBGene00017643, WBGene00018512, WBGene00018853, WBGene00020425, WBGene00021292, WBGene00021883, WBGene00022119,…	rab-1, sec-23, sec-24.1, sec-24.2, syx-5, tfg-1, memb-1, copb-2, cope-1, yif-1, hpo-11, uso-1, Y41C4A.11, tbc-20, vti-1, sec-16, ykt-6, B0511.13, czw-1, trpp-8, sec-22, syx-18, copb-1, Y54G2A.18, copa-1, T10F2.5
GO:0001934_POSITIVE_REGULATION_OF_PROTEIN_PHOSPHORYLATION	11	0.727273	0.181818	Down	0.001	0.00192614	WBGene00000536, WBGene00000868, WBGene00002238, WBGene00003073, WBGene00003970, WBGene00006577, WBGene00006943, WBGene00013591	clk-1, cyb-3, kars-1, lars-1, pek-1, tlf-1, wrm-1, gcn-2
GO:0000381_REGULATION_OF_ALTERNATIVE_MRNA_SPLICING,_VIA_SPLICEOSOME	18	0.722222	0.222222	Down	0.001	0.00192614	WBGene00001484, WBGene00004188, WBGene00004387, WBGene00004895, WBGene00004896, WBGene00004984, WBGene00006697, WBGene00009671, WBGene00011279, WBGene00012245, WBGene00012558, WBGene00020091, WBGene00022335	fox-1, prp-21, rnp-4, smu-1, smu-2, spn-4, uaf-1, mfap-1, asd-1, W04D2.6, Y37D8A.21, rnp-8, Y82E9BR.2
GO:0042787_PROTEIN_UBIQUITINATION_INVOLVED_IN_UBIQUITIN-DEPENDENT_PROTEIN_CATABOLIC_PROCESS	53	0.716981	0.169811	Down	0.001	0.00192614	WBGene00000143, WBGene00000145, WBGene00000836, WBGene00000838, WBGene00000839, WBGene00000840, WBGene00000841, WBGene00001236, WBGene00001499, WBGene00002344, WBGene00003026, WBGene00003209, WBGene00003967, WBGene00004320, WBGene00004381, WBGene00004768, WBGene00006713, WBGene00007009, WBGene00010923, WBGene00013538, WBGene00015463, WBGene00015641, WBGene00015642, WBGene00016156, WBGene00016157,…	apc-2, apc-11, cul-1, cul-3, cul-4, cul-5, cul-6, elc-1, fsn-1, let-70, lin-41, mel-26, pdr-1, rbx-1, rnf-5, sel-11, ubc-18, wwp-1, rle-1, tag-349, hpo-9, C09E7.7, C09E7.8, C27A12.6, C27A12.7, ari-1, bath-42, F19B10.10, F56D2.2, T12E12.1, T22B2.1, eel-1, Y73C8C.3, Y73C8C.8, Y119C1B.5
GO:0017148_NEGATIVE_REGULATION_OF_TRANSLATION	21	0.714286	0.190476	Down	0.001	0.00192614	WBGene00000369, WBGene00000479, WBGene00001482, WBGene00001595, WBGene00002845, WBGene00003026, WBGene00003229, WBGene00003826, WBGene00003864, WBGene00003865, WBGene00004132, WBGene00004242, WBGene00006499, WBGene00016139	ccf-1, cgh-1, fog-2, gld-1, let-711, lin-41, mex-3, ntl-3, oma-1, oma-2, ifet-1, puf-6, tag-153, ntl-9
GO:0040035_HERMAPHRODITE_GENITALIA_DEVELOPMENT	14	0.714286	0.142857	Down	0.001	0.00192614	WBGene00000105, WBGene00000406, WBGene00003036, WBGene00003218, WBGene00003847, WBGene00004203, WBGene00004882, WBGene00006961, WBGene00013038	alg-1, cdk-4, lin-53, mep-1, blmp-1, swsn-1, smg-4, xnp-1, ani-1
GO:0009306_PROTEIN_SECRETION	14	0.714286	0.0714286	Down	0.001	0.00192614	WBGene00000158, WBGene00000894, WBGene00004268, WBGene00004272, WBGene00004273, WBGene00006565, WBGene00009098, WBGene00010496, WBGene00014222, WBGene00022123	apg-1, dab-1, rab-5, rab-8, rab-10, tfg-1, ehbp-1, sec-12, trpp-3, Y71F9AR.2
GO:0006657_CDP-CHOLINE_PATHWAY	7	0.714286	0	Down	0.001	0.00192614	WBGene00000511, WBGene00000512, WBGene00000514, WBGene00017241	ckb-1, ckb-2, ckb-4, pcyt-1
GO:0010826_NEGATIVE_REGULATION_OF_CENTROSOME_DUPLICATION	7	0.714286	0.142857	Down	0.001	0.00192614	WBGene00000231, WBGene00000836, WBGene00003009, WBGene00004767, WBGene00004808	atx-2, cul-1, lin-23, sel-10, skr-2
GO:0033365_PROTEIN_LOCALIZATION_TO_ORGANELLE	7	0.714286	0.142857	Down	0.001	0.00192614	WBGene00004955, WBGene00007010, WBGene00007710, WBGene00012665, WBGene00012972	spd-5, alx-1, rsa-1, pph-5, rsa-2
GO:0045197_ESTABLISHMENT_OR_MAINTENANCE_OF_EPITHELIAL_CELL_APICAL/BASAL_POLARITY	7	0.714286	0.142857	Down	0.001	0.00192614	WBGene00002891, WBGene00003012, WBGene00004076, WBGene00016020, WBGene00018488	let-767, lin-26, pod-2, sptl-1, acs-1
GO:0071712_ER-ASSOCIATED_MISFOLDED_PROTEIN_CATABOLIC_PROCESS	7	0.714286	0.142857	Down	0.001	0.00192614	WBGene00004381, WBGene00006733, WBGene00007352, WBGene00008053, WBGene00018604	rnf-5, ufd-1, cdc-48.1, cdc-48.2, uggt-1
GO:0097499_PROTEIN_LOCALIZATION_TO_NON-MOTILE_CILIUM	7	0.714286	0.142857	Down	0.001	0.00192614	WBGene00001082, WBGene00003851, WBGene00004101, WBGene00004109, WBGene00018160	dpy-23, odr-4, hgrs-1, stam-1, odr-8
GO:0006413_TRANSLATIONAL_INITIATION	38	0.710526	0.0526316	Down	0.001	0.00192614	WBGene00001209, WBGene00001226, WBGene00001228, WBGene00001229, WBGene00001230, WBGene00001231, WBGene00001233, WBGene00001234, WBGene00001598, WBGene00001599, WBGene00001600, WBGene00001601, WBGene00002060, WBGene00002063, WBGene00002064, WBGene00002066, WBGene00002083, WBGene00002244, WBGene00006888, WBGene00012714, WBGene00012738, WBGene00012932, WBGene00016496, WBGene00019162, WBGene00019543,…	egl-45, eif-3.C, eif-3.E, eif-3.F, eif-3.G, eif-3.H, eif-3.K, eif-6, glh-1, glh-2, glh-3, glh-4, ife-2, ife-5, iff-1, ifg-1, inf-1, laf-1, vbh-1, abce-1, eif-3.J, Y47D3A.21, C37C3.2, eif-1.A, cif-1, eif-1, iffb-1
GO:0006259_DNA_METABOLIC_PROCESS	17	0.705882	0.0588235	Down	0.001	0.00192614	WBGene00001332, WBGene00004297, WBGene00004985, WBGene00006568, WBGene00006944, WBGene00010785, WBGene00012496, WBGene00012562, WBGene00015189, WBGene00019884, WBGene00022854	eri-1, rad-51, spo-11, thk-1, wrn-1, top-2, Y24F12A.1, Y37H2A.1, B0432.8, R05D3.12, cin-4
GO:0007548_SEX_DIFFERENTIATION	17	0.705882	0.176471	Down	0.001	0.00192614	WBGene00000880, WBGene00001413, WBGene00003218, WBGene00004702, WBGene00004703, WBGene00004745, WBGene00004767, WBGene00006605, WBGene00006606, WBGene00019883, WBGene00023498	cyn-4, fem-3, mep-1, rsp-5, rsp-6, sdc-1, sel-10, tra-2, tra-3, met-2, lin-15A
GO:0006511_UBIQUITIN-DEPENDENT_PROTEIN_CATABOLIC_PROCESS	87	0.701149	0.126437	Down	0.001	0.00192614	WBGene00000143, WBGene00000815, WBGene00000836, WBGene00000838, WBGene00000839, WBGene00000840, WBGene00000841, WBGene00001110, WBGene00001236, WBGene00003009, WBGene00003795, WBGene00003922, WBGene00003923, WBGene00003924, WBGene00003925, WBGene00003926, WBGene00003927, WBGene00003928, WBGene00004306, WBGene00004460, WBGene00004462, WBGene00004465, WBGene00004466, WBGene00004501, WBGene00004808,…	apc-2, csn-3, cul-1, cul-3, cul-4, cul-5, cul-6, duo-1, elc-1, lin-23, npp-9, pas-1, pas-2, pas-3, pas-4, pas-5, pas-6, pas-7, ran-5, rpn-3, rpn-6.1, rpn-9, rpn-10, rpt-1, skr-2, skr-7, skr-8, skr-9, skr-10, skr-12, skr-14, skr-16, skr-17, tli-1, uba-1, ubc-7, ubh-3, ubh-4, ufd-1, ufd-2, unc-11, usp-14, zif-1, wwp-1, C34F6.9, usp-48, math-33, K02C4.3, usp-33, usp-46, T05H10.1, sqst-1, T24B8.7, us…
GO:0000003_REPRODUCTION	107	0.700935	0.130841	Down	0.001	0.00192614	WBGene00000090, WBGene00000156, WBGene00000240, WBGene00000536, WBGene00000817, WBGene00000836, WBGene00000898, WBGene00000939, WBGene00001049, WBGene00001103, WBGene00001104, WBGene00001240, WBGene00001328, WBGene00001653, WBGene00001869, WBGene00001949, WBGene00001985, WBGene00001996, WBGene00002074, WBGene00002075, WBGene00002276, WBGene00002335, WBGene00002891, WBGene00002994, WBGene00002998,…	age-1, apr-1, pah-1, clk-1, csn-5, cul-1, daf-2, dcr-1, dog-1, dsl-1, dsl-2, elo-2, epi-1, gon-4, him-10, hlh-2, hop-1, hpl-2, ima-3, imb-1, lem-3, let-60, let-767, lin-5, lin-9, lin-13, lin-26, lin-35, lin-45, lon-1, mcm-4, mek-1, mig-15, msh-2, dcap-2, npp-1, ogt-1, par-5, pgl-1, prg-1, swsn-1, rab-8, rpn-1, sqv-1, sqv-2, sqv-3, sqv-4, sqv-5, sqv-6, sqv-8, syp-2, tam-1, tin-10, unc-119, xnp-1, …
GO:0009072_AROMATIC_AMINO_ACID_FAMILY_METABOLIC_PROCESS	10	0.7	0.1	Down	0.001	0.00192614	WBGene00000240, WBGene00001790, WBGene00001791, WBGene00001993, WBGene00016294, WBGene00019620, WBGene00021817	pah-1, gst-42, gst-43, hpd-1, C31H2.4, fah-1, Y53G8B.1
GO:0034514_MITOCHONDRIAL_UNFOLDED_PROTEIN_RESPONSE	10	0.7	0.1	Down	0.001	0.00192614	WBGene00002010, WBGene00002025, WBGene00004978, WBGene00006726, WBGene00013591, WBGene00013878	hsp-6, hsp-60, spg-7, ubl-5, gcn-2, atfs-1
GO:0048278_VESICLE_DOCKING	10	0.7	0.2	Down	0.001	0.00192614	WBGene00006371, WBGene00006373, WBGene00009478, WBGene00012150, WBGene00016376, WBGene00022534	syx-3, syx-5, syx-7, syx-17, sec-10, syx-16
GO:0000956_NUCLEAR-TRANSCRIBED_MRNA_CATABOLIC_PROCESS	13	0.692308	0	Down	0.001	0.00192614	WBGene00002845, WBGene00003076, WBGene00003077, WBGene00003078, WBGene00004880, WBGene00008990, WBGene00012730, WBGene00015007, WBGene00017347	let-711, lsm-1, lsm-3, lsm-4, smg-2, smgl-1, xrn-1, ain-2, F10E7.5
GO:0051726_REGULATION_OF_CELL_CYCLE	25	0.68	0.24	Down	0.001	0.00192614	WBGene00000407, WBGene00000408, WBGene00003020, WBGene00003161, WBGene00003784, WBGene00004042, WBGene00004721, WBGene00006988, WBGene00007135, WBGene00010067, WBGene00010120, WBGene00013209, WBGene00013224, WBGene00017025, WBGene00021474, WBGene00022128, WBGene00022512	cdk-5, cdk-7, lin-35, mdf-2, nos-2, plk-1, san-1, zyg-1, cdk-12, dot-1.2, dot-1.4, bub-3, Y55D9A.2, D1037.1, dot-1.1, Y71F9B.6, dot-1.5
GO:0043161_PROTEASOME-MEDIATED_UBIQUITIN-DEPENDENT_PROTEIN_CATABOLIC_PROCESS	52	0.673077	0.192308	Down	0.001	0.00192614	WBGene00000839, WBGene00003209, WBGene00003926, WBGene00003949, WBGene00004458, WBGene00004459, WBGene00004461, WBGene00004463, WBGene00004464, WBGene00004466, WBGene00004468, WBGene00004504, WBGene00006715, WBGene00007009, WBGene00007333, WBGene00008852, WBGene00010890, WBGene00010923, WBGene00011318, WBGene00013270, WBGene00013924, WBGene00015463, WBGene00015641, WBGene00015642, WBGene00016803,…	cul-4, mel-26, pas-5, pbs-3, rpn-1, rpn-2, rpn-5, rpn-7, rpn-8, rpn-10, rpn-12, rpt-4, ubc-20, wwp-1, ufd-3, ubql-1, ddb-1, rle-1, cdt-2, Y57A10A.31, rad-23, hpo-9, C09E7.7, C09E7.8, bath-42, F19B10.10, T22B2.1, Y73C8C.3, Y73C8C.8, ubxn-2, Y119C1B.5
GO:0000184_NUCLEAR-TRANSCRIBED_MRNA_CATABOLIC_PROCESS,_NONSENSE-MEDIATED_DECAY	12	0.666667	0	Down	0.001	0.00192614	WBGene00004387, WBGene00004880, WBGene00004882, WBGene00004883, WBGene00004885, WBGene00018156, WBGene00022335	rnp-4, smg-2, smg-4, smg-5, smg-7, ncbp-1, Y82E9BR.2
GO:0034599_CELLULAR_RESPONSE_TO_OXIDATIVE_STRESS	9	0.666667	0.111111	Down	0.001	0.00192614	WBGene00017137, WBGene00020917, WBGene00021826, WBGene00021933	pink-1, W01B11.6, txl-1, Y55F3AR.2
GO:0044237_CELLULAR_METABOLIC_PROCESS	9	0.666667	0.111111	Down	0.001	0.00192614	WBGene00000796, WBGene00006944, WBGene00007236, WBGene00010988, WBGene00018391, WBGene00044924	crn-3, wrn-1, C01G10.9, metr-1, rpb-4, M106.7
GO:0007097_NUCLEAR_MIGRATION	6	0.666667	0.166667	Down	0.001	0.00192614	WBGene00001017, WBGene00001018, WBGene00006816, WBGene00016124	dnc-1, dnc-2, unc-84, dnc-4
GO:0007129_SYNAPSIS	6	0.666667	0	Down	0.001	0.00192614	WBGene00006976, WBGene00008387, WBGene00011062, WBGene00012678	zhp-3, D1081.9, R06C7.2, Y39B6A.16
GO:0015696_AMMONIUM_TRANSPORT	6	0.333333	0.666667	Down	0.001	0.00192614	WBGene00000133, WBGene00000136	amt-1, amt-4
GO:0032012_REGULATION_OF_ARF_PROTEIN_SIGNAL_TRANSDUCTION	6	0.666667	0	Down	0.001	0.00192614	WBGene00001743, WBGene00007703, WBGene00012386, WBGene00013223	grp-1, gbf-1, agef-1, efa-6
GO:0048013_EPHRIN_RECEPTOR_SIGNALING_PATHWAY	6	0.666667	0.166667	Down	0.001	0.00192614	WBGene00001164, WBGene00001165, WBGene00004109, WBGene00006868	efn-3, efn-4, stam-1, vab-1
GO:0006402_MRNA_CATABOLIC_PROCESS	6	0.666667	0.166667	Down	0.001	0.00192614	WBGene00000940, WBGene00004242, WBGene00015266, WBGene00016139	dcs-1, puf-6, BE0003N10.1, ntl-9
GO:0045727_POSITIVE_REGULATION_OF_TRANSLATION	6	0.666667	0.333333	Down	0.001	0.00192614	WBGene00001423, WBGene00002060, WBGene00002583, WBGene00007784	fib-1, ife-2, let-363, ruvb-1
GO:0008406_GONAD_DEVELOPMENT	53	0.660377	0.132075	Down	0.001	0.00192614	WBGene00000229, WBGene00000817, WBGene00000871, WBGene00000998, WBGene00001061, WBGene00001653, WBGene00001834, WBGene00001949, WBGene00001972, WBGene00001985, WBGene00001996, WBGene00002994, WBGene00002998, WBGene00003012, WBGene00003020, WBGene00003156, WBGene00003218, WBGene00003831, WBGene00003918, WBGene00003921, WBGene00004014, WBGene00004015, WBGene00004034, WBGene00004315, WBGene00004703,…	atp-2, csn-5, cye-1, dig-1, dpl-1, gon-4, hda-1, hlh-2, hmg-1.2, hop-1, hpl-2, lin-5, lin-9, lin-26, lin-35, mcm-4, mep-1, nuo-1, par-3, par-6, phb-1, phb-2, pkc-3, rbd-1, rsp-6, spd-1, sys-1, ten-1, xnp-1, pfd-1, nekl-3, cacn-1, vrk-1, ani-2
GO:0050790_REGULATION_OF_CATALYTIC_ACTIVITY	25	0.64	0.16	Down	0.001	0.00192614	WBGene00000092, WBGene00000419, WBGene00001558, WBGene00001688, WBGene00004458, WBGene00004459, WBGene00004460, WBGene00004883, WBGene00006352, WBGene00007188, WBGene00007927, WBGene00017064, WBGene00018408, WBGene00022193, WBGene00022381, WBGene00022759	ags-3, ced-5, gdi-1, gpr-1, rpn-1, rpn-2, rpn-3, smg-5, sur-6, B0464.9, C34C12.8, ppfr-2, F44B9.5, ppfr-4, ubxn-2, ZK546.2
GO:0008285_NEGATIVE_REGULATION_OF_CELL_PROLIFERATION	8	0.625	0.125	Down	0.001	0.00192614	WBGene00000836, WBGene00003009, WBGene00004242, WBGene00004808, WBGene00011111	cul-1, lin-23, puf-6, skr-2, snfc-5
GO:0060069_WNT_SIGNALING_PATHWAY,_REGULATING_SPINDLE_POSITIONING	8	0.625	0	Down	0.001	0.00192614	WBGene00001102, WBGene00003241, WBGene00003246, WBGene00003394, WBGene00003397	dsh-2, mig-5, mig-14, mom-1, mom-5
GO:0048598_EMBRYONIC_MORPHOGENESIS	37	0.621622	0.162162	Down	0.001	0.00192614	WBGene00000147, WBGene00000148, WBGene00000156, WBGene00000229, WBGene00000418, WBGene00000424, WBGene00001102, WBGene00002125, WBGene00003196, WBGene00003241, WBGene00003394, WBGene00003395, WBGene00003397, WBGene00003831, WBGene00003911, WBGene00003975, WBGene00004361, WBGene00006437, WBGene00006958, WBGene00010354, WBGene00021200, WBGene00022463	aph-1, aph-2, apr-1, atp-2, ced-4, ced-10, dsh-2, inx-3, mel-11, mig-5, mom-1, mom-2, mom-5, nuo-1, pak-1, pen-2, rib-2, mrck-1, wve-1, cyp-31A2, cyp-31A3, elpc-1
GO:0032259_METHYLATION	98	0.602041	0.163265	Down	0.001	0.00192614	WBGene00000765, WBGene00001423, WBGene00003222, WBGene00003954, WBGene00004781, WBGene00004782, WBGene00006447, WBGene00006613, WBGene00007137, WBGene00007194, WBGene00009131, WBGene00009352, WBGene00010067, WBGene00010120, WBGene00010988, WBGene00011281, WBGene00011615, WBGene00011729, WBGene00012205, WBGene00012298, WBGene00012458, WBGene00012469, WBGene00012652, WBGene00012802, WBGene00013766,…	coq-5, fib-1, mes-4, pcm-1, set-1, set-2, tag-72, trm-1, B0285.4, B0491.7, F25H8.1, F33A8.4, dot-1.2, dot-1.4, metr-1, R74.7, lsd-1, set-16, W02B12.10, prmt-7, ash-2, Y17G7B.18, Y39A1A.14, set-25, prmt-1, mett-10, anmt-1, B0361.6, C23G10.7, prmt-6, set-4, prmt-5, C42C1.13, met-1, set-9, gcst-1, pmt-2, H06I04.3, M01E11.1, met-2, R08E5.1, R08E5.3, tfbm-1, T07A9.8, jhdm-1, nol-1, dot-1.1, comt-3, co…
GO:0016575_HISTONE_DEACETYLATION	10	0.6	0.1	Down	0.001	0.00192614	WBGene00001834, WBGene00001835, WBGene00001836, WBGene00003406, WBGene00004117, WBGene00018319	hda-1, hda-2, hda-3, mrg-1, sin-3, hda-6
GO:0048841_REGULATION_OF_AXON_EXTENSION_INVOLVED_IN_AXON_GUIDANCE	10	0.6	0.1	Down	0.001	0.00192614	WBGene00001008, WBGene00004047, WBGene00004057, WBGene00008684, WBGene00010641, WBGene00016997	dlk-1, plx-1, pmk-3, mig-32, crml-1, cebp-1
GO:0040007_GROWTH	10	0.6	0.1	Down	0.001	0.00192614	WBGene00000796, WBGene00001168, WBGene00006699, WBGene00006944, WBGene00008143	crn-3, eef-1A.1, uba-1, wrn-1, C47E8.4
GO:0016571_HISTONE_METHYLATION	5	0.6	0	Down	0.001	0.00192614	WBGene00003222, WBGene00003224, WBGene00013766	mes-4, mes-6, prmt-1
GO:1903394_PROTEIN_LOCALIZATION_TO_KINETOCHORE_INVOLVED_IN_KINETOCHORE_ASSEMBLY	5	0.6	0	Down	0.001	0.00192614	WBGene00002231, WBGene00018900, WBGene00021460	knl-1, rod-1, zwl-1
GO:0040009_REGULATION_OF_GROWTH_RATE	5	0.6	0.2	Down	0.001	0.00192614	WBGene00002249, WBGene00003185, WBGene00004698	lap-1, mek-1, rsp-1
GO:0006783_HEME_BIOSYNTHETIC_PROCESS	5	0.6	0	Down	0.001	0.00192614	WBGene00003124, WBGene00010645	mai-1, fecl-1
GO:0009058_BIOSYNTHETIC_PROCESS	29	0.586207	0.241379	Down	0.001	0.00192614	WBGene00007145, WBGene00009232, WBGene00009342, WBGene00010197, WBGene00010984, WBGene00011739, WBGene00011932, WBGene00012007, WBGene00012295, WBGene00016020, WBGene00016333, WBGene00016583, WBGene00016652, WBGene00017241, WBGene00017777, WBGene00021628, WBGene00235310	B0334.5, nkat-1, fasn-1, F57C2.5, nkat-3, T12G3.4, sptl-3, T25B9.1, nmat-1, sptl-1, C32F10.8, tag-335, got-2.1, pcyt-1, F25B5.6, Y47D9A.1, R02D1.2
GO:0071897_DNA_BIOSYNTHETIC_PROCESS	12	0.583333	0.166667	Down	0.001	0.00192614	WBGene00001002, WBGene00006568, WBGene00008645, WBGene00008722, WBGene00014066, WBGene00017696, WBGene00019380	div-1, thk-1, F10C2.4, F12F6.7, rev-1, polk-1, K04C2.2
GO:0010629_NEGATIVE_REGULATION_OF_GENE_EXPRESSION	43	0.581395	0.255814	Down	0.001	0.00192614	WBGene00000229, WBGene00000231, WBGene00000536, WBGene00000898, WBGene00001161, WBGene00001284, WBGene00001499, WBGene00001562, WBGene00001595, WBGene00002238, WBGene00002244, WBGene00002583, WBGene00003587, WBGene00003970, WBGene00004502, WBGene00004679, WBGene00004808, WBGene00004978, WBGene00007290, WBGene00009897, WBGene00011636, WBGene00012015, WBGene00012990, WBGene00013591, WBGene00019883	atp-2, atx-2, clk-1, daf-2, efl-1, emb-30, fsn-1, lin-66, gld-1, kars-1, laf-1, let-363, ned-8, pek-1, rpt-2, rars-1, skr-2, spg-7, C04B4.2, skpo-1, cec-3, T25B9.9, sam-10, gcn-2, met-2
GO:0043065_POSITIVE_REGULATION_OF_APOPTOTIC_PROCESS	21	0.571429	0.142857	Down	0.001	0.00192614	WBGene00000366, WBGene00000418, WBGene00000836, WBGene00001233, WBGene00003587, WBGene00003912, WBGene00012735, WBGene00016971, WBGene00018395, WBGene00018397, WBGene00021012, WBGene00022069	cbp-1, ced-4, cul-1, eif-3.K, ned-8, pal-1, sptf-3, toe-2, mtch-1, F43E2.11, pig-1, eel-1
GO:0016048_DETECTION_OF_TEMPERATURE_STIMULUS	7	0.571429	0	Down	0.001	0.00192614	WBGene00000231, WBGene00004769, WBGene00006540, WBGene00006988	atx-2, sel-12, tbg-1, zyg-1
GO:0006450_REGULATION_OF_TRANSLATIONAL_FIDELITY	7	0.571429	0	Down	0.001	0.00192614	WBGene00002152, WBGene00002153, WBGene00003073	iars-1, iars-2, lars-1
GO:0042981_REGULATION_OF_APOPTOTIC_PROCESS	44	0.568182	0.227273	Down	0.001	0.00192614	WBGene00000417, WBGene00000418, WBGene00000423, WBGene00000499, WBGene00002201, WBGene00003185, WBGene00003186, WBGene00003219, WBGene00003247, WBGene00003472, WBGene00003911, WBGene00004758, WBGene00006443, WBGene00006570, WBGene00011507, WBGene00013355, WBGene00017137, WBGene00020588, WBGene00021594, WBGene00021697, WBGene00022603, WBGene00022613	ced-3, ced-4, ced-9, chk-2, kin-18, mek-1, mek-2, mes-1, mig-15, mtk-1, pak-1, sek-1, pak-2, tig-2, T05H10.1, gck-3, pink-1, T19H12.2, tig-3, gcn-1, gck-2, sek-3
GO:0043066_NEGATIVE_REGULATION_OF_APOPTOTIC_PROCESS	29	0.551724	0.172414	Down	0.001	0.00192614	WBGene00000018, WBGene00000418, WBGene00000423, WBGene00000479, WBGene00000836, WBGene00000896, WBGene00001499, WBGene00001985, WBGene00002045, WBGene00003030, WBGene00003587, WBGene00004297, WBGene00004769, WBGene00006565, WBGene00017974, WBGene00020516	abl-1, ced-4, ced-9, cgh-1, cul-1, dad-1, fsn-1, hop-1, icd-1, lin-45, ned-8, rad-51, sel-12, tfg-1, vps-41, T15B7.1
GO:0040010_POSITIVE_REGULATION_OF_GROWTH_RATE	24	0.5	0.291667	Down	0.001	0.00192614	WBGene00000536, WBGene00000894, WBGene00001996, WBGene00003055, WBGene00003153, WBGene00003561, WBGene00004203, WBGene00004315, WBGene00007028, WBGene00013096, WBGene00020115, WBGene00044305	clk-1, dab-1, hpl-2, lon-1, mca-3, ncr-1, swsn-1, rbd-1, trr-1, mcd-1, mboa-6, rad-8
GO:0006730_ONE-CARBON_METABOLIC_PROCESS	14	0.5	0.214286	Down	0.001	0.00192614	WBGene00003214, WBGene00007974, WBGene00008205, WBGene00015512, WBGene00015538, WBGene00017777, WBGene00019322	mel-32, dhfr-1, sams-1, mthf-1, sams-3, F25B5.6, ahcy-1
GO:0046580_NEGATIVE_REGULATION_OF_RAS_PROTEIN_SIGNAL_TRANSDUCTION	12	0.5	0.0833333	Down	0.001	0.00192614	WBGene00000482, WBGene00001061, WBGene00001161, WBGene00001834, WBGene00001996, WBGene00003043	chd-3, dpl-1, efl-1, hda-1, hpl-2, lip-1
GO:0045859_REGULATION_OF_PROTEIN_KINASE_ACTIVITY	8	0.5	0.25	Down	0.001	0.00192614	WBGene00000871, WBGene00002196, WBGene00006490, WBGene00021697	cye-1, kin-10, kdin-1, gcn-1
GO:0000055_RIBOSOMAL_LARGE_SUBUNIT_EXPORT_FROM_NUCLEUS	6	0.5	0.166667	Down	0.001	0.00192614	WBGene00002078, WBGene00012030, WBGene00012676	xpo-1, T25G3.3, pro-3
GO:0022904_RESPIRATORY_ELECTRON_TRANSPORT_CHAIN	6	0.5	0.166667	Down	0.001	0.00192614	WBGene00002855, WBGene00010055	let-721, F54D5.12
GO:0090386_PHAGOSOME_MATURATION_INVOLVED_IN_APOPTOTIC_CELL_CLEARANCE	9	1	0	Down	0.002	0.00422576	WBGene00001130, WBGene00003086, WBGene00004268, WBGene00004927, WBGene00010283, WBGene00013354, WBGene00018321	dyn-1, lst-4, rab-5, snx-1, ccz-1, snx-6, sand-1
GO:0010824_REGULATION_OF_CENTROSOME_DUPLICATION	6	1	0	Down	0.002	0.00422576	WBGene00000231, WBGene00004105, WBGene00006311, WBGene00006988, WBGene00021312, WBGene00077732	atx-2, szy-20, sun-1, zyg-1, szy-2, szy-4
GO:0031054_PRE-MIRNA_PROCESSING	6	1	0	Down	0.002	0.00422576	WBGene00000939, WBGene00009163, WBGene00010260, WBGene00017162, WBGene00019628	dcr-1, drsh-1, ddx-17, ddx-23, pup-2
GO:0036092_PHOSPHATIDYLINOSITOL-3-PHOSPHATE_BIOSYNTHETIC_PROCESS	6	1	0	Down	0.002	0.00422576	WBGene00000090, WBGene00006763, WBGene00010975	age-1, unc-26, R01H10.7
GO:0035966_RESPONSE_TO_TOPOLOGICALLY_INCORRECT_PROTEIN	8	0.875	0	Down	0.002	0.00422576	WBGene00001037, WBGene00002004, WBGene00002147, WBGene00003970, WBGene00006059, WBGene00008592, WBGene00016250	dnj-19, hsf-1, ire-1, pek-1, stc-1, F08H9.4, hsp-110
GO:0008361_REGULATION_OF_CELL_SIZE	7	0.857143	0.142857	Down	0.002	0.00422576	WBGene00000083, WBGene00000418, WBGene00000836, WBGene00000911, WBGene00002783, WBGene00006565	adt-2, ced-4, cul-1, daf-15, let-607, tfg-1
GO:1904811_POSITIVE_REGULATION_OF_DENSE_CORE_GRANULE_TRANSPORT	7	0.857143	0.142857	Down	0.002	0.00422576	WBGene00000407, WBGene00000962, WBGene00006833, WBGene00007059, WBGene00011502, WBGene00015176	cdk-5, dhc-1, unc-108, vps-52, vps-53, vps-51
GO:2000677_REGULATION_OF_TRANSCRIPTION_REGULATORY_REGION_DNA_BINDING	7	0.857143	0.142857	Down	0.002	0.00422576	WBGene00010067, WBGene00010120, WBGene00013000, WBGene00019125, WBGene00021474, WBGene00022512	dot-1.2, dot-1.4, ddl-2, ddl-1, dot-1.1, dot-1.5
GO:0006265_DNA_TOPOLOGICAL_CHANGE	7	0.857143	0	Down	0.002	0.00422576	WBGene00006595, WBGene00010785, WBGene00015853, WBGene00019884, WBGene00022854	top-1, top-2, C16C8.16, R05D3.12, cin-4
GO:0007076_MITOTIC_CHROMOSOME_CONDENSATION	7	0.857143	0	Down	0.002	0.00422576	WBGene00000411, WBGene00001087, WBGene00001833, WBGene00003367, WBGene00009254, WBGene00017482	cdl-1, dpy-28, hcp-6, mix-1, capg-1, set-9
GO:0010212_RESPONSE_TO_IONIZING_RADIATION	7	0.857143	0	Down	0.002	0.00422576	WBGene00000018, WBGene00000227, WBGene00001499, WBGene00004297, WBGene00006944, WBGene00022750	abl-1, atm-1, fsn-1, rad-51, wrn-1, ZK484.4
GO:0034975_PROTEIN_FOLDING_IN_ENDOPLASMIC_RETICULUM	7	0.857143	0	Down	0.002	0.00422576	WBGene00001045, WBGene00013378, WBGene00017999, WBGene00019209, WBGene00021973, WBGene00022776	dnj-27, emc-3, emc-6, emc-1, emc-2, perm-3
GO:0006289_NUCLEOTIDE-EXCISION_REPAIR	19	0.842105	0	Down	0.002	0.00422576	WBGene00000264, WBGene00001049, WBGene00003417, WBGene00006963, WBGene00008852, WBGene00010890, WBGene00012767, WBGene00013441, WBGene00013529, WBGene00013924, WBGene00014230, WBGene00018769, WBGene00021752, WBGene00022296, WBGene00045237	brc-1, dog-1, mrt-2, xpa-1, ubql-1, ddb-1, fcd-2, xpb-1, Y73F8A.24, rad-23, ZK1128.4, mnat-1, xpd-1, xpc-1, mrt-1
GO:0006396_RNA_PROCESSING	37	0.837838	0	Down	0.002	0.00422576	WBGene00000079, WBGene00000080, WBGene00000796, WBGene00000939, WBGene00002850, WBGene00003078, WBGene00004188, WBGene00004355, WBGene00004387, WBGene00004914, WBGene00004916, WBGene00006307, WBGene00006359, WBGene00008514, WBGene00009163, WBGene00009922, WBGene00010089, WBGene00010478, WBGene00013343, WBGene00015266, WBGene00015486, WBGene00015525, WBGene00015581, WBGene00016653, WBGene00017768,…	adr-1, adr-2, crn-3, dcr-1, let-716, lsm-4, prp-21, rha-1, rnp-4, snr-1, snr-3, suf-1, swp-1, F02A9.4, drsh-1, F52B5.3, hpo-31, K01G5.5, prp-6, BE0003N10.1, C05D11.9, rha-2, C07H6.4, C44E4.4, F25B4.5, exos-9, M03F8.3, T14B4.1, ZK1127.5, F40F8.11
GO:0045132_MEIOTIC_CHROMOSOME_SEGREGATION	18	0.833333	0.0555556	Down	0.002	0.00422576	WBGene00000145, WBGene00000467, WBGene00001085, WBGene00001332, WBGene00001867, WBGene00001869, WBGene00004042, WBGene00004105, WBGene00004324, WBGene00006376, WBGene00006976, WBGene00011505, WBGene00019953	apc-11, cep-1, dpy-26, eri-1, him-8, him-10, plk-1, szy-20, rde-2, syp-2, zhp-3, pzf-1, wapl-1
GO:0035046_PRONUCLEAR_MIGRATION	12	0.833333	0	Down	0.002	0.00422576	WBGene00000140, WBGene00000868, WBGene00001017, WBGene00001018, WBGene00003829, WBGene00003920, WBGene00004239, WBGene00006974, WBGene00006997	anc-1, cyb-3, dnc-1, dnc-2, nud-1, par-5, puf-3, zen-4, zyg-12
GO:0000467_EXONUCLEOLYTIC_TRIMMING_TO_GENERATE_MATURE_3'-END_OF_5.8S_RRNA_FROM_TRICISTRONIC_RRNA_TRANSCRIPT_(SSU-RRNA,_5.8S_RRNA,_LSU-RRNA)	6	0.833333	0	Down	0.002	0.00422576	WBGene00001332, WBGene00010325, WBGene00018154, WBGene00022232	eri-1, exos-3, exos-9, exos-2
GO:0040022_FEMINIZATION_OF_HERMAPHRODITIC_GERM-LINE	6	0.833333	0	Down	0.002	0.00422576	WBGene00000880, WBGene00003389, WBGene00003390, WBGene00003392, WBGene00003393	cyn-4, mog-1, mog-2, mog-4, mog-5
GO:0006974_CELLULAR_RESPONSE_TO_DNA_DAMAGE_STIMULUS	65	0.830769	0	Down	0.002	0.00422576	WBGene00000151, WBGene00000227, WBGene00000235, WBGene00000264, WBGene00000265, WBGene00000498, WBGene00000499, WBGene00000520, WBGene00000794, WBGene00000840, WBGene00001372, WBGene00001574, WBGene00001840, WBGene00001860, WBGene00001973, WBGene00001974, WBGene00002027, WBGene00002276, WBGene00003422, WBGene00004028, WBGene00004296, WBGene00004297, WBGene00004873, WBGene00006699, WBGene00006961,…	apn-1, atm-1, baf-1, brc-1, brd-1, chk-1, chk-2, cku-80, crn-1, cul-5, exo-3, gei-17, hel-1, him-1, hmg-3, hmg-4, hsr-9, lem-3, msh-6, pif-1, rad-50, rad-51, smc-3, uba-1, xnp-1, xpa-1, ruvb-1, F12F6.7, rtel-1, mus-101, smc-6, chl-1, M03C11.8, ddb-1, dvc-1, ung-1, tdpt-1, Y73F8A.24, rev-1, fan-1, smc-5, prmt-5, polk-1, F52C12.1, slx-1, wapl-1, cra-1, prp-19, ruvb-2, polq-1
GO:0048557_EMBRYONIC_DIGESTIVE_TRACT_MORPHOGENESIS	22	0.818182	0.0909091	Down	0.002	0.00422576	WBGene00000156, WBGene00001102, WBGene00001161, WBGene00001834, WBGene00002637, WBGene00003020, WBGene00003021, WBGene00003022, WBGene00003036, WBGene00003219, WBGene00003241, WBGene00003246, WBGene00003394, WBGene00003395, WBGene00003396, WBGene00003397, WBGene00005077, WBGene00006713	apr-1, dsh-2, efl-1, hda-1, let-418, lin-35, lin-36, lin-37, lin-53, mes-1, mig-5, mig-14, mom-1, mom-2, mom-4, mom-5, src-1, ubc-18
GO:0006352_DNA-TEMPLATED_TRANSCRIPTION,_INITIATION	11	0.818182	0	Down	0.002	0.00422576	WBGene00000271, WBGene00006382, WBGene00006385, WBGene00006391, WBGene00006396, WBGene00006542, WBGene00006577, WBGene00006648	brf-1, taf-1, taf-4, taf-9, taf-12, tbp-1, tlf-1, ttb-1
GO:0005977_GLYCOGEN_METABOLIC_PROCESS	10	0.8	0	Down	0.002	0.00422576	WBGene00003858, WBGene00010665, WBGene00015754, WBGene00016987, WBGene00016996, WBGene00020596, WBGene00021753, WBGene00022059	ogt-1, K08E3.5, C14B9.8, CC8.2, D1005.2, oga-1, Y50D7A.3, Y67D8A.2
GO:0045176_APICAL_PROTEIN_LOCALIZATION	10	0.8	0.1	Down	0.002	0.00422576	WBGene00000158, WBGene00000159, WBGene00004268, WBGene00004760, WBGene00004769, WBGene00006829, WBGene00011867, WBGene00015743	apg-1, aps-1, rab-5, sel-2, sel-12, unc-101, chc-1, soap-1
GO:0060282_POSITIVE_REGULATION_OF_OOCYTE_DEVELOPMENT	10	0.8	0.1	Down	0.002	0.00422576	WBGene00000231, WBGene00000890, WBGene00001413, WBGene00001595, WBGene00003026, WBGene00003864, WBGene00003865, WBGene00004384	atx-2, sig-7, fem-3, gld-1, lin-41, oma-1, oma-2, rnp-1
GO:0030261_CHROMOSOME_CONDENSATION	10	0.8	0	Down	0.002	0.00422576	WBGene00000099, WBGene00000249, WBGene00001085, WBGene00001086, WBGene00001087, WBGene00003367, WBGene00009254, WBGene00016202	air-2, bir-1, dpy-26, dpy-27, dpy-28, mix-1, capg-1, kle-2
GO:0043518_NEGATIVE_REGULATION_OF_DNA_DAMAGE_RESPONSE,_SIGNAL_TRANSDUCTION_BY_P53_CLASS_MEDIATOR	10	0.8	0	Down	0.002	0.00422576	WBGene00000018, WBGene00000836, WBGene00001499, WBGene00003587, WBGene00004320, WBGene00006707, WBGene00006735, WBGene00016408	abl-1, cul-1, fsn-1, ned-8, rbx-1, ubc-12, ula-1, prmt-5
GO:0006623_PROTEIN_TARGETING_TO_VACUOLE	5	0.8	0	Down	0.002	0.00422576	WBGene00007128, WBGene00013302, WBGene00014151, WBGene00017974	memb-1, vti-1, vps-15, vps-41
GO:0016075_RRNA_CATABOLIC_PROCESS	5	0.8	0	Down	0.002	0.00422576	WBGene00000202, WBGene00000939, WBGene00009163	exos-4.2, dcr-1, drsh-1
GO:0032970_REGULATION_OF_ACTIN_FILAMENT-BASED_PROCESS	5	0.8	0	Down	0.002	0.00422576	WBGene00000390, WBGene00004357, WBGene00019600, WBGene00022286	cdc-42, rho-1, rga-3, rga-4
GO:0045292_MRNA_CIS_SPLICING,_VIA_SPLICEOSOME	5	0.8	0	Down	0.002	0.00422576	WBGene00009141, WBGene00010476, WBGene00017605, WBGene00018156	ncbp-2, rnf-113, F19F10.9, ncbp-1
GO:0048015_PHOSPHATIDYLINOSITOL-MEDIATED_SIGNALING	5	0.8	0	Down	0.002	0.00422576	WBGene00000090, WBGene00013557	age-1, Y75B8A.24
GO:0061404_POSITIVE_REGULATION_OF_TRANSCRIPTION_FROM_RNA_POLYMERASE_II_PROMOTER_IN_RESPONSE_TO_INCREASED_SALT	5	0.8	0	Down	0.002	0.00422576	WBGene00006941, WBGene00013355, WBGene00013591, WBGene00021697	wnk-1, gck-3, gcn-2, gcn-1
GO:0007049_CELL_CYCLE	155	0.793548	0.0516129	Down	0.002	0.00422576	WBGene00000098, WBGene00000099, WBGene00000143, WBGene00000145, WBGene00000156, WBGene00000227, WBGene00000231, WBGene00000386, WBGene00000387, WBGene00000388, WBGene00000390, WBGene00000405, WBGene00000406, WBGene00000407, WBGene00000408, WBGene00000465, WBGene00000498, WBGene00000499, WBGene00000549, WBGene00000836, WBGene00000863, WBGene00000868, WBGene00000871, WBGene00000915, WBGene00001051,…	air-1, air-2, apc-2, apc-11, apr-1, atm-1, atx-2, cdc-25.1, cdc-25.2, cdc-25.3, cdc-42, cdk-1, cdk-4, cdk-5, cdk-7, cpg-1, chk-1, chk-2, cls-2, cul-1, cya-1, cyb-3, cye-1, daf-21, cks-1, dpl-1, dpy-26, dpy-28, emb-27, emb-30, fzy-1, gfi-3, goa-1, gpa-16, gpb-1, gpr-1, gsp-1, gsp-2, him-1, him-10, hpr-17, knl-1, lem-2, let-99, lin-5, lin-9, lin-23, lin-35, lin-37, lin-54, mat-1, mat-2, mat-3, mau-…
GO:0045737_POSITIVE_REGULATION_OF_CYCLIN-DEPENDENT_PROTEIN_SERINE/THREONINE_KINASE_ACTIVITY	9	0.777778	0.111111	Down	0.002	0.00422576	WBGene00000507, WBGene00000508, WBGene00000876, WBGene00001051, WBGene00009650, WBGene00018769, WBGene00021714	cit-1.1, cit-1.2, cyl-1, cks-1, ccnk-1, mnat-1, cyh-1
GO:0090503_RNA_PHOSPHODIESTER_BOND_HYDROLYSIS,_EXONUCLEOLYTIC	9	0.777778	0	Down	0.002	0.00422576	WBGene00000369, WBGene00001001, WBGene00006964, WBGene00007429, WBGene00014015, WBGene00015266, WBGene00018612	ccf-1, dis-3, xrn-2, C08B6.8, panl-3, BE0003N10.1, disl-2
GO:0045747_POSITIVE_REGULATION_OF_NOTCH_SIGNALING_PATHWAY	12	0.75	0.0833333	Down	0.002	0.00422576	WBGene00000270, WBGene00001215, WBGene00001985, WBGene00003891, WBGene00004762, WBGene00004769, WBGene00009444, WBGene00011892, WBGene00018516	bre-5, ego-2, hop-1, osm-11, sel-5, sel-12, F35G12.11, T21C9.4, tag-257
GO:0016236_MACROAUTOPHAGY	8	0.75	0.125	Down	0.002	0.00422576	WBGene00012559, WBGene00014151, WBGene00016490	epg-3, vps-15, C36E6.2
GO:0016246_RNA_INTERFERENCE	36	0.722222	0.111111	Down	0.002	0.00422576	WBGene00001090, WBGene00001214, WBGene00001332, WBGene00001584, WBGene00001585, WBGene00001812, WBGene00001816, WBGene00003407, WBGene00003507, WBGene00003508, WBGene00003998, WBGene00004005, WBGene00004323, WBGene00004324, WBGene00004326, WBGene00004795, WBGene00004880, WBGene00004883, WBGene00006975, WBGene00007577, WBGene00007624, WBGene00008400, WBGene00011333, WBGene00017641, WBGene00019862,…	drh-1, ego-1, eri-1, nrde-4, gfl-1, haf-2, haf-6, mrp-1, mut-14, mut-16, pgp-4, pgp-11, rde-1, rde-2, rde-4, sid-1, smg-2, smg-5, zfp-1, nrde-1, hrde-1, drh-3, nrde-2, csr-1, nrde-3, ergo-1
GO:0007219_NOTCH_SIGNALING_PATHWAY	18	0.722222	0.166667	Down	0.002	0.00422576	WBGene00000075, WBGene00000147, WBGene00000148, WBGene00001609, WBGene00001985, WBGene00002245, WBGene00002696, WBGene00003043, WBGene00003975, WBGene00004769, WBGene00006324, WBGene00011195	adm-4, aph-1, aph-2, glp-1, hop-1, lag-1, let-504, lip-1, pen-2, sel-12, sup-17, sao-1
GO:0008105_ASYMMETRIC_PROTEIN_LOCALIZATION	18	0.722222	0.111111	Down	0.002	0.00422576	WBGene00001102, WBGene00002999, WBGene00003868, WBGene00003918, WBGene00004034, WBGene00004087, WBGene00004268, WBGene00004953, WBGene00004955, WBGene00013709, WBGene00015267, WBGene00018987, WBGene00019362	dsh-2, lin-10, ooc-3, par-3, pkc-3, ppk-1, rab-5, spd-2, spd-5, csnk-1, chin-1, lgl-1, cdk-2
GO:0040019_POSITIVE_REGULATION_OF_EMBRYONIC_DEVELOPMENT	14	0.714286	0.142857	Down	0.002	0.00422576	WBGene00000423, WBGene00002244, WBGene00003864, WBGene00003865, WBGene00003964, WBGene00004241, WBGene00005077, WBGene00006888, WBGene00018909	ced-9, laf-1, oma-1, oma-2, pdi-3, puf-5, src-1, vbh-1, slx-1
GO:0015695_ORGANIC_CATION_TRANSPORT	7	0.285714	0.714286	Down	0.002	0.00422576	WBGene00000133, WBGene00000136	amt-1, amt-4
GO:0045860_POSITIVE_REGULATION_OF_PROTEIN_KINASE_ACTIVITY	7	0.714286	0.142857	Down	0.002	0.00422576	WBGene00000911, WBGene00006579, WBGene00006943	daf-15, tlk-1, wrm-1
GO:0046488_PHOSPHATIDYLINOSITOL_METABOLIC_PROCESS	7	0.714286	0.285714	Down	0.002	0.00422576	WBGene00003478, WBGene00004087, WBGene00004089, WBGene00019747, WBGene00086546	mtm-6, ppk-1, ppk-3, ipla-1, cil-1
GO:1901215_NEGATIVE_REGULATION_OF_NEURON_DEATH	7	0.714286	0.142857	Down	0.002	0.00422576	WBGene00001749, WBGene00003068, WBGene00004758, WBGene00004804, WBGene00015184	gst-1, lrk-1, sek-1, skn-1, djr-1.1
GO:0090597_NEMATODE_MALE_TAIL_MATING_ORGAN_MORPHOGENESIS	7	0.714286	0.142857	Down	0.002	0.00422576	WBGene00003111, WBGene00003964, WBGene00004047, WBGene00004117, WBGene00004890	mab-20, pdi-3, plx-1, sin-3, smp-2
GO:0000724_DOUBLE-STRAND_BREAK_REPAIR_VIA_HOMOLOGOUS_RECOMBINATION	17	0.705882	0	Down	0.002	0.00422576	WBGene00000264, WBGene00004296, WBGene00004297, WBGene00004322, WBGene00006944, WBGene00010056, WBGene00016151, WBGene00019334, WBGene00020316, WBGene00020442, WBGene00022881	brc-1, rad-50, rad-51, rcq-5, wrn-1, smc-6, smc-5, K02F3.12, brc-2, gen-1, ZK1248.11
GO:0030703_EGGSHELL_FORMATION	10	0.7	0.1	Down	0.002	0.00422576	WBGene00000465, WBGene00000496, WBGene00001281, WBGene00004274, WBGene00010354, WBGene00015102, WBGene00021200	cpg-1, chs-1, emb-27, rab-11.1, cyp-31A2, cpg-2, cyp-31A3
GO:0040038_POLAR_BODY_EXTRUSION_AFTER_MEIOTIC_DIVISIONS	16	0.6875	0.0625	Down	0.002	0.00422576	WBGene00000231, WBGene00001511, WBGene00002214, WBGene00002215, WBGene00004042, WBGene00006840, WBGene00006974, WBGene00010354, WBGene00013038, WBGene00015698, WBGene00021200	atx-2, fzy-1, klc-1, klc-2, plk-1, unc-116, zen-4, cyp-31A2, ani-1, kca-1, cyp-31A3
GO:0090305_NUCLEIC_ACID_PHOSPHODIESTER_BOND_HYDROLYSIS	49	0.673469	0.102041	Down	0.002	0.00422576	WBGene00000151, WBGene00000202, WBGene00000369, WBGene00001001, WBGene00001372, WBGene00001997, WBGene00002147, WBGene00003417, WBGene00004296, WBGene00004383, WBGene00006626, WBGene00007429, WBGene00007464, WBGene00008645, WBGene00009163, WBGene00009731, WBGene00012730, WBGene00013256, WBGene00013405, WBGene00015310, WBGene00015425, WBGene00015680, WBGene00018154, WBGene00018612, WBGene00018678,…	apn-1, exos-4.2, ccf-1, dis-3, exo-3, hpr-9, ire-1, mrt-2, rad-50, rnh-2, tsn-1, C08B6.8, C08H9.3, F10C2.4, drsh-1, exo-1, xrn-1, Y57A10A.13, tdpt-1, fan-1, C04E6.11, egal-1, exos-9, disl-2, F52C12.1, slx-1, gen-1, mrt-1, C27H6.9
GO:0040025_VULVAL_DEVELOPMENT	70	0.671429	0.242857	Down	0.002	0.00422576	WBGene00000105, WBGene00000156, WBGene00000788, WBGene00001597, WBGene00001949, WBGene00001972, WBGene00002240, WBGene00002992, WBGene00003011, WBGene00003012, WBGene00003030, WBGene00003038, WBGene00003041, WBGene00003186, WBGene00003218, WBGene00003246, WBGene00003258, WBGene00003401, WBGene00003829, WBGene00003891, WBGene00003916, WBGene00004117, WBGene00004315, WBGene00004806, WBGene00004887,…	alg-1, apr-1, cpz-1, gld-3, hlh-2, hmg-1.2, ksr-2, lin-3, lin-25, lin-26, lin-45, lin-56, lin-61, mek-2, mep-1, mig-14, cogc-1, mpk-1, nud-1, osm-11, par-1, sin-3, rbd-1, skp-1, smn-1, spd-2, spd-3, sqv-1, sqv-2, sqv-3, sqv-4, sqv-5, sqv-6, sqv-8, sup-17, unc-84, unc-101, xnp-1, xpa-1, mett-10, elpc-1, dss-1, cutc-1, lin-15A
GO:0040028_REGULATION_OF_VULVAL_DEVELOPMENT	21	0.666667	0.238095	Down	0.002	0.00422576	WBGene00000168, WBGene00000857, WBGene00001985, WBGene00003043, WBGene00004319, WBGene00004760, WBGene00004767, WBGene00004774, WBGene00004930, WBGene00006887, WBGene00006964, WBGene00011729, WBGene00011908, WBGene00022473	apx-1, cwn-1, hop-1, lip-1, rbr-2, sel-2, sel-10, sem-5, sod-1, vav-1, xrn-2, set-16, pash-1, bet-1
GO:0016070_RNA_METABOLIC_PROCESS	6	0.666667	0.166667	Down	0.002	0.00422576	WBGene00001598, WBGene00001599, WBGene00004383, WBGene00018156	glh-1, glh-2, rnh-2, ncbp-1
GO:0071902_POSITIVE_REGULATION_OF_PROTEIN_SERINE/THREONINE_KINASE_ACTIVITY	6	0.666667	0.166667	Down	0.002	0.00422576	WBGene00000405, WBGene00000911, WBGene00003919	cdk-1, daf-15, par-4
GO:0051298_CENTROSOME_DUPLICATION	6	0.666667	0.166667	Down	0.002	0.00422576	WBGene00006988, WBGene00006994, WBGene00011613, WBGene00018781	zyg-1, zyg-9, T08D2.8, F54A3.2
GO:0001708_CELL_FATE_SPECIFICATION	49	0.653061	0.22449	Down	0.002	0.00422576	WBGene00000075, WBGene00000156, WBGene00000857, WBGene00001102, WBGene00001103, WBGene00001104, WBGene00001186, WBGene00001324, WBGene00001481, WBGene00001609, WBGene00001949, WBGene00001972, WBGene00002245, WBGene00003011, WBGene00003030, WBGene00003036, WBGene00003219, WBGene00003228, WBGene00003229, WBGene00003891, WBGene00003920, WBGene00004078, WBGene00004117, WBGene00004312, WBGene00004769,…	adm-4, apr-1, cwn-1, dsh-2, dsl-1, dsl-2, egl-18, eor-1, fog-1, glp-1, hlh-2, hmg-1.2, lag-1, lin-25, lin-45, lin-53, mes-1, mex-1, mex-3, osm-11, par-5, pos-1, sin-3, rba-1, sel-12, skn-1, sup-17, mys-1, vrk-1, bet-1
GO:0000712_RESOLUTION_OF_MEIOTIC_RECOMBINATION_INTERMEDIATES	14	0.642857	0	Down	0.002	0.00422576	WBGene00001872, WBGene00001874, WBGene00010785, WBGene00011415, WBGene00018070, WBGene00018909, WBGene00019884, WBGene00021905, WBGene00022854	him-14, him-17, top-2, him-18, F35H10.5, slx-1, R05D3.12, helq-1, cin-4
GO:0010172_EMBRYONIC_BODY_MORPHOGENESIS	36	0.638889	0.222222	Down	0.002	0.00422576	WBGene00000424, WBGene00001579, WBGene00001580, WBGene00001978, WBGene00001979, WBGene00003111, WBGene00003196, WBGene00003392, WBGene00003393, WBGene00003911, WBGene00004257, WBGene00004855, WBGene00006437, WBGene00006498, WBGene00006546, WBGene00006697, WBGene00006803, WBGene00006868, WBGene00006943, WBGene00017162, WBGene00020094	ced-10, gex-2, gex-3, hmp-1, hmp-2, mab-20, mel-11, mog-4, mog-5, pak-1, pxn-2, sma-1, mrck-1, ten-1, tbx-9, uaf-1, unc-70, vab-1, wrm-1, ddx-23, wip-1
GO:0009790_EMBRYO_DEVELOPMENT	11	0.636364	0.0909091	Down	0.002	0.00422576	WBGene00000465, WBGene00002891, WBGene00003214, WBGene00006920, WBGene00006994, WBGene00015102, WBGene00017752	cpg-1, let-767, mel-32, vha-11, zyg-9, cpg-2, sdz-15
GO:0010286_HEAT_ACCLIMATION	8	0.625	0.125	Down	0.002	0.00422576	WBGene00000898, WBGene00001758, WBGene00003920, WBGene00006434, WBGene00013766	daf-2, gst-10, par-5, prdx-2, prmt-1
GO:0030488_TRNA_METHYLATION	13	0.615385	0.0769231	Down	0.002	0.00422576	WBGene00007312, WBGene00007581, WBGene00010846, WBGene00011281, WBGene00014120, WBGene00016014, WBGene00020498	C04H5.1, alkb-8, M04B2.2, R74.7, ZK858.7, C23G10.7, T14B4.1
GO:0005980_GLYCOGEN_CATABOLIC_PROCESS	5	0.6	0.2	Down	0.002	0.00422576	WBGene00009583, WBGene00011050, WBGene00020696	aagr-3, agl-1, T22F3.3
GO:0034551_MITOCHONDRIAL_RESPIRATORY_CHAIN_COMPLEX_III_ASSEMBLY	5	0.6	0	Down	0.002	0.00422576	WBGene00010042, WBGene00013217, WBGene00016442	bcs-1, ddl-3, C35D10.5
GO:0016567_PROTEIN_UBIQUITINATION	120	0.591667	0.208333	Down	0.002	0.00422576	WBGene00000143, WBGene00000145, WBGene00000249, WBGene00000264, WBGene00000265, WBGene00000500, WBGene00000836, WBGene00000838, WBGene00000839, WBGene00000840, WBGene00000880, WBGene00001281, WBGene00001284, WBGene00001411, WBGene00001499, WBGene00001583, WBGene00002185, WBGene00002344, WBGene00003132, WBGene00003133, WBGene00003134, WBGene00003209, WBGene00003597, WBGene00003827, WBGene00003898,…	apc-2, apc-11, bir-1, brc-1, brd-1, chn-1, cul-1, cul-3, cul-4, cul-5, cyn-4, emb-27, emb-30, fem-1, fsn-1, gfi-3, kel-3, let-70, mat-1, mat-2, mat-3, mel-26, nhl-1, ntl-4, oxi-1, pdr-1, rbx-1, sel-1, sel-11, sli-1, tag-147, uba-1, ubc-6, ubc-7, ubc-12, ubc-13, ubc-18, ufd-2, zif-1, zyg-11, rfp-1, wwp-1, C53A5.6, rbpl-1, rnf-113, ddb-1, such-1, tag-349, dcaf-1, cdc-26, BE0003N10.3, C27A12.6, C27A…
GO:0000122_NEGATIVE_REGULATION_OF_TRANSCRIPTION_FROM_RNA_POLYMERASE_II_PROMOTER	82	0.585366	0.280488	Down	0.002	0.00422576	WBGene00000223, WBGene00000460, WBGene00000468, WBGene00000536, WBGene00000904, WBGene00001229, WBGene00001497, WBGene00001834, WBGene00001835, WBGene00001836, WBGene00002001, WBGene00002637, WBGene00003073, WBGene00003378, WBGene00003406, WBGene00003592, WBGene00003815, WBGene00003847, WBGene00004027, WBGene00004078, WBGene00004117, WBGene00004334, WBGene00004679, WBGene00004745, WBGene00004747,…	atf-7, ceh-39, ces-1, clk-1, daf-8, eif-3.F, fars-1, hda-1, hda-2, hda-3, hars-1, let-418, lars-1, mml-1, mrg-1, nfi-1, nars-1, blmp-1, pie-1, pos-1, sin-3, ref-1, rars-1, sdc-1, sdc-3, sex-1, smo-1, spr-1, sars-1, prdx-2, tlf-1, ubc-9, wnk-1, nfx-1, pro-2, F43G9.12, K07A12.1, C37C3.2, met-1, uri-1, ets-7, ceh-93, met-2, rcor-1, mbd-2
GO:0006662_GLYCEROL_ETHER_METABOLIC_PROCESS	7	0.571429	0	Down	0.002	0.00422576	WBGene00020917, WBGene00021826, WBGene00021933	W01B11.6, txl-1, Y55F3AR.2
GO:0009410_RESPONSE_TO_XENOBIOTIC_STIMULUS	7	0.571429	0.142857	Down	0.002	0.00422576	WBGene00007362, WBGene00015400, WBGene00019473, WBGene00019565	cyp-35C1, cyp-35A2, cyp-35A5, cyp-35A3
GO:0050807_REGULATION_OF_SYNAPSE_ORGANIZATION	7	0.571429	0	Down	0.002	0.00422576	WBGene00001008, WBGene00004057, WBGene00006808, WBGene00018473	dlk-1, pmk-3, unc-76, cima-1
GO:1900195_POSITIVE_REGULATION_OF_OOCYTE_MATURATION	7	0.571429	0.285714	Down	0.002	0.00422576	WBGene00001482, WBGene00003864, WBGene00003865, WBGene00003914	fog-2, oma-1, oma-2, pam-1
GO:0012501_PROGRAMMED_CELL_DEATH	22	0.545455	0.181818	Down	0.002	0.00422576	WBGene00000247, WBGene00000415, WBGene00000416, WBGene00000417, WBGene00000420, WBGene00000421, WBGene00000422, WBGene00001061, WBGene00006791, WBGene00008398, WBGene00013096	bec-1, ced-1, ced-2, ced-3, ced-6, ced-7, ced-8, dpl-1, unc-57, D2005.3, mcd-1
GO:0009408_RESPONSE_TO_HEAT	42	0.52381	0.238095	Down	0.002	0.00422576	WBGene00000567, WBGene00000913, WBGene00000940, WBGene00001028, WBGene00001030, WBGene00001037, WBGene00001328, WBGene00001527, WBGene00002004, WBGene00002005, WBGene00002016, WBGene00002018, WBGene00002026, WBGene00003582, WBGene00004804, WBGene00009976, WBGene00009977, WBGene00010923, WBGene00012904, WBGene00013591, WBGene00019983	cnx-1, daf-18, dcs-1, dnj-10, dnj-12, dnj-19, epi-1, gcs-1, hsf-1, hsp-1, hsp-16.2, hsp-16.41, hsp-70, dcap-2, skn-1, swan-2, swan-1, rle-1, tiar-2, gcn-2, sti-1
GO:0007163_ESTABLISHMENT_OR_MAINTENANCE_OF_CELL_POLARITY	20	0.5	0.25	Down	0.002	0.00422576	WBGene00000294, WBGene00000390, WBGene00003219, WBGene00003868, WBGene00003916, WBGene00003918, WBGene00003919, WBGene00003921, WBGene00004034, WBGene00017895	cas-1, cdc-42, mes-1, ooc-3, par-1, par-3, par-4, par-6, pkc-3, vrk-1
GO:0048846_AXON_EXTENSION_INVOLVED_IN_AXON_GUIDANCE	12	0.5	0.25	Down	0.002	0.00422576	WBGene00000424, WBGene00003068, WBGene00003239, WBGene00010362, WBGene00012552, WBGene00017137	ced-10, lrk-1, mig-2, enu-3.1, enu-3.5, pink-1
GO:0000737_DNA_CATABOLIC_PROCESS,_ENDONUCLEOLYTIC	7	0.428571	0.142857	Down	0.002	0.00422576	WBGene00000939, WBGene00002276, WBGene00004985	dcr-1, lem-3, spo-11
GO:0007098_CENTROSOME_CYCLE	7	1	0	Down	0.003	0.00618613	WBGene00000868, WBGene00004042, WBGene00004953, WBGene00004955, WBGene00014228, WBGene00021312	cyb-3, plk-1, spd-2, spd-5, mett-10, szy-2
GO:0030206_CHONDROITIN_SULFATE_BIOSYNTHETIC_PROCESS	5	1	0	Down	0.003	0.00618613	WBGene00005020, WBGene00005021, WBGene00005024, WBGene00005026	sqv-2, sqv-3, sqv-6, sqv-8
GO:0008595_ANTERIOR/POSTERIOR_AXIS_SPECIFICATION,_EMBRYO	15	0.933333	0	Down	0.003	0.00618613	WBGene00000168, WBGene00000405, WBGene00000866, WBGene00000867, WBGene00001236, WBGene00001284, WBGene00003914, WBGene00004320, WBGene00005077, WBGene00006996, WBGene00010406, WBGene00011216, WBGene00011507, WBGene00017774	apx-1, cdk-1, cyb-2.1, cyb-2.2, elc-1, emb-30, pam-1, rbx-1, src-1, zyg-11, math-33, usp-46, T05H10.1, nop-1
GO:0009794_REGULATION_OF_MITOTIC_CELL_CYCLE,_EMBRYONIC	12	0.916667	0	Down	0.003	0.00618613	WBGene00000231, WBGene00001051, WBGene00002219, WBGene00003789, WBGene00003799, WBGene00003902, WBGene00004105, WBGene00006385, WBGene00006391, WBGene00006540, WBGene00006988	atx-2, cks-1, klp-7, npp-3, npp-13, pab-1, szy-20, taf-4, taf-9, tbg-1, zyg-1
GO:0000303_RESPONSE_TO_SUPEROXIDE	9	0.888889	0	Down	0.003	0.00618613	WBGene00001134, WBGene00001527, WBGene00004758, WBGene00004804, WBGene00008117, WBGene00016204, WBGene00044305	eat-3, gcs-1, sek-1, skn-1, gsr-1, gsto-1, rad-8
GO:0006913_NUCLEOCYTOPLASMIC_TRANSPORT	7	0.857143	0	Down	0.003	0.00618613	WBGene00003787, WBGene00003792, WBGene00003794, WBGene00003805, WBGene00004302, WBGene00020588	npp-1, npp-6, npp-8, npp-19, ran-1, T19H12.2
GO:0000290_DEADENYLATION-DEPENDENT_DECAPPING_OF_NUCLEAR-TRANSCRIBED_MRNA	6	0.833333	0	Down	0.003	0.00618613	WBGene00000940, WBGene00003076, WBGene00003582, WBGene00009661, WBGene00014015	dcs-1, lsm-1, dcap-2, patr-1, panl-3
GO:0051296_ESTABLISHMENT_OF_MEIOTIC_SPINDLE_ORIENTATION	5	0.8	0.2	Down	0.003	0.00618613	WBGene00000962, WBGene00002994, WBGene00006840, WBGene00008107	dhc-1, lin-5, unc-116, aspm-1
GO:0071035_NUCLEAR_POLYADENYLATION-DEPENDENT_RRNA_CATABOLIC_PROCESS	5	0.8	0	Down	0.003	0.00618613	WBGene00010325, WBGene00018154, WBGene00022232	exos-3, exos-9, exos-2
GO:0000278_MITOTIC_CELL_CYCLE	18	0.777778	0.111111	Down	0.003	0.00618613	WBGene00000388, WBGene00000405, WBGene00000413, WBGene00000868, WBGene00001018, WBGene00001087, WBGene00001831, WBGene00001869, WBGene00003086, WBGene00006352, WBGene00006988, WBGene00011411, WBGene00017643	cdc-25.3, cdk-1, cdt-1, cyb-3, dnc-2, dpy-28, hcp-3, him-10, lst-4, sur-6, zyg-1, sel-13, czw-1
GO:0051301_CELL_DIVISION	127	0.771654	0.0629921	Down	0.003	0.00618613	WBGene00000099, WBGene00000143, WBGene00000145, WBGene00000156, WBGene00000231, WBGene00000382, WBGene00000383, WBGene00000386, WBGene00000387, WBGene00000388, WBGene00000390, WBGene00000405, WBGene00000406, WBGene00000407, WBGene00000408, WBGene00000465, WBGene00000499, WBGene00000549, WBGene00000836, WBGene00000863, WBGene00000868, WBGene00000871, WBGene00001051, WBGene00001085, WBGene00001087,…	air-2, apc-2, apc-11, apr-1, atx-2, cdc-6, cdc-14, cdc-25.1, cdc-25.2, cdc-25.3, cdc-42, cdk-1, cdk-4, cdk-5, cdk-7, cpg-1, chk-2, cls-2, cul-1, cya-1, cyb-3, cye-1, cks-1, dpy-26, dpy-28, emb-27, emb-30, fzy-1, gfi-3, goa-1, gpa-16, gpb-1, gpr-1, gsp-1, gsp-2, him-1, him-10, knl-1, let-99, lin-5, lin-23, mat-1, mat-2, mat-3, mau-2, mei-1, mei-2, mel-28, mes-1, mix-1, npp-5, npp-10, npp-19, npp-2…
GO:0032456_ENDOCYTIC_RECYCLING	13	0.769231	0.230769	Down	0.003	0.00618613	WBGene00003830, WBGene00004273, WBGene00004276, WBGene00004284, WBGene00004373, WBGene00007010, WBGene00007059, WBGene00009098, WBGene00015176	num-1, rab-10, rab-14, rab-35, rme-1, alx-1, vps-52, ehbp-1, vps-51
GO:0035434_COPPER_ION_TRANSMEMBRANE_TRANSPORT	10	0.7	0.2	Down	0.003	0.00618613	WBGene00000834, WBGene00010274, WBGene00010277, WBGene00017852, WBGene00017954, WBGene00021975, WBGene00044107	cua-1, F58G6.3, F58G6.7, F27C1.2, F31E8.4, Y58A7A.1, F58G6.9
GO:0034501_PROTEIN_LOCALIZATION_TO_KINETOCHORE	10	0.7	0	Down	0.003	0.00618613	WBGene00002231, WBGene00003788, WBGene00003791, WBGene00003792, WBGene00003796, WBGene00021460	knl-1, npp-2, npp-5, npp-6, npp-10, zwl-1
GO:0006487_PROTEIN_N-LINKED_GLYCOSYLATION	16	0.6875	0.125	Down	0.003	0.00618613	WBGene00000896, WBGene00001638, WBGene00001645, WBGene00007464, WBGene00008546, WBGene00009035, WBGene00009925, WBGene00019276, WBGene00019693, WBGene00022629	dad-1, gly-13, gly-20, C08H9.3, gfat-1, gfat-2, F52B11.2, H43I07.3, ostd-1, ZC513.5
GO:1901076_POSITIVE_REGULATION_OF_ENGULFMENT_OF_APOPTOTIC_CELL	15	0.666667	0.0666667	Down	0.003	0.00618613	WBGene00000415, WBGene00000416, WBGene00000419, WBGene00000420, WBGene00000421, WBGene00000424, WBGene00003397, WBGene00003929, WBGene00015146	ced-1, ced-2, ced-5, ced-6, ced-7, ced-10, mom-5, pat-2, abi-1
GO:0048613_EMBRYONIC_ECTODERMAL_DIGESTIVE_TRACT_MORPHOGENESIS	6	0.666667	0	Down	0.003	0.00618613	WBGene00001580, WBGene00002827, WBGene00006957, WBGene00006958	gex-3, let-653, wsp-1, wve-1
GO:0048681_NEGATIVE_REGULATION_OF_AXON_REGENERATION	6	0.666667	0.166667	Down	0.003	0.00618613	WBGene00001499, WBGene00001648, WBGene00004257, WBGene00013223	fsn-1, goa-1, pxn-2, efa-6
GO:0001933_NEGATIVE_REGULATION_OF_PROTEIN_PHOSPHORYLATION	6	0.666667	0	Down	0.003	0.00618613	WBGene00000536, WBGene00001747, WBGene00004027, WBGene00013766	clk-1, gsp-1, pie-1, prmt-1
GO:0006744_UBIQUINONE_BIOSYNTHETIC_PROCESS	11	0.636364	0	Down	0.003	0.00618613	WBGene00000536, WBGene00000761, WBGene00000764, WBGene00000765, WBGene00000767, WBGene00013376	clk-1, coq-1, coq-4, coq-5, coq-8, Y62E10A.6
GO:0007034_VACUOLAR_TRANSPORT	15	0.6	0.133333	Down	0.003	0.00618613	WBGene00004975, WBGene00007216, WBGene00011976, WBGene00016961, WBGene00017735, WBGene00017974, WBGene00018290, WBGene00020025, WBGene00022027	spe-39, C01A2.4, T24B8.2, vps-32.1, did-2, vps-41, vps-60, R12C12.5, vps-20
GO:0009887_ANIMAL_ORGAN_MORPHOGENESIS	5	0.6	0.4	Down	0.003	0.00618613	WBGene00002081, WBGene00003912, WBGene00012735	ina-1, pal-1, sptf-3
GO:0089711_L-GLUTAMATE_TRANSMEMBRANE_TRANSPORT	5	0.6	0.4	Down	0.003	0.00618613	WBGene00001620, WBGene00008979, WBGene00018901	glt-1, F20D1.9, F55G1.5
GO:0070816_PHOSPHORYLATION_OF_RNA_POLYMERASE_II_C-TERMINAL_DOMAIN	5	0.6	0	Down	0.003	0.00618613	WBGene00007135, WBGene00013529, WBGene00014230	cdk-12, Y73F8A.24, ZK1128.4
GO:0046835_CARBOHYDRATE_PHOSPHORYLATION	5	0.6	0	Down	0.003	0.00618613	WBGene00008548, WBGene00019295, WBGene00022456	F07A11.5, pfkb-1.2, pfkb-1.1
GO:0006915_APOPTOTIC_PROCESS	53	0.584906	0.226415	Down	0.003	0.00618613	WBGene00000264, WBGene00000366, WBGene00000411, WBGene00000415, WBGene00000416, WBGene00000417, WBGene00000418, WBGene00000420, WBGene00000422, WBGene00000423, WBGene00000424, WBGene00000425, WBGene00000467, WBGene00000469, WBGene00000479, WBGene00000889, WBGene00000896, WBGene00000933, WBGene00001093, WBGene00001134, WBGene00001412, WBGene00001425, WBGene00003581, WBGene00006776, WBGene00011761,…	brc-1, cbp-1, cdl-1, ced-1, ced-2, ced-3, ced-4, ced-6, ced-8, ced-9, ced-10, ced-11, cep-1, ces-2, cgh-1, cyn-13, dad-1, dap-3, drp-1, eat-3, fem-2, fis-2, ndx-4, unc-40, T13H5.8, prmt-5, vps-41, T20B12.7, pig-1
GO:0051932_SYNAPTIC_TRANSMISSION,_GABAERGIC	7	0.571429	0.285714	Down	0.003	0.00618613	WBGene00000407, WBGene00000962, WBGene00003829	cdk-5, dhc-1, nud-1
GO:1903863_P_GRANULE_ASSEMBLY	7	0.571429	0	Down	0.003	0.00618613	WBGene00001214, WBGene00008400, WBGene00009052, WBGene00017641	ego-1, drh-3, ekl-1, csr-1
GO:1905342_POSITIVE_REGULATION_OF_PROTEIN_LOCALIZATION_TO_KINETOCHORE	7	0.571429	0	Down	0.003	0.00618613	WBGene00002231, WBGene00006988, WBGene00018900, WBGene00021460	knl-1, zyg-1, rod-1, zwl-1
GO:0001666_RESPONSE_TO_HYPOXIA	11	0.545455	0.0909091	Down	0.003	0.00618613	WBGene00000467, WBGene00002147, WBGene00006768, WBGene00012324, WBGene00013591	cep-1, ire-1, unc-32, rhy-1, gcn-2
GO:1903356_POSITIVE_REGULATION_OF_DISTAL_TIP_CELL_MIGRATION	15	0.533333	0.2	Down	0.003	0.00618613	WBGene00000415, WBGene00000416, WBGene00000419, WBGene00000420, WBGene00000421, WBGene00000424, WBGene00003397, WBGene00003930	ced-1, ced-2, ced-5, ced-6, ced-7, ced-10, mom-5, pat-3
GO:0009086_METHIONINE_BIOSYNTHETIC_PROCESS	8	0.5	0.125	Down	0.003	0.00618613	WBGene00006510, WBGene00007236, WBGene00010286, WBGene00010988	mtrr-1, C01G10.9, F58H1.3, metr-1
GO:0001510_RNA_METHYLATION	6	0.5	0	Down	0.003	0.00618613	WBGene00011281, WBGene00011631, WBGene00019168	R74.7, T08G11.4, H06I04.3
GO:0040015_NEGATIVE_REGULATION_OF_MULTICELLULAR_ORGANISM_GROWTH	11	0.454545	0.363636	Down	0.003	0.00618613	WBGene00001173, WBGene00003055, WBGene00003056, WBGene00015429	egl-4, lon-1, lon-2, sor-3
GO:0000398_MRNA_SPLICING,_VIA_SPLICEOSOME	68	0.867647	0.0294118	Down	0.004	0.00798094	WBGene00000937, WBGene00001258, WBGene00001808, WBGene00001840, WBGene00001999, WBGene00002957, WBGene00003077, WBGene00003078, WBGene00003080, WBGene00003082, WBGene00003389, WBGene00003390, WBGene00003392, WBGene00003393, WBGene00004016, WBGene00004187, WBGene00004390, WBGene00004698, WBGene00004701, WBGene00004702, WBGene00004703, WBGene00004704, WBGene00004705, WBGene00004806, WBGene00004915,…	dbr-1, emb-4, gut-2, hel-1, hrp-1, let-858, lsm-3, lsm-4, lsm-6, lsm-8, mog-1, mog-2, mog-4, mog-5, phf-5, prp-8, rnp-7, rsp-1, rsp-4, rsp-5, rsp-6, rsp-7, rsp-8, skp-1, snr-2, snr-5, snr-6, snr-7, plrg-1, uaf-2, ubl-5, prp-4, ncbp-2, ddx-17, prp-3, M28.5, R06C1.4, R09B3.2, T13H5.4, snrp-200, prp-6, sfa-1, ZK1098.1, C30B5.4, C50D2.5, F08B4.7, F19F10.9, grld-1, ncbp-1, prp-17, F53H1.1, ddx-15, teg…
GO:0008356_ASYMMETRIC_CELL_DIVISION	21	0.857143	0.0952381	Down	0.004	0.00798094	WBGene00000156, WBGene00001102, WBGene00001281, WBGene00001284, WBGene00001511, WBGene00003132, WBGene00003133, WBGene00003134, WBGene00003219, WBGene00003396, WBGene00003917, WBGene00003918, WBGene00003919, WBGene00004077, WBGene00006561, WBGene00010354, WBGene00013709, WBGene00021200	apr-1, dsh-2, emb-27, emb-30, fzy-1, mat-1, mat-2, mat-3, mes-1, mom-4, par-2, par-3, par-4, pop-1, tcl-2, cyp-31A2, csnk-1, cyp-31A3
GO:0016925_PROTEIN_SUMOYLATION	14	0.857143	0	Down	0.004	0.00798094	WBGene00000142, WBGene00001574, WBGene00004888, WBGene00006700, WBGene00006706, WBGene00006735, WBGene00006976, WBGene00008387, WBGene00011062, WBGene00011410, WBGene00012678, WBGene00022881	aos-1, gei-17, smo-1, uba-2, ubc-9, ula-1, zhp-3, D1081.9, R06C7.2, T04A8.8, Y39B6A.16, ZK1248.11
GO:0036297_INTERSTRAND_CROSS-LINK_REPAIR	6	0.833333	0	Down	0.004	0.00798094	WBGene00011415, WBGene00015310, WBGene00018909, WBGene00045237	him-18, fan-1, slx-1, mrt-1
GO:0000212_MEIOTIC_SPINDLE_ORGANIZATION	11	0.818182	0.0909091	Down	0.004	0.00798094	WBGene00000386, WBGene00000549, WBGene00002231, WBGene00003183, WBGene00003184, WBGene00006537, WBGene00006994, WBGene00008107	cdc-25.1, cls-2, knl-1, mei-1, mei-2, tbb-2, zyg-9, aspm-1
GO:0048566_EMBRYONIC_DIGESTIVE_TRACT_DEVELOPMENT	5	0.8	0	Down	0.004	0.00798094	WBGene00004804, WBGene00006379, WBGene00012972, WBGene00018164	skn-1, sys-1, rsa-2, sup-36
GO:0007099_CENTRIOLE_REPLICATION	5	0.8	0	Down	0.004	0.00798094	WBGene00004726, WBGene00004953, WBGene00006988, WBGene00009385	sas-4, spd-2, zyg-1, sas-5
GO:0042771_INTRINSIC_APOPTOTIC_SIGNALING_PATHWAY_IN_RESPONSE_TO_DNA_DAMAGE_BY_P53_CLASS_MEDIATOR	5	0.8	0	Down	0.004	0.00798094	WBGene00000467, WBGene00003418, WBGene00004297, WBGene00016944	cep-1, msh-2, rad-51, uri-1
GO:0045807_POSITIVE_REGULATION_OF_ENDOCYTOSIS	5	0.8	0	Down	0.004	0.00798094	WBGene00000894, WBGene00003153, WBGene00004760, WBGene00022631	dab-1, mca-3, sel-2, nekl-2
GO:0071038_NUCLEAR_POLYADENYLATION-DEPENDENT_TRNA_CATABOLIC_PROCESS	5	0.8	0	Down	0.004	0.00798094	WBGene00010325, WBGene00018154, WBGene00022232	exos-3, exos-9, exos-2
GO:0032508_DNA_DUPLEX_UNWINDING	34	0.794118	0.0294118	Down	0.004	0.00798094	WBGene00000482, WBGene00001049, WBGene00003154, WBGene00003156, WBGene00003157, WBGene00003158, WBGene00003159, WBGene00004028, WBGene00004296, WBGene00004322, WBGene00006944, WBGene00007444, WBGene00007784, WBGene00009124, WBGene00009372, WBGene00010839, WBGene00011275, WBGene00013441, WBGene00013529, WBGene00013768, WBGene00019334, WBGene00020687, WBGene00021752, WBGene00021759, WBGene00021905	chd-3, dog-1, mcm-2, mcm-4, mcm-5, mcm-6, mcm-7, pif-1, rad-50, rcq-5, wrn-1, C08F8.2, ruvb-1, rtel-1, evl-18, chl-1, psf-1, xpb-1, Y73F8A.24, sld-5, K02F3.12, ruvb-2, xpd-1, Y50D7A.11, helq-1
GO:0030010_ESTABLISHMENT_OF_CELL_POLARITY	12	0.75	0.166667	Down	0.004	0.00798094	WBGene00003228, WBGene00003395, WBGene00003916, WBGene00003917, WBGene00003918, WBGene00003919, WBGene00018987, WBGene00021012	mex-1, mom-2, par-1, par-2, par-3, par-4, lgl-1, pig-1
GO:0001709_CELL_FATE_DETERMINATION	7	0.714286	0.142857	Down	0.004	0.00798094	WBGene00000482, WBGene00003241, WBGene00004027, WBGene00017601	chd-3, mig-5, pie-1, ets-7
GO:0000070_MITOTIC_SISTER_CHROMATID_SEGREGATION	24	0.708333	0.166667	Down	0.004	0.00798094	WBGene00000868, WBGene00001085, WBGene00001087, WBGene00001831, WBGene00001833, WBGene00001869, WBGene00003210, WBGene00003367, WBGene00004166, WBGene00004747, WBGene00006540, WBGene00009254, WBGene00010036, WBGene00010093, WBGene00016202, WBGene00017641	cyb-3, dpy-26, dpy-28, hcp-3, hcp-6, him-10, mel-28, mix-1, pqn-85, sdc-3, tbg-1, capg-1, cpar-1, capg-2, kle-2, csr-1
GO:0006367_TRANSCRIPTION_INITIATION_FROM_RNA_POLYMERASE_II_PROMOTER	17	0.705882	0	Down	0.004	0.00798094	WBGene00004136, WBGene00006389, WBGene00012694, WBGene00013441, WBGene00013998, WBGene00015150, WBGene00015296, WBGene00017356, WBGene00018391, WBGene00021845, WBGene00022400	pqn-51, taf-7.2, Y39B6A.36, xpb-1, ZK550.4, B0336.13, C01F1.1, F10E9.4, rpb-4, rpb-7, rpb-9
GO:0006364_RRNA_PROCESSING	59	0.694915	0.0169492	Down	0.004	0.00798094	WBGene00001001, WBGene00001423, WBGene00007623, WBGene00007731, WBGene00009163, WBGene00009329, WBGene00010280, WBGene00010478, WBGene00010709, WBGene00011032, WBGene00012059, WBGene00012652, WBGene00012858, WBGene00013143, WBGene00013214, WBGene00013544, WBGene00013892, WBGene00014083, WBGene00015104, WBGene00015461, WBGene00015941, WBGene00016740, WBGene00017347, WBGene00017855, WBGene00018612,…	dis-3, fib-1, C16C10.2, C25G4.3, drsh-1, F32D8.4, rde-12, K01G5.5, nol-9, R05D11.4, T26G10.1, Y39A1A.14, Y44F5A.1, Y53C12B.1, Y54G11A.3, Y75B8A.7, ZC434.4, ZK795.3, B0280.9, C05C8.2, C18A3.3, C48B6.2, F10E7.5, F27C1.6, disl-2, F52C12.2, F55F10.1, ddx-15, H06I04.3, T02H6.1, tfbm-1, T07A9.8, sbds-1, nol-1, Y23H5B.5, Y66H1A.4, toe-1, ZK686.2
GO:0035262_GONAD_MORPHOGENESIS	36	0.694444	0.194444	Down	0.004	0.00798094	WBGene00000585, WBGene00000788, WBGene00000911, WBGene00000939, WBGene00001102, WBGene00001949, WBGene00002148, WBGene00002583, WBGene00003248, WBGene00003254, WBGene00003258, WBGene00003911, WBGene00004203, WBGene00005077, WBGene00006770, WBGene00006776, WBGene00008805, WBGene00010776, WBGene00016601, WBGene00019481, WBGene00019820, WBGene00021784, WBGene00022121	cogc-2, cpz-1, daf-15, dcr-1, dsh-2, hlh-2, gon-14, let-363, mig-17, mig-23, cogc-1, pak-1, swsn-1, src-1, unc-34, unc-40, git-1, pix-1, acin-1, cogc-6, cogc-8, cogc-4, cogc-3
GO:0006400_TRNA_MODIFICATION	12	0.666667	0	Down	0.004	0.00798094	WBGene00000196, WBGene00000197, WBGene00006566, WBGene00006567, WBGene00010436, WBGene00012205, WBGene00015450, WBGene00015702	aars-1, aars-2, tgt-1, tgt-2, JC8.4, W02B12.10, C04F5.8, C11D2.4
GO:0000338_PROTEIN_DENEDDYLATION	6	0.666667	0	Down	0.004	0.00798094	WBGene00000814, WBGene00000815, WBGene00000816, WBGene00000817	csn-2, csn-3, csn-4, csn-5
GO:0032981_MITOCHONDRIAL_RESPIRATORY_CHAIN_COMPLEX_I_ASSEMBLY	5	0.6	0	Down	0.004	0.00798094	WBGene00007113, WBGene00007145, WBGene00018934	B0035.15, B0334.5, F56B3.11
GO:0034198_CELLULAR_RESPONSE_TO_AMINO_ACID_STARVATION	5	0.6	0.4	Down	0.004	0.00798094	WBGene00011604, WBGene00018072, WBGene00018635	T08A11.1, nprl-3, nprl-2
GO:0046686_RESPONSE_TO_CADMIUM_ION	7	0.571429	0.285714	Down	0.004	0.00798094	WBGene00000090, WBGene00001815, WBGene00001827, WBGene00003185	age-1, hmt-1, hcf-1, mek-1
GO:0030334_REGULATION_OF_CELL_MIGRATION	55	0.563636	0.272727	Down	0.004	0.00798094	WBGene00000156, WBGene00000424, WBGene00000585, WBGene00001834, WBGene00002003, WBGene00002029, WBGene00003056, WBGene00003071, WBGene00003111, WBGene00003246, WBGene00003247, WBGene00003248, WBGene00003252, WBGene00003254, WBGene00003258, WBGene00003478, WBGene00004063, WBGene00006776, WBGene00006816, WBGene00008684, WBGene00009119, WBGene00010641, WBGene00012230, WBGene00015429, WBGene00016601,…	apr-1, ced-10, cogc-2, hda-1, hse-5, hst-2, lon-2, lrp-1, mab-20, mig-14, mig-15, mig-17, mig-21, mig-23, cogc-1, mtm-6, pmr-1, unc-40, unc-84, mig-32, ndk-1, crml-1, cacn-1, sor-3, acin-1, cogc-6, cogc-8, wip-1, spat-3, cogc-4, cogc-3
GO:0032147_ACTIVATION_OF_PROTEIN_KINASE_ACTIVITY	16	0.5625	0.1875	Down	0.004	0.00798094	WBGene00000911, WBGene00003911, WBGene00003919, WBGene00006443, WBGene00013355, WBGene00022613	daf-15, pak-1, par-4, pak-2, gck-3, sek-3
GO:0007264_SMALL_GTPASE_MEDIATED_SIGNAL_TRANSDUCTION	91	0.56044	0.307692	Down	0.004	0.00798094	WBGene00000182, WBGene00000183, WBGene00000184, WBGene00000189, WBGene00000190, WBGene00000192, WBGene00000390, WBGene00000419, WBGene00000424, WBGene00001558, WBGene00002335, WBGene00003068, WBGene00003239, WBGene00004047, WBGene00004254, WBGene00004266, WBGene00004268, WBGene00004269, WBGene00004270, WBGene00004272, WBGene00004273, WBGene00004274, WBGene00004276, WBGene00004277, WBGene00004282,…	arf-1.2, arf-3, arf-6, arl-5, arf-1.1, arl-8, cdc-42, ced-5, ced-10, gdi-1, let-60, lrk-1, mig-2, plx-1, pxf-1, rab-1, rab-5, rab-6.1, rab-6.2, rab-8, rab-10, rab-11.1, rab-14, rab-18, rab-30, rab-33, rab-35, ran-1, rap-1, rap-2, ras-2, rho-1, sos-1, unc-108, F08G12.1, F22G12.5, rrc-1, glo-1, Y116A8C.10, mdt-9, C52B11.5, C56E6.2, F46H5.4, miro-1, ral-1, Y54E10BR.2, Y71F9AR.2, Y37A1B.17
GO:0051017_ACTIN_FILAMENT_BUNDLE_ASSEMBLY	8	0.5	0.25	Down	0.004	0.00798094	WBGene00013038, WBGene00019124, WBGene00022223, WBGene00022425	ani-1, F59E12.9, Y73B3B.1, plst-1
GO:0051177_MEIOTIC_SISTER_CHROMATID_COHESION	6	0.5	0.166667	Down	0.004	0.00798094	WBGene00001352, WBGene00006571, WBGene00021560	evl-14, tim-1, coh-4
GO:0034314_ARP2/3_COMPLEX-MEDIATED_ACTIN_NUCLEATION	9	0.888889	0.111111	Down	0.005	0.00959434	WBGene00000199, WBGene00000200, WBGene00000201, WBGene00000203, WBGene00000204, WBGene00000205, WBGene00013000, WBGene00021170	arx-1, arx-2, arx-3, arx-5, arx-6, arx-7, ddl-2, arx-4
GO:0045899_POSITIVE_REGULATION_OF_RNA_POLYMERASE_II_TRANSCRIPTIONAL_PREINITIATION_COMPLEX_ASSEMBLY	8	0.875	0.125	Down	0.005	0.00959434	WBGene00004501, WBGene00004502, WBGene00004503, WBGene00004504, WBGene00004505, WBGene00004506, WBGene00018991	rpt-1, rpt-2, rpt-3, rpt-4, rpt-5, rpt-6, F56F11.4
GO:0018279_PROTEIN_N-LINKED_GLYCOSYLATION_VIA_ASPARAGINE	6	0.833333	0.166667	Down	0.005	0.00959434	WBGene00011638, WBGene00018604, WBGene00020437, WBGene00020683, WBGene00022793	ostb-1, uggt-1, stt-3, ribo-1, ZK686.3
GO:0048731_SYSTEM_DEVELOPMENT	6	0.833333	0.166667	Down	0.005	0.00959434	WBGene00000444, WBGene00000459, WBGene00000460, WBGene00016913, WBGene00017538	ceh-21, ceh-38, ceh-39, lam-2, ceh-49
GO:0097194_EXECUTION_PHASE_OF_APOPTOSIS	6	0.833333	0.166667	Down	0.005	0.00959434	WBGene00000417, WBGene00000422, WBGene00004927, WBGene00013354, WBGene00017640	ced-3, ced-8, snx-1, snx-6, F20D6.11
GO:0034720_HISTONE_H3-K4_DEMETHYLATION	5	0.8	0	Down	0.005	0.00959434	WBGene00000137, WBGene00004319, WBGene00005010, WBGene00011615	amx-1, rbr-2, spr-5, lsd-1
GO:0019363_PYRIDINE_NUCLEOTIDE_BIOSYNTHETIC_PROCESS	5	0.8	0	Down	0.005	0.00959434	WBGene00010595, WBGene00011089, WBGene00012295, WBGene00185014	haao-1, kmo-1, nmat-1, F17C8.9
GO:0006096_GLYCOLYTIC_PROCESS	21	0.761905	0.190476	Down	0.005	0.00959434	WBGene00001683, WBGene00001684, WBGene00001685, WBGene00001686, WBGene00006601, WBGene00009082, WBGene00009126, WBGene00011510, WBGene00011884, WBGene00013597, WBGene00015413, WBGene00016810, WBGene00017166, WBGene00019001, WBGene00020185, WBGene00020679	gpd-1, gpd-2, gpd-3, gpd-4, tpi-1, dlat-1, pyk-1, pdha-1, enol-1, gpi-1, pdhb-1, C50D2.7, aldo-2, ipgm-1, pgk-1, ogdh-1
GO:1903361_PROTEIN_LOCALIZATION_TO_BASOLATERAL_PLASMA_MEMBRANE	7	0.714286	0	Down	0.005	0.00959434	WBGene00001215, WBGene00002996, WBGene00002999, WBGene00022193	ego-2, lin-7, lin-10, ppfr-4
GO:0016573_HISTONE_ACETYLATION	27	0.703704	0.111111	Down	0.005	0.00959434	WBGene00000249, WBGene00000366, WBGene00006382, WBGene00006817, WBGene00007028, WBGene00007029, WBGene00007784, WBGene00007914, WBGene00009277, WBGene00010537, WBGene00015001, WBGene00017967, WBGene00020687, WBGene00021636, WBGene00022850, WBGene00044069, WBGene00164985	bir-1, cbp-1, taf-1, unc-85, trr-1, mys-1, ruvb-1, mys-4, F30F8.10, mys-2, B0025.4, ada-2, ruvb-2, pcaf-1, ZK1127.3, hat-1, ZK1010.10
GO:0009116_NUCLEOSIDE_METABOLIC_PROCESS	12	0.666667	0.25	Down	0.005	0.00959434	WBGene00008131, WBGene00008948, WBGene00011407, WBGene00012258, WBGene00015064, WBGene00020036, WBGene00020107, WBGene00020557	C47B2.2, F19B6.1, ppat-1, W04G3.5, B0228.7, R12E2.11, R151.2, T19B4.3
GO:0046939_NUCLEOTIDE_PHOSPHORYLATION	9	0.666667	0.222222	Down	0.005	0.00959434	WBGene00002879, WBGene00004296, WBGene00007812, WBGene00009010, WBGene00009575, WBGene00010304	let-754, rad-50, C29F7.3, F21D5.5, F40F8.1, clpf-1
GO:0006986_RESPONSE_TO_UNFOLDED_PROTEIN	6	0.666667	0.166667	Down	0.005	0.00959434	WBGene00002147, WBGene00003970, WBGene00013591, WBGene00021248	ire-1, pek-1, gcn-2, Y22D7AL.10
GO:0031145_ANAPHASE-PROMOTING_COMPLEX-DEPENDENT_CATABOLIC_PROCESS	6	0.666667	0	Down	0.005	0.00959434	WBGene00000145, WBGene00001284, WBGene00006996, WBGene00044345	apc-11, emb-30, zyg-11, Y48G1C.12
GO:0048489_SYNAPTIC_VESICLE_TRANSPORT	16	0.625	0.25	Down	0.005	0.00959434	WBGene00000407, WBGene00000962, WBGene00002215, WBGene00003068, WBGene00003829, WBGene00006364, WBGene00006763, WBGene00006840, WBGene00015492	cdk-5, dhc-1, klc-2, lrk-1, nud-1, syd-2, unc-26, unc-116, lnp-1
GO:0006002_FRUCTOSE_6-PHOSPHATE_METABOLIC_PROCESS	5	0.6	0.4	Down	0.005	0.00959434	WBGene00001404, WBGene00008546, WBGene00009035	fbp-1, gfat-1, gfat-2
GO:0007095_MITOTIC_G2_DNA_DAMAGE_CHECKPOINT	5	0.6	0	Down	0.005	0.00959434	WBGene00009507, WBGene00019814, WBGene00020935	mus-101, R02C2.1, fnci-1
GO:0016081_SYNAPTIC_VESICLE_DOCKING	5	0.6	0.2	Down	0.005	0.00959434	WBGene00006371, WBGene00006373	syx-3, syx-5
GO:0032436_POSITIVE_REGULATION_OF_PROTEASOMAL_UBIQUITIN-DEPENDENT_PROTEIN_CATABOLIC_PROCESS	19	0.578947	0.263158	Down	0.005	0.00959434	WBGene00000405, WBGene00003150, WBGene00003967, WBGene00006996, WBGene00010700, WBGene00013538, WBGene00016156, WBGene00016157, WBGene00016158, WBGene00018964, WBGene00020462	cdk-1, mbk-2, pdr-1, zyg-11, nipi-3, tag-349, C27A12.6, C27A12.7, ari-1, F56D2.2, T12E12.1
GO:0007275_MULTICELLULAR_ORGANISM_DEVELOPMENT	402	0.5199	0.300995	Down	0.005	0.00959434	WBGene00000099, WBGene00000143, WBGene00000145, WBGene00000156, WBGene00000168, WBGene00000393, WBGene00000420, WBGene00000424, WBGene00000461, WBGene00000465, WBGene00000469, WBGene00000479, WBGene00000498, WBGene00000567, WBGene00000814, WBGene00000815, WBGene00000816, WBGene00000817, WBGene00000857, WBGene00000880, WBGene00000897, WBGene00000898, WBGene00000900, WBGene00000935, WBGene00000996,…	air-2, apc-2, apc-11, apr-1, apx-1, cdf-1, ced-6, ced-10, ceh-40, cpg-1, ces-2, cgh-1, chk-1, cnx-1, csn-2, csn-3, csn-4, csn-5, cwn-1, cyn-4, daf-1, daf-2, daf-4, daz-1, dif-1, dig-1, dpy-19, dpy-22, dsl-1, dsl-2, efn-4, egl-4, emb-27, emb-30, emo-1, fem-1, fem-3, fli-1, gad-1, gex-2, gex-3, gfi-3, gld-1, gld-2, gld-3, glp-1, gsp-2, hda-1, hmp-1, hmp-2, hmr-1, hst-2, ima-3, isw-1, let-19, let-99…
GO:0007266_RHO_PROTEIN_SIGNAL_TRANSDUCTION	9	0.444444	0	Down	0.005	0.00959434	WBGene00003911, WBGene00006443, WBGene00016678	pak-1, pak-2, C45G9.7
GO:0017157_REGULATION_OF_EXOCYTOSIS	10	0.4	0.3	Down	0.005	0.00959434	WBGene00004272, WBGene00004273, WBGene00018987, WBGene00022123	rab-8, rab-10, lgl-1, Y71F9AR.2
GO:0043631_RNA_POLYADENYLATION	5	1	0	Down	0.006	0.0111424	WBGene00001596, WBGene00001597, WBGene00009658, WBGene00011791, WBGene00012528	gld-2, gld-3, F43G6.5, T15H9.6, pap-1
GO:0006383_TRANSCRIPTION_FROM_RNA_POLYMERASE_III_PROMOTER	17	0.941176	0	Down	0.006	0.0111424	WBGene00000271, WBGene00004411, WBGene00006542, WBGene00007355, WBGene00010230, WBGene00014114, WBGene00015091, WBGene00017300, WBGene00017830, WBGene00019246, WBGene00019275, WBGene00021061, WBGene00021112, WBGene00021638	brf-1, rpc-1, tbp-1, rpb-6, rpac-19, tftc-3, B0261.1, rpc-2, rpb-8, rpb-5, rpac-40, W06E11.1, W09C3.4, Y47G6A.9
GO:0051256_MITOTIC_SPINDLE_MIDZONE_ASSEMBLY	6	0.833333	0	Down	0.006	0.0111424	WBGene00000099, WBGene00000249, WBGene00000549, WBGene00004952, WBGene00006974	air-2, bir-1, cls-2, spd-1, zen-4
GO:0043928_EXONUCLEOLYTIC_NUCLEAR-TRANSCRIBED_MRNA_CATABOLIC_PROCESS_INVOLVED_IN_DEADENYLATION-DEPENDENT_DECAY	6	0.833333	0	Down	0.006	0.0111424	WBGene00000369, WBGene00010325, WBGene00018154, WBGene00022232	ccf-1, exos-3, exos-9, exos-2
GO:0031048_CHROMATIN_SILENCING_BY_SMALL_RNA	5	0.8	0	Down	0.006	0.0111424	WBGene00004093, WBGene00004323, WBGene00004510, WBGene00011333	ppw-1, rde-1, rrf-3, nrde-2
GO:0031124_MRNA_3'-END_PROCESSING	5	0.8	0	Down	0.006	0.0111424	WBGene00000774, WBGene00009451, WBGene00010304, WBGene00015347	cpf-2, cids-2, clpf-1, cids-1
GO:0071051_POLYADENYLATION-DEPENDENT_SNORNA_3'-END_PROCESSING	5	0.8	0	Down	0.006	0.0111424	WBGene00000202, WBGene00010325, WBGene00022232	exos-4.2, exos-3, exos-2
GO:0001714_ENDODERMAL_CELL_FATE_SPECIFICATION	15	0.733333	0.0666667	Down	0.006	0.0111424	WBGene00000156, WBGene00001102, WBGene00003241, WBGene00003246, WBGene00003394, WBGene00003395, WBGene00003396, WBGene00003397, WBGene00004804, WBGene00005077, WBGene00006943	apr-1, dsh-2, mig-5, mig-14, mom-1, mom-2, mom-4, mom-5, skn-1, src-1, wrm-1
GO:0090307_MITOTIC_SPINDLE_ASSEMBLY	7	0.714286	0.285714	Down	0.006	0.0111424	WBGene00000098, WBGene00001568, WBGene00007105, WBGene00007710, WBGene00021470	air-1, snpc-4, B0035.1, rsa-1, tpxl-1
GO:0007265_RAS_PROTEIN_SIGNAL_TRANSDUCTION	10	0.7	0.2	Down	0.006	0.0111424	WBGene00000301, WBGene00001324, WBGene00002240, WBGene00003030, WBGene00003186, WBGene00003401, WBGene00022759	cav-1, eor-1, ksr-2, lin-45, mek-2, mpk-1, ZK546.2
GO:0008654_PHOSPHOLIPID_BIOSYNTHETIC_PROCESS	21	0.666667	0.190476	Down	0.006	0.0111424	WBGene00000511, WBGene00000512, WBGene00008806, WBGene00009057, WBGene00010339, WBGene00012148, WBGene00012897, WBGene00013024, WBGene00017241, WBGene00017261, WBGene00017763, WBGene00020115, WBGene00022126	ckb-1, ckb-2, mboa-7, cept-1, acl-1, inos-1, pisy-1, cept-2, pcyt-1, acl-6, crls-1, mboa-6, Y71F9B.2
GO:0009435_NAD_BIOSYNTHETIC_PROCESS	6	0.666667	0	Down	0.006	0.0111424	WBGene00010595, WBGene00011089, WBGene00012295, WBGene00185014	haao-1, kmo-1, nmat-1, F17C8.9
GO:0031581_HEMIDESMOSOME_ASSEMBLY	14	0.642857	0.142857	Down	0.006	0.0111424	WBGene00001999, WBGene00002915, WBGene00003911, WBGene00006787, WBGene00010406, WBGene00016139, WBGene00016405, WBGene00021012, WBGene00022069	hrp-1, let-805, pak-1, unc-52, math-33, ntl-9, hecd-1, pig-1, eel-1
GO:0034968_HISTONE_LYSINE_METHYLATION	8	0.625	0	Down	0.006	0.0111424	WBGene00004781, WBGene00012802, WBGene00017482, WBGene00019883, WBGene00021515	set-1, set-25, set-9, met-2, set-23
GO:2000311_REGULATION_OF_AMPA_RECEPTOR_ACTIVITY	5	0.6	0.2	Down	0.006	0.0111424	WBGene00004270, WBGene00011216, WBGene00011648	rab-6.2, usp-46, cni-1
GO:0006464_CELLULAR_PROTEIN_MODIFICATION_PROCESS	17	0.588235	0.235294	Down	0.006	0.0111424	WBGene00000259, WBGene00001073, WBGene00001590, WBGene00003066, WBGene00003954, WBGene00006699, WBGene00006726, WBGene00008405, WBGene00014232, WBGene00015658	bpl-1, dpy-11, C45G3.3, lpl-1, pcm-1, uba-1, ubl-5, ttll-12, ttll-4, tsg-101
GO:0046688_RESPONSE_TO_COPPER_ION	7	0.571429	0.285714	Down	0.006	0.0111424	WBGene00003185, WBGene00003239, WBGene00022702	mek-1, mig-2, cutc-1
GO:1900182_POSITIVE_REGULATION_OF_PROTEIN_LOCALIZATION_TO_NUCLEUS	5	0.4	0.2	Down	0.006	0.0111424	WBGene00001499, WBGene00013766	fsn-1, prmt-1
GO:0032465_REGULATION_OF_CYTOKINESIS	5	0.8	0	Down	0.007	0.0127863	WBGene00000098, WBGene00000465, WBGene00006528, WBGene00015102	air-1, cpg-1, tba-1, cpg-2
GO:0032968_POSITIVE_REGULATION_OF_TRANSCRIPTION_ELONGATION_FROM_RNA_POLYMERASE_II_PROMOTER	7	0.714286	0.142857	Down	0.007	0.0127863	WBGene00001236, WBGene00001259, WBGene00007110, WBGene00012694, WBGene00015296	elc-1, emb-5, leo-1, Y39B6A.36, C01F1.1
GO:0090501_RNA_PHOSPHODIESTER_BOND_HYDROLYSIS	10	0.7	0	Down	0.007	0.0127863	WBGene00000939, WBGene00002147, WBGene00004883, WBGene00004885, WBGene00009163, WBGene00013893, WBGene00019264	dcr-1, ire-1, smg-5, smg-7, drsh-1, ZC434.7, H35B03.2
GO:0006139_NUCLEOBASE-CONTAINING_COMPOUND_METABOLIC_PROCESS	24	0.666667	0.208333	Down	0.007	0.0127863	WBGene00000796, WBGene00001049, WBGene00001259, WBGene00002879, WBGene00006964, WBGene00007812, WBGene00009124, WBGene00009575, WBGene00010839, WBGene00013256, WBGene00015680, WBGene00021752, WBGene00022830	crn-3, dog-1, emb-5, let-754, xrn-2, C29F7.3, rtel-1, F40F8.1, chl-1, Y57A10A.13, egal-1, xpd-1, ZK973.1
GO:0006509_MEMBRANE_PROTEIN_ECTODOMAIN_PROTEOLYSIS	6	0.666667	0.166667	Down	0.007	0.0127863	WBGene00000075, WBGene00001985, WBGene00004769, WBGene00006324	adm-4, hop-1, sel-12, sup-17
GO:0030155_REGULATION_OF_CELL_ADHESION	8	0.625	0.25	Down	0.007	0.0127863	WBGene00000417, WBGene00000418, WBGene00001165, WBGene00003111, WBGene00021012	ced-3, ced-4, efn-4, mab-20, pig-1
GO:2000117_NEGATIVE_REGULATION_OF_CYSTEINE-TYPE_ENDOPEPTIDASE_ACTIVITY	5	0.6	0.4	Down	0.007	0.0127863	WBGene00000534, WBGene00000535, WBGene00005643	cpi-2, cpi-1, srp-2
GO:0002009_MORPHOGENESIS_OF_AN_EPITHELIUM	19	0.578947	0.315789	Down	0.007	0.0127863	WBGene00003258, WBGene00004203, WBGene00005019, WBGene00005020, WBGene00005021, WBGene00005022, WBGene00005023, WBGene00005024, WBGene00005026, WBGene00006961	cogc-1, swsn-1, sqv-1, sqv-2, sqv-3, sqv-4, sqv-5, sqv-6, sqv-8, xnp-1
GO:0032543_MITOCHONDRIAL_TRANSLATION	27	0.777778	0	Down	0.008	0.014446	WBGene00002001, WBGene00003074, WBGene00004680, WBGene00010458, WBGene00010624, WBGene00011412, WBGene00011740, WBGene00011759, WBGene00012361, WBGene00013324, WBGene00015092, WBGene00015487, WBGene00018932, WBGene00018961, WBGene00020037, WBGene00020348, WBGene00020499, WBGene00020718, WBGene00021508, WBGene00022580, WBGene00022583	hars-1, lars-2, rars-2, mrpl-10, mrps-15, mrpl-16, mrpl-51, mrps-18B, mrpl-12, mrps-7, mrpl-47, mrps-17, mrpl-2, mrps-16, mrps-6, mrpl-23, T14B4.2, mrps-2, Y41D4A.6, iglr-2, mrps-18A
GO:0007094_MITOTIC_SPINDLE_ASSEMBLY_CHECKPOINT	9	0.777778	0	Down	0.008	0.014446	WBGene00002231, WBGene00003160, WBGene00003161, WBGene00004721, WBGene00007105, WBGene00013209, WBGene00017643	knl-1, mdf-1, mdf-2, san-1, B0035.1, bub-3, czw-1
GO:0034427_NUCLEAR-TRANSCRIBED_MRNA_CATABOLIC_PROCESS,_EXONUCLEOLYTIC,_3'-5'	9	0.777778	0	Down	0.008	0.014446	WBGene00000202, WBGene00010325, WBGene00018154, WBGene00018612, WBGene00022232	exos-4.2, exos-3, exos-9, disl-2, exos-2
GO:0040026_POSITIVE_REGULATION_OF_VULVAL_DEVELOPMENT	27	0.703704	0.185185	Down	0.008	0.014446	WBGene00000393, WBGene00000871, WBGene00000890, WBGene00001983, WBGene00002169, WBGene00002245, WBGene00002335, WBGene00002827, WBGene00002992, WBGene00002996, WBGene00002999, WBGene00003902, WBGene00004077, WBGene00004214, WBGene00004947, WBGene00005023, WBGene00006352, WBGene00021811	cdf-1, cye-1, sig-7, hoe-1, isw-1, lag-1, let-60, let-653, lin-3, lin-7, lin-10, pab-1, pop-1, ptp-2, sos-1, sqv-5, sur-6, ral-1
GO:0045116_PROTEIN_NEDDYLATION	6	0.666667	0	Down	0.008	0.014446	WBGene00004320, WBGene00006707, WBGene00006735, WBGene00010428	rbx-1, ubc-12, ula-1, dcn-1
GO:0043967_HISTONE_H4_ACETYLATION	5	0.6	0	Down	0.008	0.014446	WBGene00003406, WBGene00013676, WBGene00044069	mrg-1, ekl-4, hat-1
GO:0030036_ACTIN_CYTOSKELETON_ORGANIZATION	16	0.5625	0.3125	Down	0.008	0.014446	WBGene00000293, WBGene00000768, WBGene00001443, WBGene00003911, WBGene00006443, WBGene00006958, WBGene00012676, WBGene00013557	cap-2, cor-1, fli-1, pak-1, pak-2, wve-1, pro-3, Y75B8A.24
GO:0043408_REGULATION_OF_MAPK_CASCADE	9	0.444444	0.333333	Down	0.008	0.014446	WBGene00003911, WBGene00006443, WBGene00006570, WBGene00021594	pak-1, pak-2, tig-2, tig-3
GO:0000245_SPLICEOSOMAL_COMPLEX_ASSEMBLY	11	0.909091	0	Down	0.009	0.0159787	WBGene00003078, WBGene00004914, WBGene00004916, WBGene00004980, WBGene00008683, WBGene00017002, WBGene00017280, WBGene00019762, WBGene00044916, WBGene00235102	lsm-4, snr-1, snr-3, spk-1, repo-1, D1007.4, usp-39, M03F8.3, F40F8.11, Y54G2A.75
GO:0040021_HERMAPHRODITE_GERM-LINE_SEX_DETERMINATION	5	0.8	0.2	Down	0.009	0.0159787	WBGene00001482, WBGene00006605, WBGene00017162, WBGene00044213	fog-2, tra-2, ddx-23, Y102A5C.36
GO:0046856_PHOSPHATIDYLINOSITOL_DEPHOSPHORYLATION	8	0.75	0.125	Down	0.009	0.0159787	WBGene00000913, WBGene00006763, WBGene00007620, WBGene00022167, WBGene00086546	daf-18, unc-26, ocrl-1, Y71H2AM.2, cil-1
GO:0006094_GLUCONEOGENESIS	7	0.714286	0.285714	Down	0.009	0.0159787	WBGene00001404, WBGene00004258, WBGene00006601, WBGene00011232, WBGene00013597	fbp-1, pyc-1, tpi-1, pck-2, gpi-1
GO:0051123_RNA_POLYMERASE_II_TRANSCRIPTIONAL_PREINITIATION_COMPLEX_ASSEMBLY	15	0.666667	0.0666667	Down	0.009	0.0159787	WBGene00003164, WBGene00006382, WBGene00006383, WBGene00006385, WBGene00006389, WBGene00006391, WBGene00006396, WBGene00015150, WBGene00020951	mdt-6, taf-1, taf-2, taf-4, taf-7.2, taf-9, taf-12, B0336.13, sna-1
GO:0008033_TRNA_PROCESSING	38	0.605263	0.0526316	Down	0.009	0.0159787	WBGene00001423, WBGene00001983, WBGene00006473, WBGene00006566, WBGene00006567, WBGene00006613, WBGene00007237, WBGene00009256, WBGene00009586, WBGene00011281, WBGene00012205, WBGene00013361, WBGene00013373, WBGene00015486, WBGene00016014, WBGene00016674, WBGene00019264, WBGene00022250	fib-1, hoe-1, tag-124, tgt-1, tgt-2, trm-1, C01G10.10, tut-2, F40F9.10, R74.7, W02B12.10, fars-2, Y62E10A.2, C05D11.9, C23G10.7, C45G9.2, H35B03.2, Y73B6BL.29
GO:0048644_MUSCLE_ORGAN_MORPHOGENESIS	5	0.6	0.2	Down	0.009	0.0159787	WBGene00004895, WBGene00004896, WBGene00006787	smu-1, smu-2, unc-52
GO:0007010_CYTOSKELETON_ORGANIZATION	21	0.47619	0.333333	Down	0.009	0.0159787	WBGene00000140, WBGene00000294, WBGene00006528, WBGene00006530, WBGene00006536, WBGene00006539, WBGene00006763, WBGene00006803, WBGene00006839, WBGene00007443	anc-1, cas-1, tba-1, tba-4, tbb-1, tbb-6, unc-26, unc-70, unc-115, pfd-1
GO:0008284_POSITIVE_REGULATION_OF_CELL_PROLIFERATION	11	0.727273	0.0909091	Down	0.01	0.0174081	WBGene00000871, WBGene00001985, WBGene00004249, WBGene00010839, WBGene00016944, WBGene00018609, WBGene00019362	cye-1, hop-1, pvf-1, chl-1, uri-1, F48E8.2, cdk-2
GO:0031573_INTRA-S_DNA_DAMAGE_CHECKPOINT	6	0.666667	0	Down	0.01	0.0174081	WBGene00001997, WBGene00003418	hpr-9, msh-2
GO:0045333_CELLULAR_RESPIRATION	8	0.625	0	Down	0.01	0.0174081	WBGene00000536, WBGene00003831, WBGene00013807, WBGene00021562	clk-1, nuo-1, Y116A8C.30, nuo-5
GO:0006635_FATTY_ACID_BETA-OXIDATION	13	0.615385	0.307692	Down	0.01	0.0174081	WBGene00001153, WBGene00001154, WBGene00001155, WBGene00001156, WBGene00002183, WBGene00007129, WBGene00016325, WBGene00020166	ech-4, ech-5, ech-6, ech-7, kat-1, B0272.3, C32E8.9, T02G5.7
GO:0032007_NEGATIVE_REGULATION_OF_TOR_SIGNALING	5	0.6	0.2	Down	0.01	0.0174081	WBGene00011604, WBGene00018072, WBGene00018635	T08A11.1, nprl-3, nprl-2
GO:0000281_MITOTIC_CYTOKINESIS	24	0.583333	0.166667	Down	0.01	0.0174081	WBGene00000064, WBGene00000465, WBGene00000549, WBGene00000815, WBGene00001597, WBGene00002275, WBGene00003150, WBGene00003777, WBGene00004217, WBGene00011734, WBGene00015102, WBGene00017774	act-2, cpg-1, cls-2, csn-3, gld-3, lem-2, mbk-2, nmy-2, ptr-2, mlc-5, cpg-2, nop-1
GO:0016226_IRON-SULFUR_CLUSTER_ASSEMBLY	12	0.583333	0	Down	0.01	0.0174081	WBGene00003064, WBGene00008664, WBGene00009563, WBGene00013218, WBGene00020604, WBGene00021902	lpd-8, nubp-1, F39H2.3, Y54G11A.9, T20B12.7, oxy-4
GO:0097502_MANNOSYLATION	7	0.571429	0.142857	Down	0.01	0.0174081	WBGene00007556, WBGene00010720, WBGene00020375, WBGene00022629	C14A4.3, K09E4.2, pigv-1, ZC513.5
GO:0007346_REGULATION_OF_MITOTIC_CELL_CYCLE	34	0.558824	0.205882	Down	0.01	0.0174081	WBGene00000405, WBGene00000409, WBGene00001513, WBGene00002201, WBGene00003185, WBGene00003186, WBGene00003219, WBGene00003247, WBGene00003472, WBGene00003911, WBGene00003920, WBGene00004758, WBGene00006443, WBGene00013355, WBGene00013765, WBGene00022603, WBGene00022613	cdk-1, cdk-8, gad-1, kin-18, mek-1, mek-2, mes-1, mig-15, mtk-1, pak-1, par-5, sek-1, pak-2, gck-3, cdkr-3, gck-2, sek-3
GO:0010940_POSITIVE_REGULATION_OF_NECROTIC_CELL_DEATH	13	0.538462	0.307692	Down	0.01	0.0174081	WBGene00001082, WBGene00001130, WBGene00004373, WBGene00006751, WBGene00006763, WBGene00006791, WBGene00006840	dpy-23, dyn-1, rme-1, unc-11, unc-26, unc-57, unc-116
GO:0000387_SPLICEOSOMAL_SNRNP_ASSEMBLY	13	0.923077	0	Down	0.011	0.0187014	WBGene00002046, WBGene00003078, WBGene00004914, WBGene00004916, WBGene00004917, WBGene00004918, WBGene00004919, WBGene00004920, WBGene00017238, WBGene00017357, WBGene00017605, WBGene00044916	icln-1, lsm-4, snr-1, snr-3, snr-4, snr-5, snr-6, snr-7, F08B4.7, F10E9.5, F19F10.9, F40F8.11
GO:0046785_MICROTUBULE_POLYMERIZATION	5	0.8	0.2	Down	0.011	0.0187014	WBGene00000549, WBGene00006994, WBGene00011613, WBGene00018781	cls-2, zyg-9, T08D2.8, F54A3.2
GO:0016255_ATTACHMENT_OF_GPI_ANCHOR_TO_PROTEIN	5	0.8	0	Down	0.011	0.0187014	WBGene00008918, WBGene00011776, WBGene00011914, WBGene00018006	F17C11.7, hpo-5, T22C1.3, hpo-3
GO:0006284_BASE-EXCISION_REPAIR	8	0.75	0	Down	0.011	0.0187014	WBGene00000151, WBGene00001372, WBGene00006944, WBGene00006963, WBGene00011507, WBGene00013241	apn-1, exo-3, wrn-1, xpa-1, T05H10.1, ung-1
GO:0006909_PHAGOCYTOSIS	13	0.615385	0.153846	Down	0.011	0.0187014	WBGene00000416, WBGene00000420, WBGene00000424, WBGene00001130, WBGene00003475, WBGene00008052	ced-2, ced-6, ced-10, dyn-1, mtm-1, ctns-1
GO:0043547_POSITIVE_REGULATION_OF_GTPASE_ACTIVITY	110	0.545455	0.236364	Down	0.011	0.0187014	WBGene00000092, WBGene00000419, WBGene00000423, WBGene00001558, WBGene00001743, WBGene00002335, WBGene00003795, WBGene00004254, WBGene00004303, WBGene00004304, WBGene00004306, WBGene00004350, WBGene00004352, WBGene00004354, WBGene00004367, WBGene00004377, WBGene00004947, WBGene00006406, WBGene00006450, WBGene00006887, WBGene00007703, WBGene00008006, WBGene00008805, WBGene00008887, WBGene00009065,…	ags-3, ced-5, ced-9, gdi-1, grp-1, let-60, npp-9, pxf-1, ran-2, ran-3, ran-5, rgs-7, rgs-9, rgs-11, ric-8, rme-6, sos-1, srgp-1, tag-77, vav-1, gbf-1, tag-325, git-1, tbcd-1, F22G12.5, rrc-1, sec-12, K02B12.7, pix-1, M01F1.9, R06F6.8, T08A11.1, W09D10.1, agef-1, rabx-5, tbc-20, efa-6, Y105E8A.25, snx-13, mdt-9, chin-1, mcp-1, F07F6.4, flcn-1, F23H11.4, tbc-11, F46H5.4, lgl-1, rga-3, eat-17, hgap-…
GO:0006869_LIPID_TRANSPORT	26	0.346154	0.538462	Down	0.011	0.0187014	WBGene00002260, WBGene00006925, WBGene00006926, WBGene00006927, WBGene00006928, WBGene00006929, WBGene00006930, WBGene00013739, WBGene00022677	lbp-8, vit-1, vit-2, vit-3, vit-4, vit-5, vit-6, spin-4, ZK180.3
GO:0030728_OVULATION	13	0.461538	0.384615	Down	0.011	0.0187014	WBGene00001303, WBGene00002992, WBGene00004374, WBGene00006920, WBGene00019608	emo-1, lin-3, rme-2, vha-11, ani-2
GO:0002098_TRNA_WOBBLE_URIDINE_MODIFICATION	7	0.428571	0.142857	Down	0.011	0.0187014	WBGene00007581, WBGene00009256, WBGene00022463	alkb-8, tut-2, elpc-1
GO:0006302_DOUBLE-STRAND_BREAK_REPAIR	7	0.714286	0	Down	0.012	0.0198903	WBGene00003418, WBGene00018678, WBGene00020316, WBGene00022598	msh-2, F52C12.1, brc-2, ztf-8
GO:0015012_HEPARAN_SULFATE_PROTEOGLYCAN_BIOSYNTHETIC_PROCESS	9	0.666667	0.111111	Down	0.012	0.0198903	WBGene00002003, WBGene00002028, WBGene00004361, WBGene00005020, WBGene00005021, WBGene00005024	hse-5, hst-1, rib-2, sqv-2, sqv-3, sqv-6
GO:0000289_NUCLEAR-TRANSCRIBED_MRNA_POLY(A)_TAIL_SHORTENING	6	0.666667	0.166667	Down	0.012	0.0198903	WBGene00000369, WBGene00000376, WBGene00002845, WBGene00014015	ccf-1, ccr-4, let-711, panl-3
GO:0070932_HISTONE_H3_DEACETYLATION	8	0.625	0.125	Down	0.012	0.0198903	WBGene00001834, WBGene00001835, WBGene00001836, WBGene00004800, WBGene00018319	hda-1, hda-2, hda-3, sir-2.1, hda-6
GO:0071577_ZINC_II_ION_TRANSMEMBRANE_TRANSPORT	5	0.6	0.4	Down	0.012	0.0198903	WBGene00000393, WBGene00006590, WBGene00013668	cdf-1, toc-1, Y105E8A.3
GO:0055059_ASYMMETRIC_NEUROBLAST_DIVISION	11	0.545455	0.0909091	Down	0.012	0.0198903	WBGene00003777, WBGene00003916, WBGene00003919, WBGene00012735, WBGene00013140, WBGene00021012	nmy-2, par-1, par-4, sptf-3, mop-25.2, pig-1
GO:0042659_REGULATION_OF_CELL_FATE_SPECIFICATION	20	0.5	0.3	Down	0.012	0.0198903	WBGene00001061, WBGene00001985, WBGene00002245, WBGene00002335, WBGene00002992, WBGene00003012, WBGene00003043, WBGene00003787, WBGene00004077, WBGene00023498	dpl-1, hop-1, lag-1, let-60, lin-3, lin-26, lip-1, npp-1, pop-1, lin-15A
GO:0023014_SIGNAL_TRANSDUCTION_BY_PROTEIN_PHOSPHORYLATION	17	0.470588	0.235294	Down	0.012	0.0198903	WBGene00000897, WBGene00000900, WBGene00003911, WBGene00006443, WBGene00006868, WBGene00013355, WBGene00022613	daf-1, daf-4, pak-1, pak-2, vab-1, gck-3, sek-3
GO:0006360_TRANSCRIPTION_FROM_RNA_POLYMERASE_I_PROMOTER	12	0.833333	0	Down	0.013	0.0212584	WBGene00007355, WBGene00008781, WBGene00010230, WBGene00012999, WBGene00017749, WBGene00017758, WBGene00017830, WBGene00019246, WBGene00019275	rpb-6, rpoa-2, rpac-19, rpoa-1, rpoa-49, F23H11.2, rpb-8, rpb-5, rpac-40
GO:0016570_HISTONE_MODIFICATION	6	0.666667	0.166667	Down	0.013	0.0212584	WBGene00007110, WBGene00007184, WBGene00008338, WBGene00009103	leo-1, ctr-9, pafo-1, rtfo-1
GO:0006465_SIGNAL_PEPTIDE_PROCESSING	6	0.666667	0	Down	0.013	0.0212584	WBGene00012550, WBGene00016395, WBGene00019679, WBGene00021844	hpo-21, C34B2.10, K12H4.4, Y54E10BR.5
GO:0006537_GLUTAMATE_BIOSYNTHETIC_PROCESS	5	0.6	0.2	Down	0.013	0.0212584	WBGene00000112, WBGene00008435, WBGene00012326	alh-6, glna-2, W07E11.1
GO:0061088_REGULATION_OF_SEQUESTERING_OF_ZINC_ION	5	0.6	0.4	Down	0.013	0.0212584	WBGene00000393, WBGene00006590, WBGene00013668	cdf-1, toc-1, Y105E8A.3
GO:0048691_POSITIVE_REGULATION_OF_AXON_EXTENSION_INVOLVED_IN_REGENERATION	7	0.571429	0.142857	Down	0.013	0.0212584	WBGene00001008, WBGene00003185, WBGene00004057, WBGene00016997	dlk-1, mek-1, pmk-3, cebp-1
GO:0034475_U4_SNRNA_3'-END_PROCESSING	8	0.75	0	Down	0.014	0.0226934	WBGene00000202, WBGene00010325, WBGene00018154, WBGene00022232	exos-4.2, exos-3, exos-9, exos-2
GO:0051382_KINETOCHORE_ASSEMBLY	13	0.692308	0.153846	Down	0.014	0.0226934	WBGene00001831, WBGene00002231, WBGene00003791, WBGene00010036, WBGene00017832, WBGene00018070, WBGene00021648	hcp-3, knl-1, npp-5, cpar-1, kbp-2, F35H10.5, mis-12
GO:0006506_GPI_ANCHOR_BIOSYNTHETIC_PROCESS	15	0.666667	0	Down	0.014	0.0226934	WBGene00007045, WBGene00007189, WBGene00008431, WBGene00009204, WBGene00011860, WBGene00011914, WBGene00016159, WBGene00018635, WBGene00020375, WBGene00022447	tag-189, B0491.1, piga-1, F28C6.4, T20D3.8, T22C1.3, C27A12.9, nprl-2, pigv-1, hpo-20
GO:0000462_MATURATION_OF_SSU-RRNA_FROM_TRICISTRONIC_RRNA_TRANSCRIPT_(SSU-RRNA,_5.8S_RRNA,_LSU-RRNA)	26	0.730769	0	Down	0.015	0.0239003	WBGene00002850, WBGene00003059, WBGene00006497, WBGene00009211, WBGene00011311, WBGene00012652, WBGene00012756, WBGene00013143, WBGene00015104, WBGene00015461, WBGene00016411, WBGene00017319, WBGene00018891, WBGene00020601, WBGene00022021, WBGene00022739, WBGene00044789	let-716, lpd-2, tag-151, wdr-46, T01B7.5, Y39A1A.14, Y41C4A.9, Y53C12B.1, B0280.9, C05C8.2, C34E10.10, mrps-9, F55F8.3, T20B12.3, Y61A9LA.10, toe-1, T07A9.14
GO:0009791_POST-EMBRYONIC_DEVELOPMENT	19	0.578947	0.263158	Down	0.015	0.0239003	WBGene00000406, WBGene00000871, WBGene00001598, WBGene00001599, WBGene00002992, WBGene00002996, WBGene00006751, WBGene00006793, WBGene00006816, WBGene00006817	cdk-4, cye-1, glh-1, glh-2, lin-3, lin-7, unc-11, unc-59, unc-84, unc-85
GO:0051257_MEIOTIC_SPINDLE_MIDZONE_ASSEMBLY	7	0.571429	0.142857	Down	0.015	0.0239003	WBGene00000099, WBGene00000549, WBGene00006974	air-2, cls-2, zen-4
GO:0000186_ACTIVATION_OF_MAPKK_ACTIVITY	9	0.555556	0.222222	Down	0.015	0.0239003	WBGene00001008, WBGene00002201, WBGene00003030, WBGene00003219, WBGene00003396	dlk-1, kin-18, lin-45, mes-1, mom-4
GO:0010628_POSITIVE_REGULATION_OF_GENE_EXPRESSION	59	0.525424	0.288136	Down	0.015	0.0239003	WBGene00000231, WBGene00000466, WBGene00000536, WBGene00000898, WBGene00000995, WBGene00001413, WBGene00001747, WBGene00001840, WBGene00002583, WBGene00003026, WBGene00003038, WBGene00003229, WBGene00003401, WBGene00004679, WBGene00004804, WBGene00004978, WBGene00006514, WBGene00006726, WBGene00007428, WBGene00009441, WBGene00011146, WBGene00011216, WBGene00012352, WBGene00012929, WBGene00013591,…	atx-2, cel-1, clk-1, daf-2, die-1, fem-3, gsp-1, hel-1, let-363, lin-41, lin-56, mex-3, mpk-1, rars-1, skn-1, spg-7, tdp-1, ubl-5, wdr-20, wdr-48, pde-2, usp-46, dkf-1, rsks-1, gcn-2, prmt-1, atfs-1, stau-1, lin-15A
GO:0008104_PROTEIN_LOCALIZATION	38	0.421053	0.289474	Down	0.015	0.0239003	WBGene00000161, WBGene00000894, WBGene00002064, WBGene00003851, WBGene00003868, WBGene00006311, WBGene00006364, WBGene00006840, WBGene00006988, WBGene00008765, WBGene00011867, WBGene00013038, WBGene00019780, WBGene00022717	apa-2, dab-1, iff-1, odr-4, ooc-3, sun-1, syd-2, unc-116, zyg-1, ttx-7, chc-1, ani-1, M60.4, hipr-1
GO:0006541_GLUTAMINE_METABOLIC_PROCESS	7	0.714286	0.142857	Down	0.016	0.0253026	WBGene00004259, WBGene00008435, WBGene00008654, WBGene00010912, WBGene00012316	pyr-1, glna-2, F10F2.2, gmps-1, ctps-1
GO:0001556_OOCYTE_MATURATION	17	0.470588	0.352941	Down	0.016	0.0253026	WBGene00000405, WBGene00000866, WBGene00000867, WBGene00000868, WBGene00003401, WBGene00003864, WBGene00003865, WBGene00006868	cdk-1, cyb-2.1, cyb-2.2, cyb-3, mpk-1, oma-1, oma-2, vab-1
GO:0015718_MONOCARBOXYLIC_ACID_TRANSPORT	7	0.285714	0.142857	Down	0.016	0.0253026	WBGene00010834, WBGene00020168	mct-3, mct-5
GO:0042273_RIBOSOMAL_LARGE_SUBUNIT_BIOGENESIS	14	0.785714	0	Down	0.017	0.0265514	WBGene00007413, WBGene00011538, WBGene00012676, WBGene00012858, WBGene00013735, WBGene00013958, WBGene00015809, WBGene00015941, WBGene00016607, WBGene00022765	pro-2, T06E6.1, pro-3, Y44F5A.1, Y111B2A.12, ZK265.6, C16A3.4, C18A3.3, C43E11.9, ZK546.14
GO:0006491_N-GLYCAN_PROCESSING	11	0.727273	0.181818	Down	0.017	0.0265514	WBGene00008148, WBGene00008411, WBGene00008646, WBGene00010284, WBGene00013919, WBGene00014249, WBGene00020197	C47E12.3, mans-1, F10C2.5, aman-2, ZC506.1, ZK1307.8, mans-3
GO:0031338_REGULATION_OF_VESICLE_FUSION	16	0.5625	0.25	Down	0.017	0.0265514	WBGene00007167, WBGene00007849, WBGene00009322, WBGene00009726, WBGene00012894, WBGene00018075, WBGene00020770, WBGene00022880	rbg-3, tbc-19, tbc-3, tbc-13, tbc-17, tbc-11, eat-17, tbc-2
GO:0031098_STRESS-ACTIVATED_PROTEIN_KINASE_SIGNALING_CASCADE	22	0.545455	0.181818	Down	0.017	0.0265514	WBGene00002201, WBGene00003186, WBGene00003219, WBGene00003247, WBGene00003472, WBGene00003911, WBGene00006443, WBGene00013261, WBGene00013355, WBGene00022603, WBGene00022613	kin-18, mek-2, mes-1, mig-15, mtk-1, pak-1, pak-2, sinh-1, gck-3, gck-2, sek-3
GO:0001764_NEURON_MIGRATION	36	0.5	0.388889	Down	0.017	0.0265514	WBGene00000289, WBGene00000424, WBGene00000857, WBGene00001324, WBGene00001328, WBGene00002081, WBGene00003239, WBGene00003241, WBGene00003252, WBGene00003395, WBGene00003397, WBGene00003738, WBGene00004729, WBGene00006776, WBGene00006958, WBGene00008183, WBGene00010776, WBGene00015146	cam-1, ced-10, cwn-1, eor-1, epi-1, ina-1, mig-2, mig-5, mig-21, mom-2, mom-5, nid-1, sax-3, unc-40, wve-1, rin-1, pix-1, abi-1
GO:0030162_REGULATION_OF_PROTEOLYSIS	6	0.666667	0	Down	0.018	0.0279396	WBGene00003209, WBGene00015463, WBGene00016803	mel-26, hpo-9, bath-42
GO:0009957_EPIDERMAL_CELL_FATE_SPECIFICATION	5	0.6	0.4	Down	0.018	0.0279396	WBGene00003026, WBGene00004334	lin-41, ref-1
GO:0033227_DSRNA_TRANSPORT	5	0.6	0	Down	0.018	0.0279396	WBGene00004795, WBGene00006477, WBGene00016251	sid-1, chup-1, C30E1.2
GO:0002119_NEMATODE_LARVAL_DEVELOPMENT	206	0.563107	0.281553	Down	0.018	0.0279396	WBGene00000105, WBGene00000106, WBGene00000156, WBGene00000157, WBGene00000229, WBGene00000406, WBGene00000424, WBGene00000812, WBGene00000836, WBGene00000890, WBGene00000894, WBGene00000900, WBGene00000911, WBGene00000915, WBGene00000939, WBGene00001028, WBGene00001134, WBGene00001186, WBGene00001196, WBGene00001324, WBGene00001372, WBGene00001597, WBGene00001609, WBGene00001949, WBGene00001983,…	alg-1, alg-2, apr-1, aps-2, atp-2, cdk-4, ced-10, csk-1, cul-1, sig-7, dab-1, daf-4, daf-15, daf-21, dcr-1, dnj-10, eat-3, egl-18, egl-30, eor-1, exo-3, gld-3, glp-1, hlh-2, hoe-1, hop-1, hpl-2, hars-1, hsf-1, hsp-60, ima-3, ina-1, ire-1, gon-14, klc-2, ksr-2, lag-1, let-60, let-363, let-526, let-711, lin-3, lin-25, lin-35, lin-45, lrp-1, mca-3, mep-1, mig-15, mtm-6, dcap-2, nmy-2, npp-5, nuo-1, …
GO:0000209_PROTEIN_POLYUBIQUITINATION	45	0.6	0.244444	Down	0.019	0.0292151	WBGene00000500, WBGene00000880, WBGene00003917, WBGene00003967, WBGene00004768, WBGene00006704, WBGene00006710, WBGene00006715, WBGene00006734, WBGene00007643, WBGene00013538, WBGene00015641, WBGene00015642, WBGene00016156, WBGene00016157, WBGene00016158, WBGene00017589, WBGene00018847, WBGene00018964, WBGene00020462, WBGene00020665, WBGene00022262, WBGene00022265, WBGene00022471	chn-1, cyn-4, par-2, pdr-1, sel-11, ubc-7, ubc-15, ubc-20, ufd-2, marc-3, tag-349, C09E7.7, C09E7.8, C27A12.6, C27A12.7, ari-1, F19B10.10, marc-6, F56D2.2, T12E12.1, T22B2.1, Y73C8C.3, Y73C8C.8, Y119C1B.5
GO:0097374_SENSORY_NEURON_AXON_GUIDANCE	5	0.6	0.4	Down	0.019	0.0292151	WBGene00004047, WBGene00004729, WBGene00006776	plx-1, sax-3, unc-40
GO:0035264_MULTICELLULAR_ORGANISM_GROWTH	17	0.588235	0.352941	Down	0.019	0.0292151	WBGene00001134, WBGene00001240, WBGene00002148, WBGene00004768, WBGene00008806, WBGene00008956, WBGene00014222, WBGene00018847, WBGene00022702	eat-3, elo-2, gon-14, sel-11, mboa-7, nekl-3, trpp-3, marc-6, cutc-1
GO:0010468_REGULATION_OF_GENE_EXPRESSION	61	0.557377	0.377049	Down	0.019	0.0292151	WBGene00000231, WBGene00000405, WBGene00000407, WBGene00000898, WBGene00001173, WBGene00001240, WBGene00001411, WBGene00001595, WBGene00001598, WBGene00001599, WBGene00001600, WBGene00001601, WBGene00001609, WBGene00002083, WBGene00002845, WBGene00003218, WBGene00003229, WBGene00003401, WBGene00004057, WBGene00004166, WBGene00004768, WBGene00004806, WBGene00004978, WBGene00006888, WBGene00009921,…	atx-2, cdk-1, cdk-5, daf-2, egl-4, elo-2, fem-1, gld-1, glh-1, glh-2, glh-3, glh-4, glp-1, inf-1, let-711, mep-1, mex-3, mpk-1, pmk-3, pqn-85, sel-11, skp-1, spg-7, vbh-1, F52B5.2, ddx-19, cacn-1, prmt-1, atfs-1, utx-1, F33D11.10, F53H1.1, Y65B4A.6, eel-1
GO:0006099_TRICARBOXYLIC_ACID_CYCLE	25	0.52	0.24	Down	0.02	0.0306515	WBGene00000040, WBGene00000041, WBGene00003162, WBGene00007942, WBGene00009440, WBGene00009812, WBGene00010317, WBGene00016392, WBGene00016844, WBGene00017759, WBGene00018491, WBGene00020679, WBGene00020950	aco-1, aco-2, mdh-2, idh-2, idhg-1, suca-1, idh-1, sdha-2, sucg-1, sucl-2, mdh-1, ogdh-1, dlst-1
GO:0022008_NEUROGENESIS	9	0.222222	0	Down	0.02	0.0306515	WBGene00000814	csn-2
GO:0031532_ACTIN_CYTOSKELETON_REORGANIZATION	5	0.6	0.2	Down	0.021	0.0320253	WBGene00000415, WBGene00000416	ced-1, ced-2
GO:0040029_REGULATION_OF_GENE_EXPRESSION,_EPIGENETIC	6	0.5	0.333333	Down	0.021	0.0320253	WBGene00003222, WBGene00005010, WBGene00019883	mes-4, spr-5, met-2
GO:0006303_DOUBLE-STRAND_BREAK_REPAIR_VIA_NONHOMOLOGOUS_END_JOINING	8	0.625	0.125	Down	0.022	0.0334335	WBGene00000520, WBGene00022237, WBGene00045237	cku-80, Y73B6BL.14, mrt-1
GO:0031167_RRNA_METHYLATION	6	0.5	0	Down	0.022	0.0334335	WBGene00001423, WBGene00019168, WBGene00020189	fib-1, H06I04.3, tfbm-1
GO:0007040_LYSOSOME_ORGANIZATION	15	0.666667	0.266667	Down	0.023	0.0346705	WBGene00000163, WBGene00000164, WBGene00000846, WBGene00003410, WBGene00008052, WBGene00010283, WBGene00011067, WBGene00011083, WBGene00013034, WBGene00021058	apb-3, apm-3, cup-5, mrp-4, ctns-1, ccz-1, vps-11, glo-1, tat-1, vps-18
GO:1903959_REGULATION_OF_ANION_TRANSMEMBRANE_TRANSPORT	9	0.666667	0.222222	Down	0.023	0.0346705	WBGene00000528, WBGene00000532, WBGene00000533, WBGene00013551, WBGene00019900	clh-1, clh-5, clh-6, Y75B8A.16, vdac-1
GO:0006501_C-TERMINAL_PROTEIN_LIPIDATION	5	0.6	0.2	Down	0.023	0.0346705	WBGene00010882, WBGene00014080, WBGene00022152	atg-7, atg-4.2, atg-5
GO:0044804_AUTOPHAGY_OF_NUCLEUS	10	0.5	0.3	Down	0.023	0.0346705	WBGene00000247, WBGene00014080, WBGene00018512, WBGene00022152	bec-1, atg-4.2, trpp-8, atg-5
GO:0048812_NEURON_PROJECTION_MORPHOGENESIS	10	0.5	0.1	Down	0.025	0.0373001	WBGene00000424, WBGene00003009, WBGene00003239, WBGene00003247, WBGene00006839	ced-10, lin-23, mig-2, mig-15, unc-115
GO:0000727_DOUBLE-STRAND_BREAK_REPAIR_VIA_BREAK-INDUCED_REPLICATION	5	0.4	0	Down	0.025	0.0373001	WBGene00009372, WBGene00013768	evl-18, sld-5
GO:0046907_INTRACELLULAR_TRANSPORT	5	0.6	0.2	Down	0.026	0.0387067	WBGene00003795, WBGene00004306, WBGene00017974	npp-9, ran-5, vps-41
GO:0042395_ECDYSIS,_COLLAGEN_AND_CUTICULIN-BASED_CUTICLE	10	0.7	0.3	Down	0.027	0.0399267	WBGene00000788, WBGene00000894, WBGene00003071, WBGene00003553, WBGene00008117, WBGene00013835	cpz-1, dab-1, lrp-1, nas-37, gsr-1, mlt-4
GO:0008544_EPIDERMIS_DEVELOPMENT	9	0.555556	0.333333	Down	0.027	0.0399267	WBGene00003012, WBGene00004047, WBGene00004254, WBGene00004307, WBGene00004308	lin-26, plx-1, pxf-1, rap-1, rap-2
GO:0006357_REGULATION_OF_TRANSCRIPTION_FROM_RNA_POLYMERASE_II_PROMOTER	120	0.433333	0.266667	Down	0.027	0.0399267	WBGene00000249, WBGene00000914, WBGene00001061, WBGene00001081, WBGene00001259, WBGene00001435, WBGene00001436, WBGene00001565, WBGene00001568, WBGene00002245, WBGene00002295, WBGene00003020, WBGene00003164, WBGene00004077, WBGene00004203, WBGene00004343, WBGene00004806, WBGene00005015, WBGene00006349, WBGene00006389, WBGene00006546, WBGene00006579, WBGene00007013, WBGene00007014, WBGene00007015,…	bir-1, daf-19, dpl-1, dpy-22, emb-5, fkh-3, fkh-4, gei-8, snpc-4, lag-1, let-19, lin-35, mdt-6, pop-1, swsn-1, rgr-1, skp-1, spt-5, sur-2, taf-7.2, tbx-9, tlk-1, mdt-8, mdt-10, mdt-11, mdt-18, mdt-19, mdt-22, mdt-21, ruvb-1, rtfo-1, K09A11.1, snfc-5, Y5F2A.4, aptf-2, ZK550.4, ZK1098.2, cebp-2, ets-7, ada-2, mnat-1, ruvb-2, sna-1, Y73B3A.13, bet-1, ZK1127.3, ham-3, arid-1
GO:0051306_MITOTIC_SISTER_CHROMATID_SEPARATION	7	0.571429	0.285714	Down	0.028	0.0411287	WBGene00000549, WBGene00004888, WBGene00010785, WBGene00017132	cls-2, smo-1, top-2, tofu-6
GO:0045454_CELL_REDOX_HOMEOSTASIS	61	0.52459	0.295082	Down	0.028	0.0411287	WBGene00001026, WBGene00001045, WBGene00001073, WBGene00003962, WBGene00003963, WBGene00003964, WBGene00006434, WBGene00006601, WBGene00006937, WBGene00008117, WBGene00008281, WBGene00010794, WBGene00011038, WBGene00011239, WBGene00015168, WBGene00016316, WBGene00017640, WBGene00017829, WBGene00018533, WBGene00020613, WBGene00020917, WBGene00021401, WBGene00021826, WBGene00021933, WBGene00022663,…	dnj-8, dnj-27, dpy-11, pdi-1, pdi-2, pdi-3, prdx-2, tpi-1, wah-1, gsr-1, C53D6.4, dld-1, R05H5.3, pges-2, pdi-6, C32D5.8, F20D6.11, F26F4.9, F47B7.2, T20D4.7, W01B11.6, prdx-6, txl-1, Y55F3AR.2, glrx-21, ZK973.11, glrx-22
GO:0060471_CORTICAL_GRANULE_EXOCYTOSIS	6	0.5	0.166667	Down	0.029	0.0422515	WBGene00003132, WBGene00004269, WBGene00004274	mat-1, rab-6.1, rab-11.1
GO:0008340_DETERMINATION_OF_ADULT_LIFESPAN	218	0.463303	0.288991	Down	0.029	0.0422515	WBGene00000001, WBGene00000083, WBGene00000090, WBGene00000229, WBGene00000240, WBGene00000247, WBGene00000262, WBGene00000467, WBGene00000479, WBGene00000536, WBGene00000537, WBGene00000836, WBGene00000846, WBGene00000869, WBGene00000897, WBGene00000898, WBGene00000900, WBGene00000904, WBGene00000911, WBGene00000913, WBGene00000915, WBGene00001173, WBGene00001196, WBGene00001240, WBGene00001499,…	aap-1, adt-2, age-1, atp-2, pah-1, bec-1, bra-1, cep-1, cgh-1, clk-1, clk-2, cul-1, cup-5, cyc-1, daf-1, daf-2, daf-4, daf-8, daf-15, daf-18, daf-21, egl-4, egl-30, elo-2, fsn-1, gst-10, hcf-1, hel-1, hsf-1, hsp-1, hsp-70, ife-2, kars-1, let-363, mek-1, mml-1, dcap-2, nfi-1, npp-4, npp-7, nuo-1, blmp-1, par-4, par-5, pdr-1, rab-5, rbr-2, rpn-6.1, rps-26, rars-1, set-2, sir-2.1, skn-1, smn-1, raga…
GO:0006366_TRANSCRIPTION_FROM_RNA_POLYMERASE_II_PROMOTER	69	0.434783	0.26087	Down	0.029	0.0422515	WBGene00000123, WBGene00000444, WBGene00000459, WBGene00000460, WBGene00000469, WBGene00001186, WBGene00001609, WBGene00001949, WBGene00003511, WBGene00004136, WBGene00004824, WBGene00006542, WBGene00007048, WBGene00007355, WBGene00007971, WBGene00011367, WBGene00012187, WBGene00012385, WBGene00012694, WBGene00012990, WBGene00013152, WBGene00016140, WBGene00017538, WBGene00017830, WBGene00019246,…	ama-1, ceh-21, ceh-38, ceh-39, ces-2, egl-18, glp-1, hlh-2, mxl-3, pqn-51, F56B3.4, tbp-1, nfx-1, rpb-6, rpb-3, snpc-3.4, rpb-11, Y5F2A.4, Y39B6A.36, sam-10, Y53F4B.5, rpb-2, ceh-49, rpb-8, rpb-5, snpc-3.2, cec-10
GO:0030490_MATURATION_OF_SSU-RRNA	10	0.8	0	Down	0.03	0.0434175	WBGene00003080, WBGene00008934, WBGene00010896, WBGene00013544, WBGene00017435, WBGene00017855, WBGene00018679	lsm-6, F18C12.3, M28.5, Y75B8A.7, F13H8.2, F27C1.6, F52C12.2
GO:0000187_ACTIVATION_OF_MAPK_ACTIVITY	5	0.6	0.2	Down	0.03	0.0434175	WBGene00003185, WBGene00003186, WBGene00004758	mek-1, mek-2, sek-1
GO:0046579_POSITIVE_REGULATION_OF_RAS_PROTEIN_SIGNAL_TRANSDUCTION	8	0.5	0.125	Down	0.03	0.0434175	WBGene00000393, WBGene00002889, WBGene00004214	cdf-1, let-765, ptp-2
GO:0090630_ACTIVATION_OF_GTPASE_ACTIVITY	20	0.45	0.3	Down	0.03	0.0434175	WBGene00007167, WBGene00007849, WBGene00009322, WBGene00009726, WBGene00012894, WBGene00018075, WBGene00020770, WBGene00022880	rbg-3, tbc-19, tbc-3, tbc-13, tbc-17, tbc-11, eat-17, tbc-2
GO:0001522_PSEUDOURIDINE_SYNTHESIS	12	0.666667	0.166667	Down	0.031	0.0446952	WBGene00006473, WBGene00010478, WBGene00012998, WBGene00022046, WBGene00022250	tag-124, K01G5.5, Y48C3A.20, Y66H1A.4, Y73B6BL.29
GO:0007173_EPIDERMAL_GROWTH_FACTOR_RECEPTOR_SIGNALING_PATHWAY	8	0.75	0.125	Down	0.032	0.0458961	WBGene00002335, WBGene00002992, WBGene00002996, WBGene00004829, WBGene00021811	let-60, lin-3, lin-7, sli-1, ral-1
GO:0000413_PROTEIN_PEPTIDYL-PROLYL_ISOMERIZATION	31	0.612903	0.16129	Down	0.032	0.0458961	WBGene00000877, WBGene00000879, WBGene00000880, WBGene00000883, WBGene00000884, WBGene00000885, WBGene00000886, WBGene00000888, WBGene00000889, WBGene00000890, WBGene00000891, WBGene00000892, WBGene00001426, WBGene00001427, WBGene00001428, WBGene00001430, WBGene00001431, WBGene00022185, WBGene00022448	cyn-1, cyn-3, cyn-4, cyn-7, cyn-8, cyn-9, cyn-10, cyn-12, cyn-13, sig-7, cyn-15, cyn-16, fkb-1, fkb-2, fkb-3, fkb-5, fkb-6, Y71H2AM.20, pinn-1
GO:0071028_NUCLEAR_MRNA_SURVEILLANCE	6	0.666667	0	Down	0.033	0.0471505	WBGene00000202, WBGene00018154	exos-4.2, exos-9
GO:0007004_TELOMERE_MAINTENANCE_VIA_TELOMERASE	6	0.666667	0	Down	0.033	0.0471505	WBGene00003417, WBGene00004296, WBGene00004885, WBGene00045237	mrt-2, rad-50, smg-7, mrt-1
GO:1903616_MAPK_CASCADE_INVOLVED_IN_AXON_REGENERATION	8	0.5	0.25	Down	0.033	0.0471505	WBGene00001008, WBGene00003185, WBGene00004057, WBGene00016997	dlk-1, mek-1, pmk-3, cebp-1
GO:0007035_VACUOLAR_ACIDIFICATION	9	0.555556	0.222222	Down	0.034	0.0483942	WBGene00004313, WBGene00006768, WBGene00006913, WBGene00006914, WBGene00006916	rbc-1, unc-32, vha-4, vha-5, vha-7
GO:0060290_TRANSDIFFERENTIATION	10	0.6	0.3	Down	0.035	0.0495572	WBGene00001088, WBGene00004782, WBGene00006474, WBGene00009924, WBGene00012458, WBGene00017683	dpy-30, set-2, wdr-5.1, cfp-1, ash-2, rbbp-5
GO:0090727_POSITIVE_REGULATION_OF_BROOD_SIZE	7	0.571429	0.285714	Down	0.035	0.0495572	WBGene00000406, WBGene00000423, WBGene00003020, WBGene00003026	cdk-4, ced-9, lin-35, lin-41
GO:0006689_GANGLIOSIDE_CATABOLIC_PROCESS	6	0	1	Up	0.001	0.00192614	WBGene00007343, WBGene00007344, WBGene00007934, WBGene00016133, WBGene00017745, WBGene00021095	C05E7.1, C05E7.2, C34E7.4, C26B9.3, F23F1.4, mlt-8
GO:0016998_CELL_WALL_MACROMOLECULE_CATABOLIC_PROCESS	5	0	1	Up	0.001	0.00192614	WBGene00003093, WBGene00003094, WBGene00003095, WBGene00007425, WBGene00020270	lys-4, lys-5, lys-6, C08B6.4, T05H4.7
GO:0009612_RESPONSE_TO_MECHANICAL_STIMULUS	16	0.125	0.875	Up	0.001	0.00192614	WBGene00001135, WBGene00001172, WBGene00001612, WBGene00003166, WBGene00003169, WBGene00003171, WBGene00003174, WBGene00003175, WBGene00003889, WBGene00012005	eat-4, egl-3, glr-1, mec-2, mec-5, mec-7, mec-10, mec-12, osm-9, jun-1
GO:0061096_NEGATIVE_REGULATION_OF_TURNING_BEHAVIOR_INVOLVED_IN_MATING	7	0.142857	0.857143	Up	0.001	0.00192614	WBGene00001135, WBGene00001172, WBGene00001451, WBGene00001455, WBGene00001463	eat-4, egl-3, flp-8, flp-12, flp-20
GO:0038083_PEPTIDYL-TYROSINE_AUTOPHOSPHORYLATION	43	0.116279	0.837209	Up	0.001	0.00192614	WBGene00001487, WBGene00002193, WBGene00002198, WBGene00002204, WBGene00002206, WBGene00002208, WBGene00004962, WBGene00009039, WBGene00009160, WBGene00010712, WBGene00011039, WBGene00012010, WBGene00012011, WBGene00012172, WBGene00012632, WBGene00012785, WBGene00013475, WBGene00013801, WBGene00015994, WBGene00016085, WBGene00016416, WBGene00016462, WBGene00016954, WBGene00017736, WBGene00018999,…	frk-1, kin-5, kin-14, kin-21, kin-24, kin-26, spe-8, F22B3.8, F26E4.5, K09B11.5, R05H5.4, T25B9.4, T25B9.5, W01B6.5, Y38H6C.20, Y43C5B.2, Y69E1A.3, Y116A8C.24, C18H7.4, C25A8.5, C34F11.5, C35E7.10, C55C3.4, F23C8.7, F57B9.8, F59A3.8, R11E3.1, T06C10.3, T21G5.1, Y47G6A.5, Y52D5A.2, ZC581.7, ZK622.1
GO:0006833_WATER_TRANSPORT	6	0.166667	0.833333	Up	0.001	0.00192614	WBGene00000170, WBGene00000172, WBGene00000174	aqp-2, aqp-4, aqp-6
GO:0071244_CELLULAR_RESPONSE_TO_CARBON_DIOXIDE	6	0.166667	0.833333	Up	0.001	0.00192614	WBGene00001189, WBGene00001459, WBGene00003739, WBGene00003752, WBGene00006767	egl-21, flp-16, nlp-1, nlp-14, unc-31
GO:1903745_NEGATIVE_REGULATION_OF_PHARYNGEAL_PUMPING	6	0.166667	0.833333	Up	0.001	0.00192614	WBGene00001189, WBGene00001459, WBGene00003739, WBGene00003752, WBGene00006767	egl-21, flp-16, nlp-1, nlp-14, unc-31
GO:0008360_REGULATION_OF_CELL_SHAPE	95	0.0947368	0.831579	Up	0.001	0.00192614	WBGene00002203, WBGene00004048, WBGene00004960, WBGene00007049, WBGene00007269, WBGene00007305, WBGene00007335, WBGene00007448, WBGene00007563, WBGene00007777, WBGene00007791, WBGene00008235, WBGene00008423, WBGene00008662, WBGene00009115, WBGene00009324, WBGene00009402, WBGene00010366, WBGene00010719, WBGene00010874, WBGene00010883, WBGene00011191, WBGene00011466, WBGene00012169, WBGene00012307,…	kin-20, plx-2, spe-6, tag-191, C03C10.2, C04G2.2, C05C12.1, C08F8.6, C14A4.13, C27D8.1, C28A5.6, C50F4.10, D2045.5, F10G8.2, F25F2.1, F32B6.10, F35C11.3, H05L14.1, K09E4.1, M05D6.1, M7.7, R10D12.10, T05C12.1, W01B6.2, W06F12.3, Y38H8A.3, Y39G8C.2, Y111B2A.27, ZK507.1, ZK507.3, ZK596.2, ZK666.8, B0207.7, B0218.5, C09B9.4, C09D4.3, C17C3.11, C25H3.1, C34B2.3, C38C3.4, C39H7.1, C49C8.1, C55B7.10, C5…
GO:0006936_MUSCLE_CONTRACTION	17	0.117647	0.823529	Up	0.001	0.00192614	WBGene00001395, WBGene00002179, WBGene00002348, WBGene00002978, WBGene00003934, WBGene00006584, WBGene00006585, WBGene00006586, WBGene00006589, WBGene00006672, WBGene00006764, WBGene00006789	fat-3, jph-1, myo-1, lev-11, pat-10, tni-1, tni-3, tni-4, tnt-4, twk-18, unc-27, unc-54
GO:0007169_TRANSMEMBRANE_RECEPTOR_PROTEIN_TYROSINE_KINASE_SIGNALING_PATHWAY	46	0.173913	0.804348	Up	0.001	0.00192614	WBGene00001487, WBGene00002193, WBGene00002198, WBGene00002204, WBGene00002206, WBGene00002208, WBGene00002299, WBGene00004962, WBGene00009039, WBGene00009160, WBGene00010712, WBGene00011039, WBGene00012010, WBGene00012011, WBGene00012172, WBGene00012632, WBGene00012785, WBGene00013475, WBGene00013801, WBGene00015994, WBGene00016085, WBGene00016416, WBGene00016462, WBGene00016954, WBGene00017736,…	frk-1, kin-5, kin-14, kin-21, kin-24, kin-26, let-23, spe-8, F22B3.8, F26E4.5, K09B11.5, R05H5.4, T25B9.4, T25B9.5, W01B6.5, Y38H6C.20, Y43C5B.2, Y69E1A.3, Y116A8C.24, C18H7.4, C25A8.5, C34F11.5, C35E7.10, C55C3.4, F23C8.7, F57B9.8, F59A3.8, R11E3.1, T06C10.3, T21G5.1, Y47G6A.5, Y52D5A.2, ZC581.7, ZK622.1
GO:0007218_NEUROPEPTIDE_SIGNALING_PATHWAY	95	0.0842105	0.8	Up	0.001	0.00192614	WBGene00001444, WBGene00001446, WBGene00001447, WBGene00001448, WBGene00001449, WBGene00001450, WBGene00001451, WBGene00001452, WBGene00001454, WBGene00001456, WBGene00001457, WBGene00001459, WBGene00001460, WBGene00001461, WBGene00001462, WBGene00001464, WBGene00003740, WBGene00003741, WBGene00003742, WBGene00003743, WBGene00003744, WBGene00003745, WBGene00003746, WBGene00003747, WBGene00003748,…	flp-1, flp-3, flp-4, flp-5, flp-6, flp-7, flp-8, flp-9, flp-11, flp-13, flp-14, flp-16, flp-17, flp-18, flp-19, flp-21, nlp-2, nlp-3, nlp-4, nlp-5, nlp-6, nlp-7, nlp-8, nlp-9, nlp-10, nlp-11, nlp-13, nlp-14, nlp-15, nlp-16, nlp-17, nlp-18, nlp-19, nlp-20, nlp-21, nlp-24, nlp-25, nlp-28, nlp-29, nlp-30, nlp-31, nlp-32, nlp-33, npr-1, npr-2, tkr-3, npr-16, nlp-38, nlp-41, nlp-35, nlp-39, gnrr-6, fl…
GO:1905789_POSITIVE_REGULATION_OF_DETECTION_OF_MECHANICAL_STIMULUS_INVOLVED_IN_SENSORY_PERCEPTION_OF_TOUCH	10	0.2	0.8	Up	0.001	0.00192614	WBGene00003166, WBGene00003169, WBGene00003171, WBGene00003174, WBGene00003175	mec-2, mec-5, mec-7, mec-10, mec-12
GO:1905792_POSITIVE_REGULATION_OF_MECHANOSENSORY_BEHAVIOR	10	0.2	0.8	Up	0.001	0.00192614	WBGene00003166, WBGene00003169, WBGene00003171, WBGene00003174, WBGene00003175	mec-2, mec-5, mec-7, mec-10, mec-12
GO:0030317_FLAGELLATED_SPERM_MOTILITY	5	0	0.8	Up	0.001	0.00192614	WBGene00001414, WBGene00004964, WBGene00020187, WBGene00021113	fer-1, spe-10, gsp-4, gsp-3
GO:0016043_CELLULAR_COMPONENT_ORGANIZATION	5	0	0.8	Up	0.001	0.00192614	WBGene00002280, WBGene00010425, WBGene00018976, WBGene00021698	let-2, lpin-1, daam-1, frl-1
GO:0090325_REGULATION_OF_LOCOMOTION_INVOLVED_IN_LOCOMOTORY_BEHAVIOR	9	0.222222	0.777778	Up	0.001	0.00192614	WBGene00000484, WBGene00001172, WBGene00001538, WBGene00004368, WBGene00006767, WBGene00013042, WBGene00020572	che-2, egl-3, gcy-12, ric-19, unc-31, cccp-1, rund-1
GO:0007286_SPERMATID_DEVELOPMENT	12	0.166667	0.75	Up	0.001	0.00192614	WBGene00004958, WBGene00004962, WBGene00004964, WBGene00004966, WBGene00004969, WBGene00004971, WBGene00004973, WBGene00004974, WBGene00013747	spe-4, spe-8, spe-10, spe-12, spe-15, spe-17, spe-27, spe-29, spe-19
GO:0030182_NEURON_DIFFERENTIATION	12	0.166667	0.75	Up	0.001	0.00192614	WBGene00000438, WBGene00000448, WBGene00000476, WBGene00001208, WBGene00001210, WBGene00002988, WBGene00003029, WBGene00006652	ceh-14, pros-1, cfi-1, egl-44, egl-46, lim-6, lin-44, ttx-1
GO:1904731_POSITIVE_REGULATION_OF_INTESTINAL_LIPID_ABSORPTION	7	0	0.714286	Up	0.001	0.00192614	WBGene00000086, WBGene00000088, WBGene00001373, WBGene00003943, WBGene00012857	aex-3, aex-5, exp-1, pbo-4, pbo-5
GO:0006470_PROTEIN_DEPHOSPHORYLATION	165	0.218182	0.70303	Up	0.001	0.00192614	WBGene00000389, WBGene00002048, WBGene00003969, WBGene00004083, WBGene00004084, WBGene00004184, WBGene00004213, WBGene00004215, WBGene00006527, WBGene00007054, WBGene00007302, WBGene00007354, WBGene00007415, WBGene00007610, WBGene00007699, WBGene00007700, WBGene00007763, WBGene00008124, WBGene00008661, WBGene00009054, WBGene00009079, WBGene00009101, WBGene00009129, WBGene00009401, WBGene00009492,…	cdc-25.4, ida-1, pef-1, pph-1, pph-2, T19D2.2, ptp-1, ptp-3, tax-6, scpl-1, C04F12.8, C06A1.3, C07E3.4, C15H7.3, C24H11.1, C24H11.2, C27B7.6, C47A4.3, F10G8.1, F22D6.9, F23B12.1, F25B3.4, F25H5.7, F35C11.2, F36H1.3, F38H4.4, F40G12.10, dep-1, F49E11.7, F52H3.6, F54F12.1, F55H12.5, F58G1.3, ptp-4, K07F5.6, K07F5.8, M05B5.1, M05D6.3, R08A2.2, T04F3.3, T13H5.1, T16G12.7, T22C1.8, ppm-2, T25B9.2, T28…
GO:0042127_REGULATION_OF_CELL_PROLIFERATION	54	0.277778	0.685185	Up	0.001	0.00192614	WBGene00002193, WBGene00002198, WBGene00002204, WBGene00002206, WBGene00002208, WBGene00004962, WBGene00009039, WBGene00009160, WBGene00010712, WBGene00011039, WBGene00012005, WBGene00012010, WBGene00012011, WBGene00012172, WBGene00012632, WBGene00012785, WBGene00013475, WBGene00013801, WBGene00015994, WBGene00016085, WBGene00016416, WBGene00016462, WBGene00016954, WBGene00017736, WBGene00018999,…	kin-5, kin-14, kin-21, kin-24, kin-26, spe-8, F22B3.8, F26E4.5, K09B11.5, R05H5.4, jun-1, T25B9.4, T25B9.5, W01B6.5, Y38H6C.20, Y43C5B.2, Y69E1A.3, Y116A8C.24, C18H7.4, C25A8.5, C34F11.5, C35E7.10, C55C3.4, F23C8.7, F57B9.8, F59A3.8, R11E3.1, T06C10.3, sav-1, T21G5.1, Y47G6A.5, Y52D5A.2, ZC581.7, ZK622.1
GO:0017158_REGULATION_OF_CALCIUM_ION-DEPENDENT_EXOCYTOSIS	12	0.0833333	0.666667	Up	0.001	0.00192614	WBGene00004316, WBGene00004921, WBGene00004923, WBGene00004926, WBGene00006306, WBGene00008438, WBGene00011682	rbf-1, snt-1, snt-3, snt-6, sue-1, DH11.5, snt-7
GO:0042742_DEFENSE_RESPONSE_TO_BACTERIUM	9	0.333333	0.666667	Up	0.001	0.00192614	WBGene00000013, WBGene00003767, WBGene00003769, WBGene00006575, WBGene00016669, WBGene00016670	abf-2, nlp-29, nlp-31, tir-1, ilys-2, ilys-3
GO:0042744_HYDROGEN_PEROXIDE_CATABOLIC_PROCESS	6	0.166667	0.666667	Up	0.001	0.00192614	WBGene00000253, WBGene00000830, WBGene00000831, WBGene00013220	bli-3, ctl-1, ctl-2, ctl-3
GO:0018105_PEPTIDYL-SERINE_PHOSPHORYLATION	140	0.228571	0.657143	Up	0.001	0.00192614	WBGene00000103, WBGene00000518, WBGene00000553, WBGene00002203, WBGene00004033, WBGene00004719, WBGene00004789, WBGene00004960, WBGene00006599, WBGene00006759, WBGene00007049, WBGene00007269, WBGene00007305, WBGene00007335, WBGene00007448, WBGene00007563, WBGene00007777, WBGene00007791, WBGene00008235, WBGene00008423, WBGene00008662, WBGene00009115, WBGene00009324, WBGene00009326, WBGene00009402,…	akt-2, ckk-1, cmk-1, kin-20, pkc-2, sad-1, sgk-1, spe-6, tpa-1, unc-22, tag-191, C03C10.2, C04G2.2, C05C12.1, C08F8.6, C14A4.13, C27D8.1, C28A5.6, C50F4.10, D2045.5, F10G8.2, F25F2.1, F32B6.10, F32D8.1, F35C11.3, H05L14.1, K09E4.1, M03C11.1, M05D6.1, M7.7, R10D12.10, T05C12.1, W01B6.2, W06F12.3, Y38H8A.3, Y39G8B.5, Y39G8C.2, Y111B2A.27, ZK507.1, ZK507.3, ZK596.2, ZK666.8, B0207.7, B0218.5, C09B9.…
GO:0050830_DEFENSE_RESPONSE_TO_GRAM-POSITIVE_BACTERIUM	55	0.145455	0.654545	Up	0.001	0.00192614	WBGene00000013, WBGene00000238, WBGene00000253, WBGene00000936, WBGene00002271, WBGene00002980, WBGene00002981, WBGene00003093, WBGene00003094, WBGene00003096, WBGene00004986, WBGene00004987, WBGene00004988, WBGene00004990, WBGene00006418, WBGene00008233, WBGene00009215, WBGene00009226, WBGene00010790, WBGene00014046, WBGene00015052, WBGene00016669, WBGene00016670, WBGene00017364, WBGene00018384,…	abf-2, bar-1, bli-3, dbl-1, lec-8, lgg-1, lgg-2, lys-4, lys-5, lys-7, spp-1, spp-2, spp-3, spp-5, tag-38, C50F4.8, thn-2, cyp-37B1, sodh-1, clec-60, clec-52, ilys-2, ilys-3, clec-7, F43C11.7, clec-78, F53A9.8, R08F11.7, math-38, hlh-30, clec-70, clec-71, clec-82, clec-172
GO:0050832_DEFENSE_RESPONSE_TO_FUNGUS	23	0.173913	0.652174	Up	0.001	0.00192614	WBGene00000013, WBGene00000253, WBGene00000556, WBGene00000558, WBGene00000936, WBGene00003096, WBGene00003767, WBGene00003769, WBGene00003771, WBGene00004857, WBGene00006575, WBGene00006599, WBGene00007395, WBGene00015303, WBGene00044900	abf-2, bli-3, cnc-2, cnc-4, dbl-1, lys-7, nlp-29, nlp-31, nlp-33, sma-3, tir-1, tpa-1, dcar-1, rga-6, cnc-11
GO:0043085_POSITIVE_REGULATION_OF_CATALYTIC_ACTIVITY	17	0.176471	0.647059	Up	0.001	0.00192614	WBGene00004992, WBGene00004993, WBGene00004995, WBGene00004998, WBGene00007343, WBGene00007344, WBGene00007934, WBGene00016133, WBGene00017745, WBGene00021095, WBGene00044607	spp-7, spp-8, spp-10, spp-13, C05E7.1, C05E7.2, C34E7.4, C26B9.3, F23F1.4, mlt-8, K02A11.4
GO:0006937_REGULATION_OF_MUSCLE_CONTRACTION	33	0.151515	0.636364	Up	0.001	0.00192614	WBGene00000042, WBGene00001172, WBGene00001189, WBGene00001444, WBGene00001461, WBGene00003369, WBGene00003370, WBGene00003495, WBGene00003807, WBGene00006587, WBGene00006589, WBGene00006756, WBGene00006765, WBGene00006767, WBGene00006822, WBGene00006830, WBGene00011392, WBGene00012073	acr-2, egl-3, egl-21, flp-1, flp-18, mlc-1, mlc-2, mup-2, npr-1, tnt-2, tnt-4, unc-17, unc-29, unc-31, unc-93, unc-103, sbt-1, cpd-2
GO:0018996_MOLTING_CYCLE,_COLLAGEN_AND_CUTICULIN-BASED_CUTICLE	59	0.288136	0.627119	Up	0.001	0.00192614	WBGene00000902, WBGene00001089, WBGene00003539, WBGene00003540, WBGene00003541, WBGene00003542, WBGene00003544, WBGene00003545, WBGene00003546, WBGene00003547, WBGene00003549, WBGene00003550, WBGene00003551, WBGene00003552, WBGene00003554, WBGene00003623, WBGene00004210, WBGene00004216, WBGene00004218, WBGene00004219, WBGene00004220, WBGene00004222, WBGene00004224, WBGene00004225, WBGene00004226,…	daf-6, dre-1, nas-20, nas-21, nas-22, nas-23, nas-25, nas-27, nas-28, nas-29, nas-31, nas-32, nas-33, nas-36, nas-38, nhr-25, ptc-3, ptr-1, ptr-3, ptr-4, ptr-5, ptr-8, ptr-10, ptr-11, ptr-12, ptr-17, ptr-18, ptr-19, ptr-20, ptr-22, ptr-23, qua-1, toh-1, unc-104, bed-3, noah-2, noah-1
GO:0043050_PHARYNGEAL_PUMPING	16	0.25	0.625	Up	0.001	0.00192614	WBGene00001132, WBGene00001395, WBGene00002348, WBGene00003524, WBGene00003525, WBGene00003526, WBGene00006586, WBGene00006772, WBGene00006789, WBGene00016197	alp-1, fat-3, myo-1, nas-5, nas-6, nas-7, tni-4, unc-36, unc-54, pxl-1
GO:0045087_INNATE_IMMUNE_RESPONSE	274	0.189781	0.620438	Up	0.001	0.00192614	WBGene00000103, WBGene00000150, WBGene00000169, WBGene00000556, WBGene00000558, WBGene00000936, WBGene00001250, WBGene00001345, WBGene00001398, WBGene00001487, WBGene00001753, WBGene00001754, WBGene00001786, WBGene00002094, WBGene00002193, WBGene00002198, WBGene00002204, WBGene00002206, WBGene00002208, WBGene00003094, WBGene00003096, WBGene00003400, WBGene00003480, WBGene00003702, WBGene00003995,…	akt-2, apm-1, aqp-1, cnc-2, cnc-4, dbl-1, elt-2, fos-1, fat-6, frk-1, gst-5, gst-6, gst-38, ins-11, kin-5, kin-14, kin-21, kin-24, kin-26, lys-5, lys-7, dapk-1, klf-3, nhr-112, pgp-1, pgp-3, pqm-1, prx-11, skr-3, sma-3, spe-8, spp-1, spp-3, spp-18, tir-1, C08E8.4, C10C5.2, C18E9.9, C25D7.5, dod-24, C50F4.9, C55A6.7, F01D5.1, F01D5.3, F01D5.5, F10A3.4, F20C5.4, F20G2.5, F22B3.8, F26E4.5, gpx-1, th…
GO:0006836_NEUROTRANSMITTER_TRANSPORT	33	0.30303	0.606061	Up	0.001	0.00192614	WBGene00000934, WBGene00001115, WBGene00001135, WBGene00003387, WBGene00004368, WBGene00004901, WBGene00004902, WBGene00004904, WBGene00004906, WBGene00004908, WBGene00004909, WBGene00006062, WBGene00006372, WBGene00006756, WBGene00006783, WBGene00006798, WBGene00018980, WBGene00022271	dat-1, dyb-1, eat-4, mod-5, ric-19, snf-2, snf-3, snf-5, snf-7, snf-9, snf-10, stn-1, syx-2, unc-17, unc-47, unc-64, F56F4.3, cpx-1
GO:0016311_DEPHOSPHORYLATION	137	0.270073	0.605839	Up	0.001	0.00192614	WBGene00002048, WBGene00004023, WBGene00004084, WBGene00004184, WBGene00004213, WBGene00004215, WBGene00007054, WBGene00007302, WBGene00007548, WBGene00007610, WBGene00008661, WBGene00008801, WBGene00008802, WBGene00008804, WBGene00009129, WBGene00009401, WBGene00009492, WBGene00009548, WBGene00009605, WBGene00009717, WBGene00010072, WBGene00010411, WBGene00010425, WBGene00010558, WBGene00010634,…	ida-1, pho-4, pph-2, T19D2.2, ptp-1, ptp-3, scpl-1, C04F12.8, C13C4.4, C15H7.3, F10G8.1, acp-3, acp-2, acp-4, F25H5.7, F35C11.2, F36H1.3, F38H4.4, F40G12.10, dep-1, F54F12.1, H25K10.1, lpin-1, ptp-4, K07F5.6, K07F5.8, M05B5.1, pho-8, T04F3.3, T13H5.1, T22C1.8, T28F4.3, W01B6.6, Y39B6A.18, Y39B6A.30, Y57G11C.6, Y62F5A.10, Y80D3A.8, Y105C5B.3, Y105C5B.15, Y113G7C.1, ZK809.1, B0207.1, C02B10.6, C17H…
GO:0043058_REGULATION_OF_BACKWARD_LOCOMOTION	10	0.2	0.6	Up	0.001	0.00192614	WBGene00000037, WBGene00000238, WBGene00001172, WBGene00001612, WBGene00006062, WBGene00006784	ace-3, bar-1, egl-3, glr-1, stn-1, unc-49
GO:0001508_ACTION_POTENTIAL	5	0	0.6	Up	0.001	0.00192614	WBGene00000233, WBGene00001452, WBGene00001519	avr-15, flp-9, gar-3
GO:0006072_GLYCEROL-3-PHOSPHATE_METABOLIC_PROCESS	5	0.6	0.4	Up	0.001	0.00192614	WBGene00013049, WBGene00020007	Y50E8A.6, R11F4.1
GO:0043266_REGULATION_OF_POTASSIUM_ION_TRANSPORT	5	0	0.6	Up	0.001	0.00192614	WBGene00006822, WBGene00019282, WBGene00020282	unc-93, mps-2, mps-3
GO:0043410_POSITIVE_REGULATION_OF_MAPK_CASCADE	5	0.2	0.6	Up	0.001	0.00192614	WBGene00003464, WBGene00003466, WBGene00006620	msp-77, msp-79, svh-1
GO:0009407_TOXIN_CATABOLIC_PROCESS	5	0.2	0.6	Up	0.001	0.00192614	WBGene00001792, WBGene00019636, WBGene00043097	gst-44, gsto-3, C02D5.4
GO:0015671_OXYGEN_TRANSPORT	21	0.047619	0.571429	Up	0.001	0.00192614	WBGene00008256, WBGene00009917, WBGene00011296, WBGene00011839, WBGene00011913, WBGene00012441, WBGene00014030, WBGene00016024, WBGene00016215, WBGene00020279	glb-12, glb-18, glb-21, T19C4.5, glb-26, glb-28, glb-1, glb-7, glb-10, glb-25
GO:1905910_NEGATIVE_REGULATION_OF_DAUER_ENTRY	7	0.142857	0.571429	Up	0.001	0.00192614	WBGene00001172, WBGene00002087, WBGene00002232	egl-3, ins-4, kpc-1
GO:0016042_LIPID_CATABOLIC_PROCESS	34	0.352941	0.558824	Up	0.001	0.00192614	WBGene00003906, WBGene00004037, WBGene00004038, WBGene00004045, WBGene00009773, WBGene00010062, WBGene00010915, WBGene00011321, WBGene00013950, WBGene00015241, WBGene00015484, WBGene00016207, WBGene00016288, WBGene00018411, WBGene00020016, WBGene00021852, WBGene00022642, WBGene00044468	paf-1, plc-2, plc-3, pll-1, lipl-2, lipl-1, M110.7, fil-1, ZK262.3, B0524.2, atgl-1, C29E4.10, C31H1.5, F44B9.10, lipl-3, Y54F10AM.8, lipl-5, Y69A2AL.2
GO:0017121_PHOSPHOLIPID_SCRAMBLING	9	0.222222	0.555556	Up	0.001	0.00192614	WBGene00009753, WBGene00013052, WBGene00019530, WBGene00019531, WBGene00235369	scrm-6, scrm-7, scrm-8, scrm-5, K08D10.18
GO:0045887_POSITIVE_REGULATION_OF_SYNAPTIC_GROWTH_AT_NEUROMUSCULAR_JUNCTION	9	0.222222	0.555556	Up	0.001	0.00192614	WBGene00000088, WBGene00001172, WBGene00001189, WBGene00002232, WBGene00006831	aex-5, egl-3, egl-21, kpc-1, unc-104
GO:0006468_PROTEIN_PHOSPHORYLATION	414	0.321256	0.516908	Up	0.001	0.00192614	WBGene00000103, WBGene00000518, WBGene00000553, WBGene00001121, WBGene00001160, WBGene00001184, WBGene00001487, WBGene00001529, WBGene00001530, WBGene00001532, WBGene00001537, WBGene00001538, WBGene00001539, WBGene00001541, WBGene00001544, WBGene00001547, WBGene00001550, WBGene00001994, WBGene00002177, WBGene00002178, WBGene00002187, WBGene00002188, WBGene00002189, WBGene00002193, WBGene00002195,…	akt-2, ckk-1, cmk-1, dyf-5, efk-1, egl-15, frk-1, gcy-2, gcy-3, gcy-5, gcy-11, gcy-12, gcy-13, gcy-15, gcy-19, gcy-22, gcy-27, hpk-1, jkk-1, jnk-1, kgb-1, kgb-2, kin-1, kin-5, kin-9, kin-14, kin-16, kin-20, kin-21, kin-24, kin-26, let-23, lit-1, mbk-1, dapk-1, mpk-2, pat-4, pkc-2, prk-2, sad-1, scd-2, sgk-1, sma-5, spe-6, spe-8, tpa-1, unc-22, unc-51, ver-1, tag-191, B0198.3, C03C10.2, C04G2.2, C…
GO:0006633_FATTY_ACID_BIOSYNTHETIC_PROCESS	34	0.5	0.323529	Up	0.001	0.00192614	WBGene00001239, WBGene00001242, WBGene00001245, WBGene00001246, WBGene00001395, WBGene00001397, WBGene00001398, WBGene00001399, WBGene00007210, WBGene00009903, WBGene00012970	elo-1, elo-4, elo-7, elo-8, fat-3, fat-5, fat-6, fat-7, agmo-1, F49E12.10, Y48A6B.9
GO:2000294_POSITIVE_REGULATION_OF_DEFECATION	10	0.3	0.5	Up	0.001	0.00192614	WBGene00000086, WBGene00000088, WBGene00000089, WBGene00001189, WBGene00022276	aex-3, aex-5, aex-6, egl-21, nlp-40
GO:0006680_GLUCOSYLCERAMIDE_CATABOLIC_PROCESS	6	0.333333	0.5	Up	0.001	0.00192614	WBGene00016335, WBGene00016340, WBGene00021160	gba-1, gba-2, gba-4
GO:0016125_STEROL_METABOLIC_PROCESS	6	0.166667	0.5	Up	0.001	0.00192614	WBGene00019166, WBGene00020784, WBGene00022650	tat-2, tat-4, ZK84.2
GO:0098869_CELLULAR_OXIDANT_DETOXIFICATION	49	0.326531	0.44898	Up	0.001	0.00192614	WBGene00000253, WBGene00000830, WBGene00000831, WBGene00001784, WBGene00007516, WBGene00007517, WBGene00008905, WBGene00009165, WBGene00011274, WBGene00011495, WBGene00011530, WBGene00013220, WBGene00015553, WBGene00015841, WBGene00017968, WBGene00019717, WBGene00019846, WBGene00019970, WBGene00021796, WBGene00022743	bli-3, ctl-1, ctl-2, gst-36, gpx-5, gpx-3, F17B5.1, gpx-1, R53.5, T05F1.11, T06D8.10, ctl-3, trxr-1, skpo-2, skpo-3, trx-3, gpx-7, R08F11.7, Y52E8A.3, mlt-7
GO:0006906_VESICLE_FUSION	29	0.310345	0.448276	Up	0.001	0.00192614	WBGene00004316, WBGene00004898, WBGene00004899, WBGene00004921, WBGene00004923, WBGene00004924, WBGene00004926, WBGene00006306, WBGene00007200, WBGene00008438, WBGene00011682, WBGene00044062	rbf-1, snb-2, snb-5, snt-1, snt-3, snt-4, snt-6, sue-1, vamp-8, DH11.5, snt-7, snb-6
GO:0030154_CELL_DIFFERENTIATION	188	0.420213	0.420213	Up	0.001	0.00192614	WBGene00000149, WBGene00000431, WBGene00000438, WBGene00001208, WBGene00001250, WBGene00001252, WBGene00001253, WBGene00001401, WBGene00001414, WBGene00001438, WBGene00001439, WBGene00002187, WBGene00002193, WBGene00002198, WBGene00002204, WBGene00002206, WBGene00002208, WBGene00003001, WBGene00004013, WBGene00004048, WBGene00004949, WBGene00004960, WBGene00004962, WBGene00004964, WBGene00004965,…	apl-1, ceh-6, ceh-14, egl-44, elt-2, elt-4, elt-6, fbf-1, fer-1, fkh-6, fkh-7, kgb-1, kin-5, kin-14, kin-21, kin-24, kin-26, lin-12, pha-4, plx-2, sox-2, spe-6, spe-8, spe-10, spe-11, spe-17, spe-27, syd-1, tir-1, unc-51, unc-64, unc-105, vab-8, xol-1, F22B3.8, F26E4.5, K09B11.5, R05H5.4, T25B9.4, T25B9.5, W01B6.5, Y38H6C.20, Y43C5B.2, Y57A10A.23, Y69E1A.3, Y116A8C.24, ceh-48, elt-7, C18H7.4, C25…
GO:0006665_SPHINGOLIPID_METABOLIC_PROCESS	29	0.344828	0.37931	Up	0.001	0.00192614	WBGene00000212, WBGene00000213, WBGene00004995, WBGene00006505, WBGene00010769, WBGene00016207, WBGene00016335, WBGene00016340, WBGene00017625, WBGene00018398, WBGene00021160	asm-2, asm-3, spp-10, lagr-1, asah-1, C29E4.10, gba-1, gba-2, cgt-2, sptl-2, gba-4
GO:0007258_JUN_PHOSPHORYLATION	5	0	1	Up	0.002	0.00422576	WBGene00002178, WBGene00002187, WBGene00002188, WBGene00008200, WBGene00013091	jnk-1, kgb-1, kgb-2, C49C3.10, Y51B9A.9
GO:0007213_G-PROTEIN_COUPLED_ACETYLCHOLINE_RECEPTOR_SIGNALING_PATHWAY	7	0	0.857143	Up	0.002	0.00422576	WBGene00001517, WBGene00001518, WBGene00001519, WBGene00001680, WBGene00002235, WBGene00018304	gar-1, gar-2, gar-3, gpb-2, kqt-3, agr-1
GO:0019236_RESPONSE_TO_PHEROMONE	6	0.166667	0.833333	Up	0.002	0.00422576	WBGene00000991, WBGene00007595, WBGene00013284, WBGene00015354	dhs-28, C15A7.2, daf-22, snet-1
GO:0033692_CELLULAR_POLYSACCHARIDE_BIOSYNTHETIC_PROCESS	31	0.0645161	0.806452	Up	0.002	0.00422576	WBGene00007177, WBGene00007460, WBGene00008077, WBGene00009413, WBGene00009609, WBGene00010171, WBGene00010172, WBGene00010949, WBGene00011515, WBGene00011960, WBGene00012068, WBGene00017061, WBGene00017114, WBGene00018142, WBGene00018143, WBGene00018573, WBGene00019579, WBGene00019580, WBGene00019849, WBGene00020370, WBGene00020977, WBGene00044393, WBGene00044617	oac-1, C08F11.13, oac-8, oac-19, oac-27, oac-35, oac-36, M195.4, oac-42, oac-48, oac-49, oac-12, E03H12.7, oac-22, oac-23, oac-30, oac-57, oac-58, oac-40, T08H10.3, oac-52, ZK1248.20, bus-1
GO:0007179_TRANSFORMING_GROWTH_FACTOR_BETA_RECEPTOR_SIGNALING_PATHWAY	15	0.2	0.8	Up	0.002	0.00422576	WBGene00000899, WBGene00000901, WBGene00004856, WBGene00004857, WBGene00004858, WBGene00006445, WBGene00014215, WBGene00020649, WBGene00021834	daf-3, daf-5, sma-2, sma-3, sma-4, tag-68, obr-3, sma-10, mab-31
GO:1904659_GLUCOSE_TRANSMEMBRANE_TRANSPORT	5	0	0.8	Up	0.002	0.00422576	WBGene00010811, WBGene00013074, WBGene00020340	hmit-1.3, hmit-1.2, T08B1.1
GO:0006727_OMMOCHROME_BIOSYNTHETIC_PROCESS	8	0.25	0.75	Up	0.002	0.00422576	WBGene00007060, WBGene00007631, WBGene00008950, WBGene00012925, WBGene00015479, WBGene00017179	wht-6, wht-3, wht-5, wht-8, wht-1, wht-4
GO:0035335_PEPTIDYL-TYROSINE_DEPHOSPHORYLATION	107	0.186916	0.747664	Up	0.002	0.00422576	WBGene00000389, WBGene00002048, WBGene00004084, WBGene00004184, WBGene00004213, WBGene00004215, WBGene00007302, WBGene00007415, WBGene00007610, WBGene00008661, WBGene00009129, WBGene00009401, WBGene00009492, WBGene00009548, WBGene00009605, WBGene00009717, WBGene00010072, WBGene00010136, WBGene00010558, WBGene00010634, WBGene00010636, WBGene00010869, WBGene00010876, WBGene00011438, WBGene00011755,…	cdc-25.4, ida-1, pph-2, T19D2.2, ptp-1, ptp-3, C04F12.8, C07E3.4, C15H7.3, F10G8.1, F25H5.7, F35C11.2, F36H1.3, F38H4.4, F40G12.10, dep-1, F54F12.1, F55H12.5, ptp-4, K07F5.6, K07F5.8, M05B5.1, M05D6.3, T04F3.3, T13H5.1, T22C1.8, T28F4.3, W01B6.6, Y39B6A.18, Y39B6A.30, Y57G11C.6, Y62F5A.10, Y80D3A.8, Y113G7C.1, Y116A8C.37, ZK809.1, B0207.1, B0280.11, C02B10.6, C17H12.3, C17H12.5, C24D10.1, C33F10.…
GO:0008078_MESODERMAL_CELL_MIGRATION	10	0.2	0.7	Up	0.002	0.00422576	WBGene00001089, WBGene00003243, WBGene00006745, WBGene00006746, WBGene00006775, WBGene00006805, WBGene00006874	dre-1, mig-10, unc-5, unc-6, unc-39, unc-73, vab-8
GO:0048337_POSITIVE_REGULATION_OF_MESODERMAL_CELL_FATE_SPECIFICATION	10	0.1	0.7	Up	0.002	0.00422576	WBGene00000443, WBGene00002601, WBGene00003001, WBGene00003024, WBGene00004771, WBGene00010453	ceh-20, let-381, lin-12, lin-39, sem-2, fozi-1
GO:0048791_CALCIUM_ION-REGULATED_EXOCYTOSIS_OF_NEUROTRANSMITTER	13	0.0769231	0.692308	Up	0.002	0.00422576	WBGene00004316, WBGene00004921, WBGene00004923, WBGene00004924, WBGene00004926, WBGene00006306, WBGene00008438, WBGene00011682	rbf-1, snt-1, snt-3, snt-4, snt-6, sue-1, DH11.5, snt-7
GO:0006637_ACYL-COA_METABOLIC_PROCESS	12	0.25	0.666667	Up	0.002	0.00422576	WBGene00000991, WBGene00007857, WBGene00013284, WBGene00013594, WBGene00017048, WBGene00017781, WBGene00019404	dhs-28, C31H5.6, daf-22, Y87G2A.2, D2021.4, F25E2.3, K05B2.4
GO:1902476_CHLORIDE_TRANSMEMBRANE_TRANSPORT	61	0.0983607	0.655738	Up	0.002	0.00422576	WBGene00000233, WBGene00000529, WBGene00000531, WBGene00000934, WBGene00001371, WBGene00001586, WBGene00001591, WBGene00001593, WBGene00001594, WBGene00006784, WBGene00007203, WBGene00007404, WBGene00007808, WBGene00007988, WBGene00008185, WBGene00008186, WBGene00008821, WBGene00009323, WBGene00009920, WBGene00010788, WBGene00011868, WBGene00013520, WBGene00013746, WBGene00014102, WBGene00014103,…	avr-15, clh-2, clh-4, dat-1, exl-1, ggr-1, glc-1, glc-3, glc-4, unc-49, best-1, best-5, best-7, best-8, best-10, best-11, best-12, best-13, abts-1, sulp-4, best-18, best-21, lgc-55, best-25, best-26, best-23, best-4, best-9, F10E7.9, lgc-38, sulp-3, kcc-2, best-16, best-17, lgc-34, sulp-6, best-20, best-24, C09B9.85
GO:0007501_MESODERMAL_CELL_FATE_SPECIFICATION	11	0	0.636364	Up	0.002	0.00422576	WBGene00000443, WBGene00000455, WBGene00002601, WBGene00004771, WBGene00006796, WBGene00010453, WBGene00022154	ceh-20, ceh-34, let-381, sem-2, unc-62, fozi-1, drag-1
GO:0016477_CELL_MIGRATION	62	0.33871	0.612903	Up	0.002	0.00422576	WBGene00000552, WBGene00001184, WBGene00001188, WBGene00001487, WBGene00001821, WBGene00002193, WBGene00002198, WBGene00002206, WBGene00002208, WBGene00004962, WBGene00006786, WBGene00006805, WBGene00006874, WBGene00009039, WBGene00009160, WBGene00011039, WBGene00012010, WBGene00012172, WBGene00012632, WBGene00012785, WBGene00013801, WBGene00015994, WBGene00016085, WBGene00016416, WBGene00016462,…	cmd-1, egl-15, egl-20, frk-1, ham-2, kin-5, kin-14, kin-24, kin-26, spe-8, unc-51, unc-73, vab-8, F22B3.8, F26E4.5, R05H5.4, T25B9.4, W01B6.5, Y38H6C.20, Y43C5B.2, Y116A8C.24, C18H7.4, C25A8.5, C34F11.5, C35E7.10, C46H11.3, C55C3.4, F23C8.7, F57B9.8, F59A3.8, R11E3.1, T06C10.3, T21G5.1, Y47G6A.5, ZC581.7, ZK622.1
GO:0098664_G-PROTEIN_COUPLED_SEROTONIN_RECEPTOR_SIGNALING_PATHWAY	5	0	0.6	Up	0.002	0.00422576	WBGene00001052, WBGene00004779, WBGene00006411	dop-1, ser-4, octr-1
GO:0050829_DEFENSE_RESPONSE_TO_GRAM-NEGATIVE_BACTERIUM	98	0.295918	0.520408	Up	0.002	0.00422576	WBGene00000013, WBGene00000169, WBGene00000556, WBGene00000899, WBGene00000936, WBGene00001250, WBGene00001555, WBGene00002069, WBGene00002187, WBGene00003096, WBGene00003702, WBGene00003769, WBGene00003995, WBGene00003997, WBGene00004096, WBGene00004196, WBGene00004736, WBGene00004809, WBGene00004986, WBGene00004988, WBGene00004990, WBGene00007875, WBGene00008336, WBGene00008628, WBGene00008634,…	abf-2, aqp-1, cnc-2, daf-3, dbl-1, elt-2, gcy-35, ikb-1, kgb-1, lys-7, nhr-112, nlp-31, pgp-1, pgp-3, pqm-1, prx-11, sca-1, skr-3, spp-1, spp-3, spp-5, dod-24, C55A6.7, ttr-21, F10A3.4, F20G2.5, thn-1, thn-2, F32G8.3, dct-17, F53C11.3, F54B11.11, F55G11.4, Y43C5A.3, C14C11.4, elt-7, maoc-1, F33D11.8, F41C3.8, F45E4.5, zip-2, swt-7, hlh-30, lipl-5
GO:0008610_LIPID_BIOSYNTHETIC_PROCESS	8	0.25	0.5	Up	0.002	0.00422576	WBGene00000081, WBGene00007210, WBGene00008743, WBGene00009903	ads-1, agmo-1, F13D12.9, F49E12.10
GO:0016024_CDP-DIACYLGLYCEROL_BIOSYNTHETIC_PROCESS	6	0.5	0.333333	Up	0.002	0.00422576	WBGene00011543, WBGene00015295	acl-2, acl-12
GO:0007154_CELL_COMMUNICATION	13	0.230769	0.461538	Up	0.002	0.00422576	WBGene00001107, WBGene00001109, WBGene00003566, WBGene00003567, WBGene00003568	dsl-5, dsl-7, ncx-1, ncx-2, ncx-3
GO:0007031_PEROXISOME_ORGANIZATION	7	0.285714	0.428571	Up	0.002	0.00422576	WBGene00000831, WBGene00004191, WBGene00004197	ctl-2, prx-1, prx-12
GO:0009653_ANATOMICAL_STRUCTURE_MORPHOGENESIS	17	0.235294	0.411765	Up	0.002	0.00422576	WBGene00000902, WBGene00001345, WBGene00001438, WBGene00001439, WBGene00001441, WBGene00003048	daf-6, fos-1, fkh-6, fkh-7, fkh-9, lit-1
GO:0006631_FATTY_ACID_METABOLIC_PROCESS	40	0.375	0.4	Up	0.002	0.00422576	WBGene00001157, WBGene00001158, WBGene00001239, WBGene00001242, WBGene00001245, WBGene00001246, WBGene00001395, WBGene00001397, WBGene00001398, WBGene00001399, WBGene00007857, WBGene00010035, WBGene00012970, WBGene00014000, WBGene00019404, WBGene00020366	ech-8, ech-9, elo-1, elo-4, elo-7, elo-8, fat-3, fat-5, fat-6, fat-7, C31H5.6, F54C8.1, Y48A6B.9, ZK550.6, K05B2.4, acdh-10
GO:0031640_KILLING_OF_CELLS_OF_OTHER_ORGANISM	5	0	1	Up	0.003	0.00618613	WBGene00000013, WBGene00003767, WBGene00003769, WBGene00003771, WBGene00012783	abf-2, nlp-29, nlp-31, nlp-33, Y43C5A.3
GO:0046928_REGULATION_OF_NEUROTRANSMITTER_SECRETION	5	0	0.8	Up	0.003	0.00618613	WBGene00004368, WBGene00004921, WBGene00004926, WBGene00006756	ric-19, snt-1, snt-6, unc-17
GO:0016267_O-GLYCAN_PROCESSING,_CORE_1	5	0.2	0.8	Up	0.003	0.00618613	WBGene00008019, WBGene00012363, WBGene00018133, WBGene00044620	C38H2.2, W09D10.5, F37A4.3, bus-4
GO:0043413_MACROMOLECULE_GLYCOSYLATION	14	0	0.785714	Up	0.003	0.00618613	WBGene00001506, WBGene00009611, WBGene00010243, WBGene00012070, WBGene00012336, WBGene00015522, WBGene00017151, WBGene00020799, WBGene00020900, WBGene00021164, WBGene00022179	fut-2, F41D3.6, F58D5.3, T26H5.8, W07G4.2, C06E1.7, EGAP9.3, T25D10.1, T28F2.1, Y5H2B.1, Y71H2AM.14
GO:0006751_GLUTATHIONE_CATABOLIC_PROCESS	7	0.285714	0.714286	Up	0.003	0.00618613	WBGene00012416, WBGene00017724, WBGene00019204	Y7A9A.1, F22F7.7, H14N18.4
GO:0006821_CHLORIDE_TRANSPORT	54	0.12963	0.685185	Up	0.003	0.00618613	WBGene00000233, WBGene00000529, WBGene00000531, WBGene00000934, WBGene00001371, WBGene00001586, WBGene00001593, WBGene00001594, WBGene00006784, WBGene00007203, WBGene00007404, WBGene00007808, WBGene00007988, WBGene00008185, WBGene00008186, WBGene00008821, WBGene00009323, WBGene00009920, WBGene00010788, WBGene00011868, WBGene00013520, WBGene00013746, WBGene00014102, WBGene00014103, WBGene00014989,…	avr-15, clh-2, clh-4, dat-1, exl-1, ggr-1, glc-3, glc-4, unc-49, best-1, best-5, best-7, best-8, best-10, best-11, best-12, best-13, abts-1, sulp-4, best-18, best-21, lgc-55, best-25, best-26, best-23, best-4, best-9, F10E7.9, lgc-38, kcc-2, best-16, best-17, lgc-34, best-20, best-24, C09B9.85
GO:0036065_FUCOSYLATION	28	0.178571	0.607143	Up	0.003	0.00618613	WBGene00001505, WBGene00001506, WBGene00001507, WBGene00007418, WBGene00009611, WBGene00012070, WBGene00012336, WBGene00015019, WBGene00015522, WBGene00017151, WBGene00020900, WBGene00021164, WBGene00022179, WBGene00043986, WBGene00044383, WBGene00194870	fut-1, fut-2, fut-4, C07E3.8, F41D3.6, T26H5.8, W07G4.2, B0205.4, C06E1.7, EGAP9.3, T28F2.1, Y5H2B.1, Y71H2AM.14, fut-5, T05A7.11, F53A2.11
GO:0014057_POSITIVE_REGULATION_OF_ACETYLCHOLINE_SECRETION,_NEUROTRANSMISSION	11	0.181818	0.545455	Up	0.003	0.00618613	WBGene00000086, WBGene00001172, WBGene00001189, WBGene00001519, WBGene00006765, WBGene00006805	aex-3, egl-3, egl-21, gar-3, unc-29, unc-73
GO:0009190_CYCLIC_NUCLEOTIDE_BIOSYNTHETIC_PROCESS	34	0.0882353	0.5	Up	0.003	0.00618613	WBGene00001529, WBGene00001530, WBGene00001532, WBGene00001537, WBGene00001538, WBGene00001539, WBGene00001541, WBGene00001544, WBGene00001547, WBGene00001550, WBGene00001552, WBGene00001555, WBGene00001556, WBGene00007314	gcy-2, gcy-3, gcy-5, gcy-11, gcy-12, gcy-13, gcy-15, gcy-19, gcy-22, gcy-27, gcy-32, gcy-35, gcy-36, gcy-29
GO:0030163_PROTEIN_CATABOLIC_PROCESS	32	0.5	0.40625	Up	0.003	0.00618613	WBGene00000214, WBGene00000215, WBGene00000216, WBGene00000218, WBGene00000219, WBGene00008412, WBGene00014156, WBGene00015688, WBGene00017678, WBGene00019104, WBGene00019105, WBGene00019461, WBGene00019619	asp-1, asp-2, asp-3, asp-5, asp-6, D2030.2, ZK930.6, C10G11.8, asp-12, asp-7, asp-8, K07A3.3, asp-14
GO:0045987_POSITIVE_REGULATION_OF_SMOOTH_MUSCLE_CONTRACTION	8	0.125	0.5	Up	0.003	0.00618613	WBGene00003434, WBGene00003464, WBGene00003466, WBGene00003931	msp-38, msp-77, msp-79, pat-4
GO:0006182_CGMP_BIOSYNTHETIC_PROCESS	33	0.0909091	0.484848	Up	0.003	0.00618613	WBGene00001529, WBGene00001530, WBGene00001532, WBGene00001537, WBGene00001538, WBGene00001539, WBGene00001541, WBGene00001544, WBGene00001547, WBGene00001552, WBGene00001555, WBGene00001556, WBGene00007314	gcy-2, gcy-3, gcy-5, gcy-11, gcy-12, gcy-13, gcy-15, gcy-19, gcy-22, gcy-32, gcy-35, gcy-36, gcy-29
GO:0006508_PROTEOLYSIS	357	0.392157	0.434174	Up	0.003	0.00618613	WBGene00000039, WBGene00000082, WBGene00000088, WBGene00000214, WBGene00000215, WBGene00000216, WBGene00000218, WBGene00000219, WBGene00000255, WBGene00000542, WBGene00000544, WBGene00000546, WBGene00000781, WBGene00000784, WBGene00000789, WBGene00000819, WBGene00000820, WBGene00001054, WBGene00001055, WBGene00001059, WBGene00001172, WBGene00001189, WBGene00001690, WBGene00001691, WBGene00001700,…	acn-1, adt-1, aex-5, asp-1, asp-2, asp-3, asp-5, asp-6, bli-5, clp-1, clp-3, clp-6, cpr-1, cpr-4, cpz-2, csp-1, csp-2, dpf-1, dpf-2, dpf-6, egl-3, egl-21, grd-1, grd-2, grd-11, hog-1, kpc-1, nas-1, nas-4, nas-5, nas-6, nas-7, nas-8, nas-9, nas-10, nas-12, nas-13, nas-14, nas-15, nas-20, nas-21, nas-22, nas-23, nas-25, nas-27, nas-28, nas-29, nas-30, nas-31, nas-32, nas-33, nas-36, nas-38, pcp-4, …
GO:0006629_LIPID_METABOLIC_PROCESS	171	0.403509	0.426901	Up	0.003	0.00618613	WBGene00000081, WBGene00000212, WBGene00000213, WBGene00000905, WBGene00000979, WBGene00001239, WBGene00001242, WBGene00001245, WBGene00001246, WBGene00001395, WBGene00001397, WBGene00001398, WBGene00001399, WBGene00001814, WBGene00003518, WBGene00004037, WBGene00004038, WBGene00004045, WBGene00004995, WBGene00006505, WBGene00007112, WBGene00008043, WBGene00008044, WBGene00009237, WBGene00009635,…	ads-1, asm-2, asm-3, daf-9, dhs-16, elo-1, elo-4, elo-7, elo-8, fat-3, fat-5, fat-6, fat-7, haf-4, nac-2, plc-2, plc-3, pll-1, spp-10, lagr-1, B0035.13, C40H1.8, C40H1.9, F28H7.3, F42F12.3, lipl-2, F46G10.4, F49E12.10, F54C8.1, lipl-1, ceeh-2, asah-1, K11E4.1, M110.7, acl-2, Y48A6B.9, Y49E10.16, Y49E10.18, Y51A2B.4, Y51H4A.5, ZK262.2, ZK262.3, ZK1251.3, psd-1, B0524.2, acl-12, atgl-1, C29E4.10, g…
GO:0030517_NEGATIVE_REGULATION_OF_AXON_EXTENSION	5	0.4	0.4	Up	0.003	0.00618613	WBGene00011953, WBGene00017195	ppm-2, glo-4
GO:0040040_THERMOSENSORY_BEHAVIOR	12	0	0.333333	Up	0.003	0.00618613	WBGene00000438, WBGene00000553, WBGene00006527, WBGene00006652	ceh-14, cmk-1, tax-6, ttx-1
GO:0035435_PHOSPHATE_ION_TRANSMEMBRANE_TRANSPORT	10	0.2	0.8	Up	0.004	0.00798094	WBGene00007141, WBGene00007584, WBGene00011493, WBGene00012285, WBGene00015055, WBGene00016358, WBGene00017312, WBGene00022767	pitr-4, C14C10.1, T05F1.8, pitr-6, pitr-3, C33F10.12, pitr-5, ZK563.2
GO:1990502_DENSE_CORE_GRANULE_MATURATION	5	0.2	0.8	Up	0.004	0.00798094	WBGene00004368, WBGene00008018, WBGene00013042, WBGene00020572	ric-19, tbc-8, cccp-1, rund-1
GO:0050976_DETECTION_OF_MECHANICAL_STIMULUS_INVOLVED_IN_SENSORY_PERCEPTION_OF_TOUCH	12	0.166667	0.75	Up	0.004	0.00798094	WBGene00003166, WBGene00003169, WBGene00003171, WBGene00003174, WBGene00003175	mec-2, mec-5, mec-7, mec-10, mec-12
GO:0010951_NEGATIVE_REGULATION_OF_ENDOPEPTIDASE_ACTIVITY	50	0.2	0.58	Up	0.004	0.00798094	WBGene00000255, WBGene00005644, WBGene00005647, WBGene00007103, WBGene00007938, WBGene00008304, WBGene00008449, WBGene00009331, WBGene00009386, WBGene00010792, WBGene00012186, WBGene00012670, WBGene00012814, WBGene00013846, WBGene00013849, WBGene00013965, WBGene00015355, WBGene00015682, WBGene00017937, WBGene00020017, WBGene00020648, WBGene00020651, WBGene00020702, WBGene00023416, WBGene00044612,…	bli-5, srp-3, srp-6, crm-1, C34F6.1, C54D10.10, E01G6.1, F32D8.7, tag-290, K12G11.6, mlt-11, Y39B6A.8, Y43F8B.3, ZC84.1, ZC84.6, ZK287.4, C02F12.5, C10G8.3, F30H5.3, R12A1.3, T21D12.7, T21D12.12, T22F7.3, spi-1, Y57E12AR.1, C49H3.16
GO:2000292_REGULATION_OF_DEFECATION	8	0.25	0.5	Up	0.004	0.00798094	WBGene00000088, WBGene00000958, WBGene00020572	aex-5, dgk-1, rund-1
GO:0018108_PEPTIDYL-TYROSINE_PHOSPHORYLATION	45	0.333333	0.444444	Up	0.004	0.00798094	WBGene00001184, WBGene00002177, WBGene00002195, WBGene00002200, WBGene00002299, WBGene00003149, WBGene00004740, WBGene00008599, WBGene00008711, WBGene00010342, WBGene00010712, WBGene00011168, WBGene00012011, WBGene00013801, WBGene00013811, WBGene00014813, WBGene00016059, WBGene00016462, WBGene00017310, WBGene00021635	egl-15, jkk-1, kin-9, kin-16, let-23, mbk-1, scd-2, F09A5.2, F11E6.8, F59F5.3, K09B11.5, R09D1.12, T25B9.5, Y116A8C.24, Y116A8C.38, M176.9, C24G6.2, C35E7.10, F09G2.1, Y47G6A.5
GO:0035329_HIPPO_SIGNALING	7	0.142857	0.428571	Up	0.004	0.00798094	WBGene00001208, WBGene00015293, WBGene00020427	egl-44, C01C4.3, sav-1
GO:0050482_ARACHIDONIC_ACID_SECRETION	10	0.4	0.4	Up	0.004	0.00798094	WBGene00016288, WBGene00018411, WBGene00019236, WBGene00044468	C31H1.5, F44B9.10, H23N18.5, Y69A2AL.2
GO:0007567_PARTURITION	6	0	0.833333	Up	0.005	0.00959434	WBGene00000302, WBGene00004310, WBGene00004858, WBGene00004859	cav-2, ras-1, sma-4, sma-5
GO:0065009_REGULATION_OF_MOLECULAR_FUNCTION	8	0	0.625	Up	0.005	0.00959434	WBGene00004944, WBGene00006772, WBGene00006822, WBGene00019282, WBGene00020282	sol-1, unc-36, unc-93, mps-2, mps-3
GO:0043252_SODIUM-INDEPENDENT_ORGANIC_ANION_TRANSPORT	7	0	0.571429	Up	0.005	0.00959434	WBGene00009023, WBGene00012531, WBGene00018568, WBGene00019346	F21G4.1, Y32F6B.1, F47E1.4, K02G10.5
GO:0008150_BIOLOGICAL_PROCESS	63	0.349206	0.47619	Up	0.005	0.00959434	WBGene00000674, WBGene00000718, WBGene00001756, WBGene00001944, WBGene00002139, WBGene00003604, WBGene00006725, WBGene00007044, WBGene00008027, WBGene00009645, WBGene00010039, WBGene00010327, WBGene00010795, WBGene00010915, WBGene00011249, WBGene00011824, WBGene00015355, WBGene00015628, WBGene00016800, WBGene00016801, WBGene00017218, WBGene00017322, WBGene00017991, WBGene00019347, WBGene00019612,…	col-99, col-145, gst-8, his-70, inx-17, nhr-5, ubl-1, cpna-5, scl-5, F42G10.1, F54C8.6, F59C6.8, M01A8.1, M110.7, R11G10.2, T18D3.7, C02F12.5, best-6, C50C3.2, C50C3.5, dct-5, clec-160, clec-180, mbl-1, gpcp-1, lgc-50, ZK353.4, sfxn-5
GO:0032502_DEVELOPMENTAL_PROCESS	7	0.428571	0.285714	Up	0.005	0.00959434	WBGene00010915, WBGene00017416	M110.7, F13B6.1
GO:0051260_PROTEIN_HOMOOLIGOMERIZATION	49	0.183673	0.408163	Up	0.005	0.00959434	WBGene00001202, WBGene00001345, WBGene00001374, WBGene00004988, WBGene00007862, WBGene00008425, WBGene00008932, WBGene00009796, WBGene00010335, WBGene00011621, WBGene00012967, WBGene00014848, WBGene00016545, WBGene00016546, WBGene00019296, WBGene00021948, WBGene00022240, WBGene00022574, WBGene00022575	egl-36, fos-1, exp-2, spp-3, C32C4.1, D2045.8, F18A11.5, F46G10.1, F59F3.6, T08G3.13, kvs-4, VM106R.1, C40A11.2, C40A11.3, mcu-1, kvs-5, shl-1, ZC239.16, ZC239.17
GO:1903507_NEGATIVE_REGULATION_OF_NUCLEIC_ACID-TEMPLATED_TRANSCRIPTION	5	0.4	0.4	Up	0.005	0.00959434	WBGene00001483, WBGene00020380	fog-3, T09B4.6
GO:1902097_POSITIVE_REGULATION_OF_TRANSCRIPTION_FROM_RNA_POLYMERASE_II_PROMOTER_INVOLVED_IN_DEFENSE_RESPONSE_TO_GRAM-NEGATIVE_BACTERIUM	5	0.2	0.4	Up	0.005	0.00959434	WBGene00001250, WBGene00006575	elt-2, tir-1
GO:0022900_ELECTRON_TRANSPORT_CHAIN	9	0.333333	0.333333	Up	0.005	0.00959434	WBGene00015622, WBGene00019150	C09B8.3, H04J21.1
GO:0001966_THIGMOTAXIS	8	0.25	0.625	Up	0.006	0.0111424	WBGene00001612, WBGene00003175, WBGene00003178, WBGene00003739, WBGene00004944	glr-1, mec-12, mec-17, nlp-1, sol-1
GO:0045773_POSITIVE_REGULATION_OF_AXON_EXTENSION	5	0.2	0.6	Up	0.006	0.0111424	WBGene00006745, WBGene00006805, WBGene00006970	unc-5, unc-73, zag-1
GO:0035150_REGULATION_OF_TUBE_SIZE	9	0.333333	0.555556	Up	0.006	0.0111424	WBGene00001366, WBGene00001368, WBGene00002282, WBGene00017644, WBGene00019030	exc-5, exc-7, let-4, exc-9, exc-6
GO:0045595_REGULATION_OF_CELL_DIFFERENTIATION	8	0.25	0.5	Up	0.006	0.0111424	WBGene00000516, WBGene00003000, WBGene00003163, WBGene00009534	cki-1, lin-11, mdl-1, F38B7.3
GO:0006887_EXOCYTOSIS	26	0.384615	0.461538	Up	0.006	0.0111424	WBGene00002048, WBGene00004267, WBGene00004316, WBGene00004898, WBGene00004899, WBGene00004922, WBGene00004926, WBGene00006767, WBGene00007200, WBGene00022271, WBGene00044062	ida-1, rab-3, rbf-1, snb-2, snb-5, snt-2, snt-6, unc-31, vamp-8, cpx-1, snb-6
GO:1902600_HYDROGEN_ION_TRANSMEMBRANE_TRANSPORT	30	0.2	0.366667	Up	0.006	0.0111424	WBGene00003730, WBGene00003731, WBGene00003732, WBGene00003735, WBGene00003736, WBGene00003943, WBGene00009161, WBGene00009617, WBGene00010214, WBGene00044290	nhx-2, nhx-3, nhx-4, nhx-8, nhx-9, pbo-4, F26E4.6, F41E7.1, F57G8.5, B0035.18
GO:0030178_NEGATIVE_REGULATION_OF_WNT_SIGNALING_PATHWAY	6	0.333333	0.333333	Up	0.006	0.0111424	WBGene00004202, WBGene00010497	pry-1, axl-1
GO:0010952_POSITIVE_REGULATION_OF_PEPTIDASE_ACTIVITY	5	0.2	0.8	Up	0.007	0.0127863	WBGene00011392, WBGene00012114, WBGene00012115	sbt-1, T28B8.3, T28B8.4
GO:0007631_FEEDING_BEHAVIOR	12	0.25	0.666667	Up	0.007	0.0127863	WBGene00000295, WBGene00001410, WBGene00001464, WBGene00001556, WBGene00001612, WBGene00001680, WBGene00003807, WBGene00006831	cat-1, feh-1, flp-21, gcy-36, glr-1, gpb-2, npr-1, unc-104
GO:0042694_MUSCLE_CELL_FATE_SPECIFICATION	6	0.166667	0.666667	Up	0.007	0.0127863	WBGene00003048, WBGene00003376, WBGene00004011, WBGene00006543	lit-1, mls-1, pha-2, tbx-2
GO:0034220_ION_TRANSMEMBRANE_TRANSPORT	142	0.126761	0.577465	Up	0.007	0.0127863	WBGene00000046, WBGene00000048, WBGene00000056, WBGene00000059, WBGene00000061, WBGene00000172, WBGene00000174, WBGene00000233, WBGene00000529, WBGene00000531, WBGene00000951, WBGene00000955, WBGene00001202, WBGene00001373, WBGene00001586, WBGene00001587, WBGene00001588, WBGene00001593, WBGene00001594, WBGene00001612, WBGene00001613, WBGene00001614, WBGene00001616, WBGene00003174, WBGene00003775,…	acr-7, acr-9, acr-17, acr-20, lgc-11, aqp-4, aqp-6, avr-15, clh-2, clh-4, deg-3, des-2, egl-36, exp-1, ggr-1, ggr-2, ggr-3, glc-3, glc-4, glr-1, glr-2, glr-3, glr-5, mec-10, nmr-2, ocr-2, ocr-3, osm-9, unc-7, unc-29, unc-49, unc-77, unc-105, sfxn-1.1, trpa-1, lgc-21, sfxn-1.4, gem-1, lgc-48, lgc-31, sfxn-1.2, acc-1, lgc-25, lgc-13, lgc-18, sfxn-1.5, acc-4, sfxn-1.3, pbo-5, lgc-35, acr-24, lgc-55,…
GO:0048666_NEURON_DEVELOPMENT	19	0.315789	0.526316	Up	0.007	0.0127863	WBGene00000438, WBGene00000901, WBGene00002188, WBGene00002988, WBGene00003003, WBGene00003172, WBGene00006981, WBGene00008200, WBGene00013091	ceh-14, daf-5, kgb-2, lim-6, lin-14, mec-8, zig-4, C49C3.10, Y51B9A.9
GO:0002376_IMMUNE_SYSTEM_PROCESS	13	0.153846	0.461538	Up	0.007	0.0127863	WBGene00000103, WBGene00003094, WBGene00003096, WBGene00003400, WBGene00006575	akt-2, lys-5, lys-7, dapk-1, tir-1
GO:0007626_LOCOMOTORY_BEHAVIOR	22	0.272727	0.454545	Up	0.007	0.0127863	WBGene00001115, WBGene00001116, WBGene00001444, WBGene00001452, WBGene00001803, WBGene00003515, WBGene00004921, WBGene00006767, WBGene00006784, WBGene00020506	dyb-1, dyc-1, flp-1, flp-9, lite-1, myo-3, snt-1, unc-31, unc-49, dop-3
GO:0010466_NEGATIVE_REGULATION_OF_PEPTIDASE_ACTIVITY	17	0.176471	0.647059	Up	0.008	0.014446	WBGene00011328, WBGene00011392, WBGene00013846, WBGene00015355, WBGene00016523, WBGene00020017, WBGene00020863, WBGene00020893, WBGene00023416, WBGene00023486	T01D3.3, sbt-1, ZC84.1, C02F12.5, C39B5.5, R12A1.3, T27E4.5, T28C12.6, spi-1, K08B4.7
GO:0006813_POTASSIUM_ION_TRANSPORT	42	0.0952381	0.595238	Up	0.008	0.014446	WBGene00001202, WBGene00001373, WBGene00001374, WBGene00002150, WBGene00002234, WBGene00002235, WBGene00006662, WBGene00006672, WBGene00006822, WBGene00006830, WBGene00007176, WBGene00007248, WBGene00007862, WBGene00008074, WBGene00008265, WBGene00010117, WBGene00012967, WBGene00015387, WBGene00019205, WBGene00021948, WBGene00022240	egl-36, exp-1, exp-2, irk-2, kqt-2, kqt-3, twk-7, twk-18, unc-93, unc-103, kcnl-1, catp-4, C32C4.1, nkb-2, kcnl-4, nkb-3, kvs-4, kcnl-3, kcc-2, kvs-5, shl-1
GO:0035556_INTRACELLULAR_SIGNAL_TRANSDUCTION	165	0.315152	0.430303	Up	0.008	0.014446	WBGene00000103, WBGene00000553, WBGene00000958, WBGene00000959, WBGene00001121, WBGene00001529, WBGene00001530, WBGene00001532, WBGene00001537, WBGene00001538, WBGene00001539, WBGene00001541, WBGene00001544, WBGene00001547, WBGene00001550, WBGene00001552, WBGene00001555, WBGene00001556, WBGene00004033, WBGene00004037, WBGene00004038, WBGene00004045, WBGene00004719, WBGene00004789, WBGene00006468,…	akt-2, cmk-1, dgk-1, dgk-2, dyf-5, gcy-2, gcy-3, gcy-5, gcy-11, gcy-12, gcy-13, gcy-15, gcy-19, gcy-22, gcy-27, gcy-32, gcy-35, gcy-36, pkc-2, plc-2, plc-3, pll-1, sad-1, sgk-1, rhgf-1, tpa-1, unc-73, C04G2.10, gcy-29, C06C3.3, gska-3, C50H2.7, rskn-2, rgef-1, F32D8.1, uig-1, M03C11.1, VY10G11R.1, W02B12.12, Y38H8A.4, Y45F10A.7, Y106G6D.4, Y106G6E.1, tag-344, C26E6.1, C56G2.5, F21F3.2, F23C8.8, F…
GO:0002064_EPITHELIAL_CELL_DEVELOPMENT	24	0.208333	0.708333	Up	0.009	0.0159787	WBGene00001366, WBGene00001368, WBGene00002282, WBGene00007802, WBGene00007926, WBGene00009926, WBGene00011075, WBGene00011948, WBGene00015857, WBGene00016422, WBGene00017644, WBGene00018675, WBGene00019030, WBGene00019148, WBGene00022611	exc-5, exc-7, let-4, cutl-27, C34C12.7, noah-2, R07A4.4, T23F1.5, C16D9.1, noah-1, exc-9, F52C9.5, exc-6, H03E18.1, ZC449.1
GO:0007254_JNK_CASCADE	6	0.333333	0.666667	Up	0.009	0.0159787	WBGene00002178, WBGene00002188, WBGene00008200, WBGene00013091	jnk-1, kgb-2, C49C3.10, Y51B9A.9
GO:0050775_POSITIVE_REGULATION_OF_DENDRITE_MORPHOGENESIS	5	0.2	0.6	Up	0.009	0.0159787	WBGene00002232, WBGene00011345, WBGene00013082	kpc-1, dma-1, grdn-1
GO:0032504_MULTICELLULAR_ORGANISM_REPRODUCTION	20	0.3	0.55	Up	0.009	0.0159787	WBGene00007680, WBGene00008874, WBGene00009327, WBGene00010521, WBGene00010998, WBGene00011594, WBGene00013539, WBGene00017194, WBGene00020728, WBGene00021389, WBGene00022781	maa-1, F15H10.7, F32D8.2, K03A11.4, R03G8.3, T07G12.3, Y73F8A.35, F07C3.3, T23E1.1, Y38A10A.2, pmt-1
GO:0006515_PROTEIN_QUALITY_CONTROL_FOR_MISFOLDED_OR_INCOMPLETELY_SYNTHESIZED_PROTEINS	10	0.1	0.3	Up	0.009	0.0159787	WBGene00015434, WBGene00018052, WBGene00020611	C04E12.4, F35F10.1, T20D4.5
GO:0035235_IONOTROPIC_GLUTAMATE_RECEPTOR_SIGNALING_PATHWAY	10	0	0.6	Up	0.01	0.0174081	WBGene00001612, WBGene00001613, WBGene00001614, WBGene00001615, WBGene00001616, WBGene00003775	glr-1, glr-2, glr-3, glr-4, glr-5, nmr-2
GO:0048513_ANIMAL_ORGAN_DEVELOPMENT	6	0	0.5	Up	0.01	0.0174081	WBGene00000238, WBGene00017901	bar-1, igeg-1
GO:1903998_REGULATION_OF_EATING_BEHAVIOR	9	0.444444	0.444444	Up	0.01	0.0174081	WBGene00001172, WBGene00001189, WBGene00006767	egl-3, egl-21, unc-31
GO:0050920_REGULATION_OF_CHEMOTAXIS	16	0.3125	0.4375	Up	0.01	0.0174081	WBGene00002084, WBGene00013284, WBGene00015354, WBGene00019282, WBGene00020230, WBGene00020282	ins-1, daf-22, snet-1, mps-2, nep-2, mps-3
GO:0016539_INTEIN-MEDIATED_PROTEIN_SPLICING	8	0	1	Up	0.011	0.0187014	WBGene00001690, WBGene00001691, WBGene00001700, WBGene00004264, WBGene00006950, WBGene00006952, WBGene00006954	grd-1, grd-2, grd-11, qua-1, wrt-4, wrt-6, wrt-8
GO:0008344_ADULT_LOCOMOTORY_BEHAVIOR	8	0.25	0.625	Up	0.011	0.0187014	WBGene00001135, WBGene00001612, WBGene00004944, WBGene00006759, WBGene00021820	eat-4, glr-1, sol-1, unc-22, nipa-1
GO:0098703_CALCIUM_ION_IMPORT_ACROSS_PLASMA_MEMBRANE	5	0	0.6	Up	0.011	0.0187014	WBGene00000042	acr-2
GO:0030322_STABILIZATION_OF_MEMBRANE_POTENTIAL	45	0.133333	0.533333	Up	0.011	0.0187014	WBGene00001190, WBGene00006657, WBGene00006661, WBGene00006662, WBGene00006663, WBGene00006666, WBGene00006672, WBGene00006674, WBGene00006677, WBGene00006678, WBGene00006679, WBGene00006684, WBGene00006686, WBGene00006687, WBGene00006689, WBGene00006696, WBGene00015137, WBGene00016168, WBGene00018002	egl-23, twk-2, twk-6, twk-7, twk-8, twk-11, twk-18, twk-21, twk-24, twk-25, twk-26, twk-32, twk-34, twk-35, twk-37, twk-46, B0310.1, C27F2.6, twk-47
GO:0043401_STEROID_HORMONE_MEDIATED_SIGNALING_PATHWAY	216	0.171296	0.49537	Up	0.011	0.0187014	WBGene00003603, WBGene00003604, WBGene00003605, WBGene00003606, WBGene00003612, WBGene00003613, WBGene00003615, WBGene00003617, WBGene00003618, WBGene00003620, WBGene00003623, WBGene00003626, WBGene00003627, WBGene00003628, WBGene00003630, WBGene00003632, WBGene00003634, WBGene00003635, WBGene00003644, WBGene00003646, WBGene00003648, WBGene00003649, WBGene00003654, WBGene00003655, WBGene00003659,…	nhr-4, nhr-5, nhr-6, nhr-7, nhr-13, nhr-14, nhr-16, nhr-18, nhr-19, nhr-21, nhr-25, nhr-32, nhr-34, nhr-35, nhr-40, nhr-42, nhr-44, nhr-45, nhr-54, nhr-56, nhr-58, nhr-59, nhr-64, nhr-65, nhr-69, nhr-70, nhr-79, nhr-80, nhr-85, nhr-87, nhr-88, nhr-90, nhr-91, nhr-92, nhr-96, nhr-99, nhr-100, nhr-103, nhr-104, nhr-106, nhr-107, nhr-108, nhr-110, nhr-112, nhr-113, nhr-116, nhr-117, nhr-121, nhr-122…
GO:0007186_G-PROTEIN_COUPLED_RECEPTOR_SIGNALING_PATHWAY	285	0.112281	0.491228	Up	0.011	0.0187014	WBGene00000478, WBGene00001052, WBGene00001053, WBGene00001211, WBGene00001517, WBGene00001518, WBGene00001519, WBGene00001663, WBGene00001671, WBGene00001681, WBGene00001803, WBGene00002252, WBGene00003006, WBGene00003238, WBGene00003807, WBGene00003808, WBGene00003856, WBGene00004779, WBGene00005032, WBGene00005044, WBGene00005059, WBGene00005062, WBGene00005602, WBGene00005616, WBGene00005641,…	cfz-2, dop-1, dop-2, egl-47, gar-1, gar-2, gar-3, gpa-1, gpa-9, gpc-1, lite-1, lat-2, lin-17, mig-1, npr-1, npr-2, odr-10, ser-4, sra-6, sra-18, sra-33, sra-36, srj-14, srj-29, sro-1, srw-66, srw-85, srx-45, str-116, str-180, octr-1, tkr-3, tag-89, tyra-3, tkr-1, npr-16, B0334.6, str-264, dcar-1, C15A7.2, E04D5.2, gnrr-6, gnrr-7, F27E5.5, F39B2.8, npr-6, dmsr-1, F59D12.1, K01A6.6, frpr-15, srw-14…
GO:0048665_NEURON_FATE_SPECIFICATION	9	0.222222	0.444444	Up	0.011	0.0187014	WBGene00000458, WBGene00004945, WBGene00004949, WBGene00006778	ceh-37, sop-2, sox-2, unc-42
GO:0090087_REGULATION_OF_PEPTIDE_TRANSPORT	7	0.285714	0.714286	Up	0.012	0.0198903	WBGene00003730, WBGene00009165, WBGene00018951, WBGene00022610	nhx-2, gpx-1, F56C9.7, ZC416.6
GO:0007271_SYNAPTIC_TRANSMISSION,_CHOLINERGIC	20	0.2	0.6	Up	0.012	0.0198903	WBGene00000036, WBGene00000958, WBGene00001115, WBGene00001517, WBGene00001518, WBGene00004267, WBGene00004364, WBGene00006756, WBGene00006798, WBGene00006807, WBGene00006831, WBGene00009920	ace-2, dgk-1, dyb-1, gar-1, gar-2, rab-3, ric-4, unc-17, unc-64, unc-75, unc-104, abts-1
GO:0005991_TREHALOSE_METABOLIC_PROCESS	5	0.4	0.6	Up	0.012	0.0198903	WBGene00006609, WBGene00006611	tre-3, tre-5
GO:0006535_CYSTEINE_BIOSYNTHETIC_PROCESS_FROM_SERINE	5	0.2	0.6	Up	0.012	0.0198903	WBGene00010759, WBGene00019094, WBGene00019096	cysl-2, F59A7.7, cysl-4
GO:0006814_SODIUM_ION_TRANSPORT	55	0.163636	0.545455	Up	0.012	0.0198903	WBGene00000501, WBGene00001135, WBGene00001373, WBGene00001465, WBGene00003174, WBGene00003518, WBGene00003730, WBGene00003731, WBGene00003732, WBGene00003735, WBGene00003736, WBGene00003943, WBGene00006832, WBGene00007248, WBGene00007775, WBGene00008074, WBGene00009109, WBGene00010117, WBGene00010278, WBGene00010334, WBGene00011891, WBGene00012116, WBGene00012137, WBGene00013333, WBGene00018906,…	cho-1, eat-4, exp-1, flr-1, mec-10, nac-2, nhx-2, nhx-3, nhx-4, nhx-8, nhx-9, pbo-4, unc-105, catp-4, acd-3, nkb-2, degt-1, nkb-3, F58G6.8, del-5, del-6, del-4, asic-2, Y57G11C.44, egas-4, acd-5, asic-1
GO:0016310_PHOSPHORYLATION	326	0.41411	0.395706	Up	0.012	0.0198903	WBGene00000103, WBGene00000518, WBGene00000553, WBGene00000958, WBGene00000959, WBGene00001121, WBGene00001160, WBGene00001184, WBGene00001487, WBGene00001994, WBGene00002177, WBGene00002178, WBGene00002187, WBGene00002188, WBGene00002189, WBGene00002193, WBGene00002195, WBGene00002198, WBGene00002200, WBGene00002203, WBGene00002204, WBGene00002206, WBGene00002208, WBGene00002299, WBGene00002979,…	akt-2, ckk-1, cmk-1, dgk-1, dgk-2, dyf-5, efk-1, egl-15, frk-1, hpk-1, jkk-1, jnk-1, kgb-1, kgb-2, kin-1, kin-5, kin-9, kin-14, kin-16, kin-20, kin-21, kin-24, kin-26, let-23, lfe-2, lit-1, mbk-1, dapk-1, mpk-2, pkc-2, ppk-2, prk-2, sad-1, scd-2, sgk-1, sma-5, spe-6, spe-8, tpa-1, unc-22, unc-51, C03C10.2, C26D10.4, gska-3, pfk-1.2, rskn-2, C56A3.8, F09A5.2, F13E6.2, F22B3.8, F26E4.5, F32D8.1, F3…
GO:0043053_DAUER_ENTRY	18	0.333333	0.388889	Up	0.012	0.0198903	WBGene00000490, WBGene00000910, WBGene00000991, WBGene00003885, WBGene00013284	che-11, daf-14, dhs-28, osm-5, daf-22
GO:0007178_TRANSMEMBRANE_RECEPTOR_PROTEIN_SERINE/THREONINE_KINASE_SIGNALING_PATHWAY	6	0.333333	0.333333	Up	0.012	0.0198903	WBGene00018111, WBGene00077503	F36H9.2, AC3.12
GO:0075015_FORMATION_OF_INFECTION_STRUCTURE_ON_OR_NEAR_HOST	5	0.2	0.2	Up	0.012	0.0198903	WBGene00000266	bre-1
GO:0045793_POSITIVE_REGULATION_OF_CELL_SIZE	6	0.166667	0.666667	Up	0.013	0.0212584	WBGene00000936, WBGene00004857, WBGene00004858, WBGene00004964	dbl-1, sma-3, sma-4, spe-10
GO:0045138_NEMATODE_MALE_TAIL_TIP_MORPHOGENESIS	73	0.410959	0.506849	Up	0.013	0.0212584	WBGene00000039, WBGene00000936, WBGene00001159, WBGene00001174, WBGene00001325, WBGene00002065, WBGene00003006, WBGene00003029, WBGene00003033, WBGene00004048, WBGene00004216, WBGene00004219, WBGene00004232, WBGene00004234, WBGene00004237, WBGene00004300, WBGene00004301, WBGene00004393, WBGene00004856, WBGene00004857, WBGene00004858, WBGene00006745, WBGene00006746, WBGene00006786, WBGene00006852,…	acn-1, dbl-1, eff-1, egl-5, eor-2, iff-2, lin-17, lin-44, lin-48, plx-2, ptr-1, ptr-4, ptr-18, ptr-20, ptr-23, ram-2, ram-5, rnt-1, sma-2, sma-3, sma-4, unc-5, unc-6, unc-51, unc-129, unc-130, vab-3, ver-1, lon-8, exc-9, mab-31
GO:0007165_SIGNAL_TRANSDUCTION	303	0.224422	0.462046	Up	0.013	0.0212584	WBGene00000478, WBGene00000958, WBGene00001052, WBGene00001053, WBGene00001373, WBGene00001515, WBGene00001517, WBGene00001518, WBGene00001519, WBGene00001529, WBGene00001530, WBGene00001532, WBGene00001537, WBGene00001538, WBGene00001539, WBGene00001541, WBGene00001544, WBGene00001552, WBGene00001556, WBGene00001559, WBGene00001663, WBGene00001680, WBGene00001681, WBGene00001803, WBGene00002039,…	cfz-2, dgk-1, dop-1, dop-2, exp-1, gap-1, gar-1, gar-2, gar-3, gcy-2, gcy-3, gcy-5, gcy-11, gcy-12, gcy-13, gcy-15, gcy-19, gcy-32, gcy-36, gei-1, gpa-1, gpb-2, gpc-1, lite-1, hum-6, ikb-1, lat-2, mig-10, dapk-1, npr-1, npr-2, ost-1, pes-7, plc-2, plc-3, pll-1, plx-2, rap-3, ras-1, sem-4, ser-4, srg-31, srg-34, srx-45, ssr-2, syd-1, octr-1, tyra-3, tir-1, tkr-1, unc-5, unc-49, npr-16, xtr-1, 2RSS…
GO:0030536_LARVAL_FEEDING_BEHAVIOR	12	0.416667	0.416667	Up	0.013	0.0212584	WBGene00000067, WBGene00001172, WBGene00001189, WBGene00006767	act-5, egl-3, egl-21, unc-31
GO:0007160_CELL-MATRIX_ADHESION	9	0.222222	0.666667	Up	0.014	0.0226934	WBGene00003931, WBGene00007170, WBGene00010047, WBGene00010540, WBGene00011175, WBGene00017028	pat-4, B0393.5, F54D1.6, K03H1.5, R09E10.5, dex-1
GO:0035725_SODIUM_ION_TRANSMEMBRANE_TRANSPORT	50	0.12	0.64	Up	0.014	0.0226934	WBGene00001465, WBGene00003174, WBGene00003566, WBGene00003567, WBGene00003568, WBGene00003569, WBGene00003732, WBGene00003735, WBGene00006832, WBGene00007141, WBGene00007775, WBGene00009109, WBGene00009920, WBGene00009929, WBGene00010278, WBGene00010334, WBGene00011891, WBGene00012116, WBGene00012137, WBGene00012285, WBGene00013333, WBGene00015055, WBGene00017312, WBGene00018906, WBGene00019844,…	flr-1, mec-10, ncx-1, ncx-2, ncx-3, ncx-4, nhx-4, nhx-8, unc-105, pitr-4, acd-3, degt-1, abts-1, abts-2, F58G6.8, del-5, del-6, del-4, asic-2, pitr-6, Y57G11C.44, pitr-3, pitr-5, egas-4, abts-4, tmc-1, acd-5, asic-1
GO:0044255_CELLULAR_LIPID_METABOLIC_PROCESS	8	0.375	0.625	Up	0.014	0.0226934	WBGene00010628, WBGene00012911, WBGene00018990, WBGene00019329, WBGene00022610	ceeh-2, acl-7, klf-1, ceeh-1, ZC416.6
GO:0042542_RESPONSE_TO_HYDROGEN_PEROXIDE	12	0.416667	0.416667	Up	0.014	0.0226934	WBGene00000830, WBGene00000831, WBGene00008443, WBGene00013220	ctl-1, ctl-2, pde-3, ctl-3
GO:0042338_CUTICLE_DEVELOPMENT_INVOLVED_IN_COLLAGEN_AND_CUTICULIN-BASED_CUTICLE_MOLTING_CYCLE	26	0.230769	0.730769	Up	0.015	0.0239003	WBGene00000253, WBGene00000255, WBGene00001064, WBGene00001065, WBGene00001066, WBGene00001067, WBGene00001069, WBGene00001070, WBGene00001072, WBGene00001074, WBGene00001077, WBGene00004397, WBGene00005016, WBGene00005017, WBGene00005018, WBGene00006641, WBGene00015646, WBGene00022743	bli-3, bli-5, dpy-2, dpy-3, dpy-4, dpy-5, dpy-7, dpy-8, dpy-10, dpy-13, dpy-18, rol-6, sqt-1, sqt-2, sqt-3, tsp-15, mlt-10, mlt-7
GO:0032094_RESPONSE_TO_FOOD	9	0.111111	0.666667	Up	0.015	0.0239003	WBGene00000296, WBGene00000958, WBGene00001052, WBGene00001053, WBGene00001680, WBGene00020506	cat-2, dgk-1, dop-1, dop-2, gpb-2, dop-3
GO:0040013_NEGATIVE_REGULATION_OF_LOCOMOTION	8	0.25	0.625	Up	0.015	0.0239003	WBGene00000958, WBGene00001450, WBGene00006062, WBGene00020114	dgk-1, flp-7, stn-1, pde-4
GO:1905485_POSITIVE_REGULATION_OF_MOTOR_NEURON_MIGRATION	10	0.3	0.6	Up	0.015	0.0239003	WBGene00000478, WBGene00001188, WBGene00003006, WBGene00003029, WBGene00003238	cfz-2, egl-20, lin-17, lin-44, mig-1
GO:0008355_OLFACTORY_LEARNING	22	0.272727	0.5	Up	0.015	0.0239003	WBGene00000244, WBGene00000403, WBGene00001401, WBGene00003889, WBGene00006527, WBGene00007260, WBGene00013284, WBGene00020230	bbs-8, casy-1, fbf-1, osm-9, tax-6, olrn-1, daf-22, nep-2
GO:0015992_PROTON_TRANSPORT	38	0.289474	0.315789	Up	0.015	0.0239003	WBGene00000210, WBGene00003778, WBGene00004959, WBGene00006915, WBGene00009882, WBGene00010811, WBGene00010960, WBGene00013074, WBGene00015038, WBGene00020340, WBGene00022577	asg-2, nnt-1, spe-5, vha-6, vha-17, hmit-1.3, atp-6, hmit-1.2, nstp-6, T08B1.1, nstp-3
GO:0048468_CELL_DEVELOPMENT	5	0.4	0.6	Up	0.016	0.0253026	WBGene00000936, WBGene00010497	dbl-1, axl-1
GO:0006972_HYPEROSMOTIC_RESPONSE	24	0.208333	0.5	Up	0.016	0.0253026	WBGene00000490, WBGene00000491, WBGene00001135, WBGene00001444, WBGene00001612, WBGene00002177, WBGene00002178, WBGene00002263, WBGene00003889, WBGene00004944, WBGene00006527, WBGene00007396	che-11, che-12, eat-4, flp-1, glr-1, jkk-1, jnk-1, lea-1, osm-9, sol-1, tax-6, tiar-3
GO:0045664_REGULATION_OF_NEURON_DIFFERENTIATION	11	0	0.454545	Up	0.016	0.0253026	WBGene00000553, WBGene00001368, WBGene00001821, WBGene00006807	cmk-1, exc-7, ham-2, unc-75
GO:0006817_PHOSPHATE_ION_TRANSPORT	5	0.2	0.8	Up	0.017	0.0265514	WBGene00007141, WBGene00012285, WBGene00015055, WBGene00017312	pitr-4, pitr-6, pitr-3, pitr-5
GO:0060465_PHARYNX_DEVELOPMENT	34	0.352941	0.5	Up	0.017	0.0265514	WBGene00000029, WBGene00000030, WBGene00000031, WBGene00001852, WBGene00001952, WBGene00002989, WBGene00003524, WBGene00003525, WBGene00003526, WBGene00004013, WBGene00004099, WBGene00004174, WBGene00004856, WBGene00004857, WBGene00006589, WBGene00017244	abu-6, abu-7, abu-8, hil-1, hlh-6, lim-7, nas-5, nas-6, nas-7, pha-4, abu-15, abu-14, sma-2, sma-3, tnt-4, apy-1
GO:0007283_SPERMATOGENESIS	47	0.489362	0.319149	Up	0.017	0.0265514	WBGene00001249, WBGene00001414, WBGene00001483, WBGene00002187, WBGene00004960, WBGene00004962, WBGene00004964, WBGene00004965, WBGene00004969, WBGene00004971, WBGene00004973, WBGene00006449, WBGene00011910, WBGene00020187, WBGene00021113	elt-1, fer-1, fog-3, kgb-1, spe-6, spe-8, spe-10, spe-11, spe-15, spe-17, spe-27, alg-4, alg-3, gsp-4, gsp-3
GO:0060271_CILIUM_ASSEMBLY	42	0.166667	0.428571	Up	0.017	0.0265514	WBGene00000244, WBGene00000484, WBGene00000490, WBGene00000492, WBGene00000906, WBGene00003885, WBGene00003892, WBGene00008902, WBGene00010888, WBGene00017973, WBGene00018042, WBGene00020444	bbs-8, che-2, che-11, che-13, daf-10, osm-5, osm-12, phf-32, dlc-2, ift-81, mks-3, T12B3.1
GO:0006811_ION_TRANSPORT	371	0.15903	0.525606	Up	0.018	0.0279396	WBGene00000042, WBGene00000046, WBGene00000048, WBGene00000056, WBGene00000059, WBGene00000061, WBGene00000210, WBGene00000233, WBGene00000488, WBGene00000501, WBGene00000529, WBGene00000531, WBGene00000951, WBGene00000955, WBGene00001135, WBGene00001136, WBGene00001190, WBGene00001202, WBGene00001371, WBGene00001373, WBGene00001374, WBGene00001465, WBGene00001586, WBGene00001587, WBGene00001588,…	acr-2, acr-7, acr-9, acr-17, acr-20, lgc-11, asg-2, avr-15, che-7, cho-1, clh-2, clh-4, deg-3, des-2, eat-4, eat-5, egl-23, egl-36, exl-1, exp-1, exp-2, flr-1, ggr-1, ggr-2, ggr-3, glc-1, glc-3, glc-4, glr-1, glr-2, glr-3, glr-4, glr-5, inx-1, inx-6, inx-7, inx-15, inx-16, inx-17, inx-20, irk-2, kqt-2, kqt-3, mca-1, mec-10, nac-2, nhx-2, nhx-3, nhx-4, nhx-8, nhx-9, nmr-2, ocr-2, ocr-3, oct-1, osm…
GO:0009062_FATTY_ACID_CATABOLIC_PROCESS	8	0.375	0.625	Up	0.019	0.0292151	WBGene00010425, WBGene00013594, WBGene00017048, WBGene00017781	lpin-1, Y87G2A.2, D2021.4, F25E2.3
GO:0009952_ANTERIOR/POSTERIOR_PATTERN_SPECIFICATION	12	0.333333	0.583333	Up	0.019	0.0292151	WBGene00000443, WBGene00001174, WBGene00003024, WBGene00004202, WBGene00004945, WBGene00006870	ceh-20, egl-5, lin-39, pry-1, sop-2, vab-3
GO:0007274_NEUROMUSCULAR_SYNAPTIC_TRANSMISSION	9	0.222222	0.444444	Up	0.019	0.0292151	WBGene00000042, WBGene00001172, WBGene00006765	acr-2, egl-3, unc-29
GO:1904491_PROTEIN_LOCALIZATION_TO_CILIARY_TRANSITION_ZONE	7	0	0.571429	Up	0.02	0.0306515	WBGene00013082, WBGene00019364	grdn-1, mksr-1
GO:0007409_AXONOGENESIS	12	0.166667	0.583333	Up	0.021	0.0320253	WBGene00002988, WBGene00006366, WBGene00006786, WBGene00008093, WBGene00011345, WBGene00022129	lim-6, sym-1, unc-51, lron-1, dma-1, lron-11
GO:0019752_CARBOXYLIC_ACID_METABOLIC_PROCESS	13	0.538462	0.461538	Up	0.021	0.0320253	WBGene00001564, WBGene00001839, WBGene00006409, WBGene00006418, WBGene00006762, WBGene00015467	icl-1, hdl-1, hdl-2, tag-38, unc-25, basl-1
GO:1905515_NON-MOTILE_CILIUM_ASSEMBLY	32	0.09375	0.46875	Up	0.022	0.0334335	WBGene00000242, WBGene00000244, WBGene00000491, WBGene00000492, WBGene00000906, WBGene00001121, WBGene00003885, WBGene00003892, WBGene00018042, WBGene00019364, WBGene00020100	bbs-2, bbs-8, che-12, che-13, daf-10, dyf-5, osm-5, osm-12, mks-3, mksr-1, mks-1
GO:0098719_SODIUM_ION_IMPORT_ACROSS_PLASMA_MEMBRANE	7	0.142857	0.714286	Up	0.023	0.0346705	WBGene00003730, WBGene00003731, WBGene00003732, WBGene00003736, WBGene00003943	nhx-2, nhx-3, nhx-4, nhx-9, pbo-4
GO:0051453_REGULATION_OF_INTRACELLULAR_PH	25	0.04	0.56	Up	0.023	0.0346705	WBGene00000539, WBGene00000541, WBGene00003730, WBGene00003731, WBGene00003732, WBGene00003735, WBGene00003736, WBGene00003943, WBGene00009920, WBGene00009929, WBGene00010788, WBGene00018283, WBGene00019844, WBGene00020914	cln-3.1, cln-3.3, nhx-2, nhx-3, nhx-4, nhx-8, nhx-9, pbo-4, abts-1, abts-2, sulp-4, sulp-3, abts-4, sulp-6
GO:0007267_CELL-CELL_SIGNALING	12	0.0833333	0.666667	Up	0.024	0.036102	WBGene00000905, WBGene00001691, WBGene00004264, WBGene00006950, WBGene00006952, WBGene00006954	daf-9, grd-2, qua-1, wrt-4, wrt-6, wrt-8
GO:0015701_BICARBONATE_TRANSPORT	10	0	0.5	Up	0.024	0.036102	WBGene00009920, WBGene00010788, WBGene00018283, WBGene00019844, WBGene00020914	abts-1, sulp-4, sulp-3, abts-4, sulp-6
GO:0042335_CUTICLE_DEVELOPMENT	18	0.166667	0.666667	Up	0.025	0.0373001	WBGene00007802, WBGene00007926, WBGene00009926, WBGene00011075, WBGene00011948, WBGene00015857, WBGene00016422, WBGene00018675, WBGene00019148, WBGene00022611	cutl-27, C34C12.7, noah-2, R07A4.4, T23F1.5, C16D9.1, noah-1, F52C9.5, H03E18.1, ZC449.1
GO:0071805_POTASSIUM_ION_TRANSMEMBRANE_TRANSPORT	89	0.101124	0.550562	Up	0.025	0.0373001	WBGene00001190, WBGene00001202, WBGene00001374, WBGene00002150, WBGene00002234, WBGene00002235, WBGene00003730, WBGene00003731, WBGene00003732, WBGene00003735, WBGene00003736, WBGene00003943, WBGene00006657, WBGene00006661, WBGene00006662, WBGene00006663, WBGene00006666, WBGene00006672, WBGene00006674, WBGene00006677, WBGene00006678, WBGene00006679, WBGene00006684, WBGene00006686, WBGene00006687,…	egl-23, egl-36, exp-2, irk-2, kqt-2, kqt-3, nhx-2, nhx-3, nhx-4, nhx-8, nhx-9, pbo-4, twk-2, twk-6, twk-7, twk-8, twk-11, twk-18, twk-21, twk-24, twk-25, twk-26, twk-32, twk-34, twk-35, twk-37, twk-46, unc-103, kcnl-1, C32C4.1, kcnl-4, kvs-4, B0310.1, kcnl-3, C27F2.6, F10E7.9, twk-47, kcc-2, kvs-5, shl-1
GO:0061067_NEGATIVE_REGULATION_OF_DAUER_LARVAL_DEVELOPMENT	12	0.333333	0.5	Up	0.025	0.0373001	WBGene00000910, WBGene00001538, WBGene00003015, WBGene00018572	daf-14, gcy-12, lin-29, lin-42
GO:0006517_PROTEIN_DEGLYCOSYLATION	12	0.166667	0.416667	Up	0.025	0.0373001	WBGene00015434, WBGene00018052, WBGene00018594, WBGene00018877, WBGene00020611	C04E12.4, F35F10.1, aman-3, aman-1, T20D4.5
GO:0007205_PROTEIN_KINASE_C-ACTIVATING_G-PROTEIN_COUPLED_RECEPTOR_SIGNALING_PATHWAY	5	0.2	0.8	Up	0.026	0.0387067	WBGene00000958, WBGene00000959, WBGene00019428	dgk-1, dgk-2, dgk-5
GO:1904937_SENSORY_NEURON_MIGRATION	7	0.285714	0.571429	Up	0.027	0.0399267	WBGene00000478, WBGene00001188, WBGene00003238	cfz-2, egl-20, mig-1
GO:0015807_L-AMINO_ACID_TRANSPORT	11	0.272727	0.545455	Up	0.027	0.0399267	WBGene00000002, WBGene00000003, WBGene00000006, WBGene00000007, WBGene00000009	aat-1, aat-2, aat-5, aat-6, aat-8
GO:0006885_REGULATION_OF_PH	9	0.111111	0.777778	Up	0.028	0.0411287	WBGene00003730, WBGene00003731, WBGene00003732, WBGene00003735, WBGene00003736, WBGene00003877, WBGene00003943	nhx-2, nhx-3, nhx-4, nhx-8, nhx-9, pept-1, pbo-4
GO:0050896_RESPONSE_TO_STIMULUS	13	0.153846	0.615385	Up	0.028	0.0411287	WBGene00001803, WBGene00003149, WBGene00003174, WBGene00003856, WBGene00007801	lite-1, mbk-1, mec-10, odr-10, trpa-1
GO:0019722_CALCIUM-MEDIATED_SIGNALING	7	0.142857	0.571429	Up	0.028	0.0411287	WBGene00000518, WBGene00002138, WBGene00006527, WBGene00006798	ckk-1, inx-16, tax-6, unc-64
GO:0007608_SENSORY_PERCEPTION_OF_SMELL	10	0.2	0.6	Up	0.029	0.0422515	WBGene00003149, WBGene00003849, WBGene00003856, WBGene00003889	mbk-1, odr-2, odr-10, osm-9
GO:0043113_RECEPTOR_CLUSTERING	5	0.2	0.6	Up	0.029	0.0422515	WBGene00001006, WBGene00006831, WBGene00018304	dlg-1, unc-104, agr-1
GO:0040014_REGULATION_OF_MULTICELLULAR_ORGANISM_GROWTH	31	0.419355	0.451613	Up	0.029	0.0422515	WBGene00000484, WBGene00001064, WBGene00001067, WBGene00001538, WBGene00004011, WBGene00004735, WBGene00004859, WBGene00006786, WBGene00006798, WBGene00007016, WBGene00014215, WBGene00022154	che-2, dpy-2, dpy-5, gcy-12, pha-2, sbp-1, sma-5, unc-51, unc-64, mdt-15, obr-3, drag-1
GO:0006874_CELLULAR_CALCIUM_ION_HOMEOSTASIS	13	0.153846	0.692308	Up	0.03	0.0434175	WBGene00003151, WBGene00003569, WBGene00004736, WBGene00004976, WBGene00019493, WBGene00019875, WBGene00022010	mca-1, ncx-4, sca-1, spe-41, catp-5, mca-2, catp-7
GO:0015711_ORGANIC_ANION_TRANSPORT	21	0.285714	0.47619	Up	0.031	0.0446952	WBGene00003842, WBGene00003843, WBGene00008271, WBGene00009350, WBGene00009729, WBGene00013318, WBGene00013439, WBGene00014127, WBGene00015165, WBGene00020701	oct-1, oct-2, C53B4.1, F32H5.4, F45E10.2, Y57G11C.23, Y66D12A.13, ZK892.3, B0361.11, T22F7.1
GO:0046513_CERAMIDE_BIOSYNTHETIC_PROCESS	12	0.416667	0.25	Up	0.031	0.0446952	WBGene00000212, WBGene00000213, WBGene00006505	asm-2, asm-3, lagr-1
GO:0030421_DEFECATION	31	0.290323	0.419355	Up	0.032	0.0458961	WBGene00000086, WBGene00000088, WBGene00001373, WBGene00001395, WBGene00001465, WBGene00001795, WBGene00002234, WBGene00002988, WBGene00003943, WBGene00004921, WBGene00006444, WBGene00006831, WBGene00012857	aex-3, aex-5, exp-1, fat-3, flr-1, gtl-1, kqt-2, lim-6, pbo-4, snt-1, shn-1, unc-104, pbo-5
GO:0007168_RECEPTOR_GUANYLYL_CYCLASE_SIGNALING_PATHWAY	5	0	0.4	Up	0.032	0.0458961	WBGene00006438	nrfl-1
GO:1990504_DENSE_CORE_GRANULE_EXOCYTOSIS	5	0.4	0.6	Up	0.034	0.0483942	WBGene00000089, WBGene00004316, WBGene00006767	aex-6, rbf-1, unc-31
GO:0050913_SENSORY_PERCEPTION_OF_BITTER_TASTE	9	0.222222	0.555556	Up	0.034	0.0483942	WBGene00001612, WBGene00004265, WBGene00004346	glr-1, qui-1, rgs-3
GO:0031629_SYNAPTIC_VESICLE_FUSION_TO_PRESYNAPTIC_ACTIVE_ZONE_MEMBRANE	5	0.2	0.8	Up	0.035	0.0495572	WBGene00004364, WBGene00006372, WBGene00006798	ric-4, syx-2, unc-64
GO:0007610_BEHAVIOR	15	0.2	0.466667	Up	0.035	0.0495572	WBGene00000296, WBGene00001555, WBGene00001556, WBGene00006527, WBGene00011732, WBGene00044568	cat-2, gcy-35, gcy-36, tax-6, arrd-17, ntc-1

## Sheet: GO Terms mix vs E. coli
GO Term ID	NGenes	PropDown	PropUp	Direction	PValue	FDR	differential_genes_gene_id	differential_genes_gene_name
GO:0007004_TELOMERE_MAINTENANCE_VIA_TELOMERASE	6	0	1	Up	0.001	0.00716197	WBGene00003417, WBGene00004296, WBGene00004884, WBGene00004885, WBGene00006618, WBGene00045237	mrt-2, rad-50, smg-6, smg-7, trt-1, mrt-1
GO:0007265_RAS_PROTEIN_SIGNAL_TRANSDUCTION	10	0	0.9	Up	0.001	0.00716197	WBGene00000301, WBGene00001325, WBGene00002240, WBGene00003030, WBGene00003186, WBGene00003401, WBGene00015418, WBGene00022759	cav-1, eor-2, ksr-2, lin-45, mek-2, mpk-1, pac-1, ZK546.2
GO:0006260_DNA_REPLICATION	54	0	0.888889	Up	0.001	0.00716197	WBGene00000413, WBGene00000794, WBGene00001002, WBGene00001865, WBGene00001973, WBGene00001974, WBGene00002985, WBGene00003154, WBGene00003155, WBGene00003156, WBGene00003157, WBGene00003158, WBGene00003159, WBGene00003882, WBGene00003955, WBGene00004028, WBGene00004180, WBGene00004181, WBGene00004337, WBGene00004338, WBGene00004339, WBGene00004340, WBGene00004391, WBGene00004392, WBGene00006595,…	cdt-1, crn-1, div-1, him-6, hmg-3, hmg-4, lig-1, mcm-2, mcm-3, mcm-4, mcm-5, mcm-6, mcm-7, orc-2, pcn-1, pif-1, pri-1, pri-2, rfc-1, rfc-2, rfc-3, rfc-4, rnr-1, rnr-2, top-1, wrn-1, asfl-1, F10C2.4, F12F6.7, psf-2, smc-6, R04F11.3, psf-1, mcm-10, orc-5, smc-5, tofu-6, pole-2, rpa-1, polk-1, F44B9.8, rpa-2, T24C4.5, polq-1, Y37B11A.2, psf-3, ZK484.4
GO:0008630_INTRINSIC_APOPTOTIC_SIGNALING_PATHWAY_IN_RESPONSE_TO_DNA_DAMAGE	7	0	0.857143	Up	0.001	0.00716197	WBGene00000423, WBGene00002042, WBGene00003417, WBGene00003422, WBGene00004800, WBGene00020442	ced-9, hus-1, mrt-2, msh-6, sir-2.1, gen-1
GO:0051257_MEIOTIC_SPINDLE_MIDZONE_ASSEMBLY	7	0	0.857143	Up	0.001	0.00716197	WBGene00000099, WBGene00000275, WBGene00001829, WBGene00001830, WBGene00002229, WBGene00006974	air-2, bub-1, hcp-1, hcp-2, klp-19, zen-4
GO:0090727_POSITIVE_REGULATION_OF_BROOD_SIZE	7	0	0.857143	Up	0.001	0.00716197	WBGene00000406, WBGene00000423, WBGene00000870, WBGene00003020, WBGene00003026, WBGene00011559	cdk-4, ced-9, cyd-1, lin-35, lin-41, umps-1
GO:0000070_MITOTIC_SISTER_CHROMATID_SEGREGATION	24	0	0.833333	Up	0.001	0.00716197	WBGene00000868, WBGene00001085, WBGene00001087, WBGene00001829, WBGene00001831, WBGene00001832, WBGene00001833, WBGene00001869, WBGene00003210, WBGene00003367, WBGene00004166, WBGene00004738, WBGene00004874, WBGene00006540, WBGene00009254, WBGene00010036, WBGene00010093, WBGene00010425, WBGene00016202, WBGene00017641	cyb-3, dpy-26, dpy-28, hcp-1, hcp-3, hcp-4, hcp-6, him-10, mel-28, mix-1, pqn-85, scc-3, smc-4, tbg-1, capg-1, cpar-1, capg-2, lpin-1, kle-2, csr-1
GO:0007220_NOTCH_RECEPTOR_PROCESSING	6	0.166667	0.833333	Up	0.001	0.00716197	WBGene00000147, WBGene00000148, WBGene00001985, WBGene00003975, WBGene00004769	aph-1, aph-2, hop-1, pen-2, sel-12
GO:0008284_POSITIVE_REGULATION_OF_CELL_PROLIFERATION	11	0.0909091	0.818182	Up	0.001	0.00716197	WBGene00000871, WBGene00001985, WBGene00003052, WBGene00003377, WBGene00010839, WBGene00016944, WBGene00018609, WBGene00019362, WBGene00020109	cye-1, hop-1, lmn-1, mls-2, chl-1, uri-1, F48E8.2, cdk-2, R151.6
GO:0043282_PHARYNGEAL_MUSCLE_DEVELOPMENT	10	0.1	0.8	Up	0.001	0.00716197	WBGene00001609, WBGene00003864, WBGene00004077, WBGene00006543, WBGene00006706, WBGene00006943, WBGene00013583	glp-1, oma-1, pop-1, tbx-2, ubc-9, wrm-1, ceh-51
GO:0016998_CELL_WALL_MACROMOLECULE_CATABOLIC_PROCESS	5	0	0.8	Up	0.001	0.00716197	WBGene00003093, WBGene00003094, WBGene00003095	lys-4, lys-5, lys-6
GO:0030539_MALE_GENITALIA_DEVELOPMENT	5	0	0.8	Up	0.001	0.00716197	WBGene00002299, WBGene00002992, WBGene00004774, WBGene00004882	let-23, lin-3, sem-5, smg-4
GO:0043054_DAUER_EXIT	7	0.142857	0.714286	Up	0.001	0.00716197	WBGene00000898, WBGene00000917, WBGene00001827, WBGene00002245, WBGene00003001	daf-2, daf-25, hcf-1, lag-1, lin-12
GO:0000077_DNA_DAMAGE_CHECKPOINT	17	0.117647	0.705882	Up	0.001	0.00716197	WBGene00000226, WBGene00000498, WBGene00000537, WBGene00001865, WBGene00001997, WBGene00001998, WBGene00002042, WBGene00003417, WBGene00010120, WBGene00016944, WBGene00021474	atl-1, chk-1, clk-2, him-6, hpr-9, hpr-17, hus-1, mrt-2, dot-1.4, uri-1, dot-1.1
GO:0000184_NUCLEAR-TRANSCRIBED_MRNA_CATABOLIC_PROCESS,_NONSENSE-MEDIATED_DECAY	12	0	0.666667	Up	0.001	0.00716197	WBGene00004387, WBGene00004882, WBGene00004883, WBGene00004884, WBGene00004885, WBGene00010551, WBGene00018156	rnp-4, smg-4, smg-5, smg-6, smg-7, smg-8, ncbp-1
GO:0051177_MEIOTIC_SISTER_CHROMATID_COHESION	6	0	0.666667	Up	0.001	0.00716197	WBGene00000592, WBGene00001352, WBGene00004738, WBGene00006571	coh-3, evl-14, scc-3, tim-1
GO:0007040_LYSOSOME_ORGANIZATION	15	0.0666667	0.6	Up	0.001	0.00716197	WBGene00000163, WBGene00000539, WBGene00000541, WBGene00000846, WBGene00003410, WBGene00008052, WBGene00010283, WBGene00011067, WBGene00011559	apb-3, cln-3.1, cln-3.3, cup-5, mrp-4, ctns-1, ccz-1, vps-11, umps-1
GO:0006665_SPHINGOLIPID_METABOLIC_PROCESS	29	0.137931	0.586207	Up	0.001	0.00716197	WBGene00000212, WBGene00000213, WBGene00004892, WBGene00004893, WBGene00004995, WBGene00007918, WBGene00010769, WBGene00012105, WBGene00016020, WBGene00016335, WBGene00016340, WBGene00017996, WBGene00018398, WBGene00018735, WBGene00019127, WBGene00021160	asm-2, asm-3, sms-1, sms-2, spp-10, sphk-1, asah-1, T27F6.6, sptl-1, gba-1, gba-2, F33D4.4, sptl-2, F53B1.2, cgt-3, gba-4
GO:0007031_PEROXISOME_ORGANIZATION	7	0.142857	0.571429	Up	0.001	0.00716197	WBGene00000831, WBGene00004191, WBGene00006946, WBGene00016318	ctl-2, prx-1, prx-10, C32D5.11
GO:0050830_DEFENSE_RESPONSE_TO_GRAM-POSITIVE_BACTERIUM	55	0.290909	0.509091	Up	0.001	0.00716197	WBGene00000912, WBGene00002980, WBGene00002981, WBGene00003093, WBGene00003094, WBGene00003096, WBGene00003401, WBGene00004986, WBGene00004987, WBGene00006418, WBGene00008132, WBGene00009215, WBGene00009897, WBGene00010790, WBGene00012019, WBGene00014046, WBGene00015052, WBGene00016669, WBGene00016670, WBGene00017364, WBGene00018731, WBGene00019427, WBGene00020326, WBGene00020930, WBGene00021581,…	daf-16, lgg-1, lgg-2, lys-4, lys-5, lys-7, mpk-1, spp-1, spp-2, tag-38, gale-1, thn-2, skpo-1, sodh-1, dkf-2, clec-60, clec-52, ilys-2, ilys-3, clec-7, F53A9.8, atg-16.2, math-38, hlh-30, clec-70, clec-71, clec-172
GO:0016485_PROTEIN_PROCESSING	16	0.3125	0.5	Up	0.001	0.00716197	WBGene00000147, WBGene00000148, WBGene00000423, WBGene00001985, WBGene00004769, WBGene00004775, WBGene00011488	aph-1, aph-2, ced-9, hop-1, sel-12, sep-1, nra-2
GO:0045595_REGULATION_OF_CELL_DIFFERENTIATION	8	0	0.5	Up	0.001	0.00716197	WBGene00001834, WBGene00003163, WBGene00017990	hda-1, mdl-1, cec-4
GO:0008654_PHOSPHOLIPID_BIOSYNTHETIC_PROCESS	21	0.238095	0.47619	Up	0.001	0.00716197	WBGene00010339, WBGene00011543, WBGene00013024, WBGene00015159, WBGene00016384, WBGene00017261, WBGene00018797, WBGene00020115, WBGene00021677	acl-1, acl-2, cept-2, psd-1, cdgs-1, acl-6, F54D7.2, mboa-6, pgs-1
GO:0030163_PROTEIN_CATABOLIC_PROCESS	32	0.375	0.46875	Up	0.001	0.00716197	WBGene00000214, WBGene00000215, WBGene00000216, WBGene00000218, WBGene00000219, WBGene00000417, WBGene00004505, WBGene00017678, WBGene00018294, WBGene00018991, WBGene00019619	asp-1, asp-2, asp-3, asp-5, asp-6, ced-3, rpt-5, asp-12, atg-18, F56F11.4, asp-14
GO:0030154_CELL_DIFFERENTIATION	188	0.297872	0.398936	Up	0.001	0.00716197	WBGene00000168, WBGene00000444, WBGene00000457, WBGene00000459, WBGene00000460, WBGene00000479, WBGene00000770, WBGene00000813, WBGene00000814, WBGene00000815, WBGene00000816, WBGene00000817, WBGene00000870, WBGene00000880, WBGene00000912, WBGene00000935, WBGene00001078, WBGene00001250, WBGene00001413, WBGene00001435, WBGene00001436, WBGene00001437, WBGene00001439, WBGene00001526, WBGene00001609,…	apx-1, ceh-21, ceh-36, ceh-38, ceh-39, cgh-1, cpb-1, csn-1, csn-2, csn-3, csn-4, csn-5, cyd-1, cyn-4, daf-16, daz-1, dpy-19, elt-2, fem-3, fkh-3, fkh-4, fkh-5, fkh-7, gck-1, glp-1, hda-1, hlh-3, hmr-1, let-502, let-858, lin-12, lin-25, lin-45, lis-1, max-2, mek-2, mep-1, mpk-1, par-3, par-4, par-6, pes-1, pkc-3, ptp-2, puf-5, puf-6, puf-7, rsp-1, rsp-2, sdc-1, sel-10, sem-5, spe-39, tir-1, tra-2,…
GO:0007052_MITOTIC_SPINDLE_ORGANIZATION	10	0	1	Up	0.002	0.0130385	WBGene00001018, WBGene00001831, WBGene00001869, WBGene00002363, WBGene00004042, WBGene00004952, WBGene00006381, WBGene00006540, WBGene00007710, WBGene00012972	dnc-2, hcp-3, him-10, let-92, plk-1, spd-1, tac-1, tbg-1, rsa-1, rsa-2
GO:0007076_MITOTIC_CHROMOSOME_CONDENSATION	7	0	1	Up	0.002	0.0130385	WBGene00000411, WBGene00001087, WBGene00001833, WBGene00003367, WBGene00009254, WBGene00013106, WBGene00017482	cdl-1, dpy-28, hcp-6, mix-1, capg-1, set-26, set-9
GO:0007064_MITOTIC_SISTER_CHROMATID_COHESION	12	0	0.916667	Up	0.002	0.0130385	WBGene00001352, WBGene00001860, WBGene00003136, WBGene00004166, WBGene00004873, WBGene00006571, WBGene00008085, WBGene00011915, WBGene00018238, WBGene00019595, WBGene00019953	evl-14, him-1, mau-2, pqn-85, smc-3, tim-1, C44C10.4, T22C1.4, F40F4.7, K09H9.2, wapl-1
GO:0048557_EMBRYONIC_DIGESTIVE_TRACT_MORPHOGENESIS	22	0.0454545	0.863636	Up	0.002	0.0130385	WBGene00000156, WBGene00001102, WBGene00001161, WBGene00001834, WBGene00002637, WBGene00003020, WBGene00003022, WBGene00003036, WBGene00003219, WBGene00003241, WBGene00003246, WBGene00003394, WBGene00003395, WBGene00003396, WBGene00003397, WBGene00005077, WBGene00006713, WBGene00011559	apr-1, dsh-2, efl-1, hda-1, let-418, lin-35, lin-37, lin-53, mes-1, mig-5, mig-14, mom-1, mom-2, mom-4, mom-5, src-1, ubc-18, umps-1
GO:0016331_MORPHOGENESIS_OF_EMBRYONIC_EPITHELIUM	13	0.0769231	0.846154	Up	0.002	0.0130385	WBGene00000168, WBGene00000199, WBGene00000200, WBGene00000203, WBGene00000205, WBGene00000395, WBGene00001165, WBGene00003111, WBGene00006868, WBGene00006957, WBGene00021170	apx-1, arx-1, arx-2, arx-5, arx-7, cdh-3, efn-4, mab-20, vab-1, wsp-1, arx-4
GO:0090501_RNA_PHOSPHODIESTER_BOND_HYDROLYSIS	10	0	0.8	Up	0.002	0.0130385	WBGene00000939, WBGene00002147, WBGene00004883, WBGene00004884, WBGene00004885, WBGene00009163, WBGene00019264	dcr-1, ire-1, smg-5, smg-6, smg-7, drsh-1, H35B03.2
GO:0006974_CELLULAR_RESPONSE_TO_DNA_DAMAGE_STIMULUS	65	0.0307692	0.753846	Up	0.002	0.0130385	WBGene00000151, WBGene00000226, WBGene00000235, WBGene00000264, WBGene00000265, WBGene00000498, WBGene00000520, WBGene00000794, WBGene00000840, WBGene00000912, WBGene00001372, WBGene00001860, WBGene00001973, WBGene00001974, WBGene00002985, WBGene00003405, WBGene00003422, WBGene00004028, WBGene00004296, WBGene00004297, WBGene00004873, WBGene00006963, WBGene00007784, WBGene00008140, WBGene00008695,…	apn-1, atl-1, baf-1, brc-1, brd-1, chk-1, cku-80, crn-1, cul-5, daf-16, exo-3, him-1, hmg-3, hmg-4, lig-1, mre-11, msh-6, pif-1, rad-50, rad-51, smc-3, xpa-1, ruvb-1, xpf-1, F11C3.1, F12F6.7, mus-101, smc-6, chl-1, M03C11.8, T16H12.4, dvc-1, ung-1, tdpt-1, Y116F11A.1, fan-1, smc-5, polk-1, smk-1, F52C12.1, slx-1, wapl-1, prp-19, polq-1, ZK353.9
GO:0006281_DNA_REPAIR	110	0.0363636	0.727273	Up	0.002	0.0130385	WBGene00000151, WBGene00000226, WBGene00000235, WBGene00000264, WBGene00000265, WBGene00000405, WBGene00000519, WBGene00000520, WBGene00000794, WBGene00001352, WBGene00001372, WBGene00001860, WBGene00001865, WBGene00001935, WBGene00001942, WBGene00001973, WBGene00001974, WBGene00001997, WBGene00001998, WBGene00002042, WBGene00002985, WBGene00002986, WBGene00003405, WBGene00003422, WBGene00004028,…	apn-1, atl-1, baf-1, brc-1, brd-1, cdk-1, cku-70, cku-80, crn-1, evl-14, exo-3, him-1, him-6, his-61, his-68, hmg-3, hmg-4, hpr-9, hpr-17, hus-1, lig-1, lig-4, mre-11, msh-6, pif-1, rad-50, rad-51, rfc-1, rfc-2, rfc-3, rfc-4, smc-3, wrn-1, trr-1, ruvb-1, C44C10.4, ercc-1, F11C3.1, exo-1, smc-6, dot-1.4, F58B3.7, H21P03.2, K07C5.3, chl-1, M03C11.8, snfc-5, T16H12.4, dvc-1, fcd-2, ung-1, tdpt-1, ek…
GO:0007219_NOTCH_SIGNALING_PATHWAY	18	0.111111	0.722222	Up	0.002	0.0130385	WBGene00000147, WBGene00000148, WBGene00001609, WBGene00001985, WBGene00002245, WBGene00002696, WBGene00003001, WBGene00003043, WBGene00003975, WBGene00004769, WBGene00006324, WBGene00011195	aph-1, aph-2, glp-1, hop-1, lag-1, let-504, lin-12, lip-1, pen-2, sel-12, sup-17, sao-1
GO:0009949_POLARITY_SPECIFICATION_OF_ANTERIOR/POSTERIOR_AXIS	16	0.1875	0.6875	Up	0.002	0.0130385	WBGene00001281, WBGene00001284, WBGene00001511, WBGene00003132, WBGene00003133, WBGene00003134, WBGene00003777, WBGene00003918, WBGene00003921, WBGene00004775	emb-27, emb-30, fzy-1, mat-1, mat-2, mat-3, nmy-2, par-3, par-6, sep-1
GO:0071897_DNA_BIOSYNTHETIC_PROCESS	12	0.0833333	0.666667	Up	0.002	0.0130385	WBGene00001002, WBGene00002985, WBGene00004181, WBGene00008645, WBGene00008722, WBGene00017696, WBGene00021344	div-1, lig-1, pri-2, F10C2.4, F12F6.7, polk-1, Y37B11A.2
GO:0042742_DEFENSE_RESPONSE_TO_BACTERIUM	9	0.111111	0.666667	Up	0.002	0.0130385	WBGene00003769, WBGene00006575, WBGene00016669, WBGene00016670, WBGene00018285	nlp-31, tir-1, ilys-2, ilys-3, smk-1
GO:0008584_MALE_GONAD_DEVELOPMENT	6	0.166667	0.666667	Up	0.002	0.0130385	WBGene00000406, WBGene00000870, WBGene00002998, WBGene00006379	cdk-4, cyd-1, lin-9, sys-1
GO:0016024_CDP-DIACYLGLYCEROL_BIOSYNTHETIC_PROCESS	6	0	0.666667	Up	0.002	0.0130385	WBGene00010339, WBGene00011543, WBGene00016384, WBGene00017261	acl-1, acl-2, cdgs-1, acl-6
GO:0002376_IMMUNE_SYSTEM_PROCESS	13	0.307692	0.615385	Up	0.002	0.0130385	WBGene00000102, WBGene00000898, WBGene00000912, WBGene00003094, WBGene00003096, WBGene00006575, WBGene00009897, WBGene00012019	akt-1, daf-2, daf-16, lys-5, lys-7, tir-1, skpo-1, dkf-2
GO:0009957_EPIDERMAL_CELL_FATE_SPECIFICATION	5	0	0.6	Up	0.002	0.0130385	WBGene00001249, WBGene00003026, WBGene00004334	elt-1, lin-41, ref-1
GO:0009786_REGULATION_OF_ASYMMETRIC_CELL_DIVISION	12	0.0833333	0.583333	Up	0.002	0.0130385	WBGene00001194, WBGene00001958, WBGene00003394, WBGene00003787, WBGene00004077, WBGene00006379, WBGene00016971	egl-27, hlh-14, mom-1, npp-1, pop-1, sys-1, toe-2
GO:0097502_MANNOSYLATION	7	0.142857	0.571429	Up	0.002	0.0130385	WBGene00007556, WBGene00020375, WBGene00022629, WBGene00194986	C14A4.3, pigv-1, ZC513.5, T27F7.4
GO:0010826_NEGATIVE_REGULATION_OF_CENTROSOME_DUPLICATION	7	0	0.571429	Up	0.002	0.0130385	WBGene00000836, WBGene00003009, WBGene00004767, WBGene00004808	cul-1, lin-23, sel-10, skr-2
GO:0090503_RNA_PHOSPHODIESTER_BOND_HYDROLYSIS,_EXONUCLEOLYTIC	9	0	0.555556	Up	0.002	0.0130385	WBGene00000369, WBGene00007429, WBGene00014015, WBGene00017951, WBGene00018612	ccf-1, C08B6.8, panl-3, panl-2, disl-2
GO:0045893_POSITIVE_REGULATION_OF_TRANSCRIPTION,_DNA-TEMPLATED	17	0.176471	0.529412	Up	0.002	0.0130385	WBGene00000123, WBGene00001051, WBGene00003788, WBGene00004806, WBGene00006542, WBGene00011319, WBGene00018786	ama-1, cks-1, npp-2, skp-1, tbp-1, T01C3.2, hmbx-1
GO:0006334_NUCLEOSOME_ASSEMBLY	53	0.207547	0.528302	Up	0.002	0.0130385	WBGene00001831, WBGene00001853, WBGene00001854, WBGene00001855, WBGene00001856, WBGene00001898, WBGene00001933, WBGene00001934, WBGene00001936, WBGene00001937, WBGene00001938, WBGene00001940, WBGene00001941, WBGene00001946, WBGene00005007, WBGene00006817, WBGene00007277, WBGene00009277, WBGene00009367, WBGene00010036, WBGene00011532, WBGene00020588, WBGene00022141	hcp-3, hil-2, hil-3, hil-4, hil-5, his-24, his-59, his-60, his-62, his-63, his-64, his-66, his-67, his-72, spr-2, unc-85, asfl-1, F30F8.10, F33H2.3, cpar-1, chaf-1, T19H12.2, chaf-2
GO:0009968_NEGATIVE_REGULATION_OF_SIGNAL_TRANSDUCTION	12	0	0.5	Up	0.002	0.0130385	WBGene00003030, WBGene00003035, WBGene00004348, WBGene00004350, WBGene00004352, WBGene00004354	lin-45, lin-52, rgs-5, rgs-7, rgs-9, rgs-11
GO:0006487_PROTEIN_N-LINKED_GLYCOSYLATION	16	0.25	0.4375	Up	0.002	0.0130385	WBGene00000896, WBGene00001645, WBGene00007435, WBGene00008546, WBGene00009035, WBGene00022629	dad-1, gly-20, C08B11.8, gfat-1, gfat-2, ZC513.5
GO:0042006_MASCULINIZATION_OF_HERMAPHRODITIC_GERM-LINE	7	0	0.428571	Up	0.002	0.0130385	WBGene00001412, WBGene00001413, WBGene00001597	fem-2, fem-3, gld-3
GO:0032502_DEVELOPMENTAL_PROCESS	7	0.142857	0.428571	Up	0.002	0.0130385	WBGene00000894, WBGene00022717, WBGene00022718	dab-1, hipr-1, ZK370.4
GO:0007129_SYNAPSIS	6	0	1	Up	0.003	0.0158906	WBGene00002034, WBGene00006976, WBGene00008387, WBGene00011062, WBGene00012678, WBGene00018867	htp-3, zhp-3, D1081.9, R06C7.2, Y39B6A.16, F55A12.10
GO:0033314_MITOTIC_DNA_REPLICATION_CHECKPOINT	6	0	1	Up	0.003	0.0158906	WBGene00000498, WBGene00001998, WBGene00002042, WBGene00009507, WBGene00018016, WBGene00022750	chk-1, hpr-17, hus-1, mus-101, lrr-1, ZK484.4
GO:0032465_REGULATION_OF_CYTOKINESIS	5	0	1	Up	0.003	0.0158906	WBGene00000098, WBGene00000465, WBGene00006528, WBGene00006529, WBGene00015102	air-1, cpg-1, tba-1, tba-2, cpg-2
GO:0034501_PROTEIN_LOCALIZATION_TO_KINETOCHORE	10	0	0.9	Up	0.003	0.0158906	WBGene00000275, WBGene00002231, WBGene00003576, WBGene00003788, WBGene00003791, WBGene00003792, WBGene00003796, WBGene00020392, WBGene00021460	bub-1, knl-1, ndc-80, npp-2, npp-5, npp-6, npp-10, knl-3, zwl-1
GO:0006265_DNA_TOPOLOGICAL_CHANGE	7	0	0.857143	Up	0.003	0.0158906	WBGene00006595, WBGene00010785, WBGene00015853, WBGene00022854	top-1, top-2, C16C8.16, cin-4
GO:0044333_WNT_SIGNALING_PATHWAY_INVOLVED_IN_DIGESTIVE_TRACT_MORPHOGENESIS	7	0	0.857143	Up	0.003	0.0158906	WBGene00000156, WBGene00001979, WBGene00003048, WBGene00003395, WBGene00003396, WBGene00006943	apr-1, hmp-2, lit-1, mom-2, mom-4, wrm-1
GO:0042694_MUSCLE_CELL_FATE_SPECIFICATION	6	0	0.833333	Up	0.003	0.0158906	WBGene00003048, WBGene00003396, WBGene00006543, WBGene00013583	lit-1, mom-4, tbx-2, ceh-51
GO:0016571_HISTONE_METHYLATION	5	0	0.8	Up	0.003	0.0158906	WBGene00003220, WBGene00003221, WBGene00003222, WBGene00003224	mes-2, mes-3, mes-4, mes-6
GO:0007131_RECIPROCAL_MEIOTIC_RECOMBINATION	9	0	0.777778	Up	0.003	0.0158906	WBGene00001865, WBGene00001872, WBGene00001874, WBGene00004296, WBGene00004297, WBGene00004985, WBGene00022172	him-6, him-14, him-17, rad-50, rad-51, spo-11, cosa-1
GO:0008285_NEGATIVE_REGULATION_OF_CELL_PROLIFERATION	8	0	0.75	Up	0.003	0.0158906	WBGene00000836, WBGene00003009, WBGene00004242, WBGene00004808, WBGene00011111, WBGene00019801	cul-1, lin-23, puf-6, skr-2, snfc-5, aak-1
GO:0006506_GPI_ANCHOR_BIOSYNTHETIC_PROCESS	15	0.133333	0.733333	Up	0.003	0.0158906	WBGene00007045, WBGene00008504, WBGene00009219, WBGene00011860, WBGene00011914, WBGene00018635, WBGene00020375, WBGene00194986	tag-189, F01G4.5, dpm-3, T20D3.8, T22C1.3, nprl-2, pigv-1, T27F7.4
GO:0051782_NEGATIVE_REGULATION_OF_CELL_DIVISION	10	0.1	0.7	Up	0.003	0.0158906	WBGene00000156, WBGene00000870, WBGene00000871, WBGene00001979, WBGene00004077, WBGene00006943, WBGene00019362	apr-1, cyd-1, cye-1, hmp-2, pop-1, wrm-1, cdk-2
GO:0015012_HEPARAN_SULFATE_PROTEOGLYCAN_BIOSYNTHETIC_PROCESS	9	0	0.666667	Up	0.003	0.0158906	WBGene00002003, WBGene00002028, WBGene00004360, WBGene00005020, WBGene00005021, WBGene00005024	hse-5, hst-1, rib-1, sqv-2, sqv-3, sqv-6
GO:0006402_MRNA_CATABOLIC_PROCESS	6	0	0.666667	Up	0.003	0.0158906	WBGene00000940, WBGene00004242, WBGene00016139	dcs-1, puf-6, ntl-9
GO:0006995_CELLULAR_RESPONSE_TO_NITROGEN_STARVATION	6	0	0.666667	Up	0.003	0.0158906	WBGene00002980, WBGene00002981, WBGene00018635	lgg-1, lgg-2, nprl-2
GO:0042659_REGULATION_OF_CELL_FATE_SPECIFICATION	20	0.05	0.6	Up	0.003	0.0158906	WBGene00001061, WBGene00001985, WBGene00002245, WBGene00002992, WBGene00003012, WBGene00003043, WBGene00003787, WBGene00004077, WBGene00004945, WBGene00007025, WBGene00023497	dpl-1, hop-1, lag-1, lin-3, lin-26, lip-1, npp-1, pop-1, sop-2, mdt-29, lin-15B
GO:0016075_RRNA_CATABOLIC_PROCESS	5	0	0.6	Up	0.003	0.0158906	WBGene00000202, WBGene00000939, WBGene00009163	exos-4.2, dcr-1, drsh-1
GO:1903863_P_GRANULE_ASSEMBLY	7	0	0.571429	Up	0.003	0.0158906	WBGene00004803, WBGene00007554, WBGene00008400, WBGene00017641	sir-2.4, pptr-2, drh-3, csr-1
GO:0031647_REGULATION_OF_PROTEIN_STABILITY	9	0	0.555556	Up	0.003	0.0158906	WBGene00000836, WBGene00003009, WBGene00004767, WBGene00004808, WBGene00006957	cul-1, lin-23, sel-10, skr-2, wsp-1
GO:1904659_GLUCOSE_TRANSMEMBRANE_TRANSPORT	5	0.2	0.4	Up	0.003	0.0158906	WBGene00020340	T08B1.1
GO:1903507_NEGATIVE_REGULATION_OF_NUCLEIC_ACID-TEMPLATED_TRANSCRIPTION	5	0.2	0.4	Up	0.003	0.0158906	WBGene00002002, WBGene00019627	hsb-1, K10D2.1
GO:1900182_POSITIVE_REGULATION_OF_PROTEIN_LOCALIZATION_TO_NUCLEUS	5	0.2	0.4	Up	0.003	0.0158906	WBGene00001499, WBGene00007278	fsn-1, lab-1
GO:0010884_POSITIVE_REGULATION_OF_LIPID_STORAGE	5	0	0.2	Up	0.003	0.0158906	WBGene00019345	tmem-135
GO:0006270_DNA_REPLICATION_INITIATION	13	0	1	Up	0.004	0.0180685	WBGene00000382, WBGene00001002, WBGene00003154, WBGene00003155, WBGene00003156, WBGene00003157, WBGene00003158, WBGene00003159, WBGene00009372, WBGene00009507, WBGene00012935, WBGene00013857	cdc-6, div-1, mcm-2, mcm-3, mcm-4, mcm-5, mcm-6, mcm-7, evl-18, mus-101, mcm-10, orc-5
GO:0030162_REGULATION_OF_PROTEOLYSIS	6	0	1	Up	0.004	0.0180685	WBGene00003209, WBGene00006415, WBGene00011815, WBGene00013689, WBGene00015463, WBGene00016803	mel-26, tag-30, bath-43, bath-40, hpo-9, bath-42
GO:0007099_CENTRIOLE_REPLICATION	5	0	1	Up	0.004	0.0180685	WBGene00004726, WBGene00004953, WBGene00006988, WBGene00009385, WBGene00012888	sas-4, spd-2, zyg-1, sas-5, sas-6
GO:0030206_CHONDROITIN_SULFATE_BIOSYNTHETIC_PROCESS	5	0	1	Up	0.004	0.0180685	WBGene00005020, WBGene00005021, WBGene00005024, WBGene00005025, WBGene00005026	sqv-2, sqv-3, sqv-6, sqv-7, sqv-8
GO:0033962_CYTOPLASMIC_MRNA_PROCESSING_BODY_ASSEMBLY	5	0	1	Up	0.004	0.0180685	WBGene00000479, WBGene00003078, WBGene00011036	cgh-1, lsm-4, edc-3
GO:0000278_MITOTIC_CELL_CYCLE	18	0.0555556	0.888889	Up	0.004	0.0180685	WBGene00000388, WBGene00000405, WBGene00000413, WBGene00000865, WBGene00000868, WBGene00001018, WBGene00001087, WBGene00001831, WBGene00001832, WBGene00001865, WBGene00001869, WBGene00002047, WBGene00003086, WBGene00006352, WBGene00006988, WBGene00017643	cdc-25.3, cdk-1, cdt-1, cyb-1, cyb-3, dnc-2, dpy-28, hcp-3, hcp-4, him-6, him-10, icp-1, lst-4, sur-6, zyg-1, czw-1
GO:0051321_MEIOTIC_CELL_CYCLE	85	0.0235294	0.870588	Up	0.004	0.0180685	WBGene00000099, WBGene00000143, WBGene00000144, WBGene00000275, WBGene00000301, WBGene00000386, WBGene00000405, WBGene00000770, WBGene00000863, WBGene00000867, WBGene00000868, WBGene00000871, WBGene00001085, WBGene00001087, WBGene00001281, WBGene00001284, WBGene00001511, WBGene00001526, WBGene00001596, WBGene00001597, WBGene00001748, WBGene00001865, WBGene00001869, WBGene00001872, WBGene00002068,…	air-2, apc-2, apc-10, bub-1, cav-1, cdc-25.1, cdk-1, cpb-1, cya-1, cyb-2.2, cyb-3, cye-1, dpy-26, dpy-28, emb-27, emb-30, fzy-1, gck-1, gld-2, gld-3, gsp-2, him-6, him-10, him-14, ify-1, knl-1, ksr-2, lin-45, mat-1, mat-2, mat-3, mei-1, mei-2, mek-2, mel-28, mix-1, mog-3, mpk-1, mre-11, ndc-80, plk-1, plk-2, rad-50, rbx-1, scc-1, sep-1, smc-4, spo-11, tac-1, tim-1, zyg-9, zyg-11, pch-2, capg-1, s…
GO:0051301_CELL_DIVISION	127	0.0314961	0.858268	Up	0.004	0.0180685	WBGene00000099, WBGene00000143, WBGene00000144, WBGene00000156, WBGene00000275, WBGene00000382, WBGene00000383, WBGene00000386, WBGene00000387, WBGene00000388, WBGene00000390, WBGene00000405, WBGene00000406, WBGene00000407, WBGene00000408, WBGene00000465, WBGene00000804, WBGene00000836, WBGene00000837, WBGene00000863, WBGene00000865, WBGene00000868, WBGene00000870, WBGene00000871, WBGene00001051,…	air-2, apc-2, apc-10, apr-1, bub-1, cdc-6, cdc-14, cdc-25.1, cdc-25.2, cdc-25.3, cdc-42, cdk-1, cdk-4, cdk-5, cdk-7, cpg-1, csc-1, cul-1, cul-2, cya-1, cyb-1, cyb-3, cyd-1, cye-1, cks-1, dpy-26, dpy-28, emb-27, emb-30, fzy-1, goa-1, gpa-16, gpb-1, gsp-2, him-1, him-10, ify-1, knl-1, let-99, lig-1, lin-5, lin-23, lis-1, mat-1, mat-2, mat-3, mau-2, mei-1, mei-2, mel-28, mes-1, mix-1, ndc-80, npp-5,…
GO:1905342_POSITIVE_REGULATION_OF_PROTEIN_LOCALIZATION_TO_KINETOCHORE	7	0	0.857143	Up	0.004	0.0180685	WBGene00000275, WBGene00002231, WBGene00003576, WBGene00006988, WBGene00018900, WBGene00021460	bub-1, knl-1, ndc-80, zyg-1, rod-1, zwl-1
GO:0007049_CELL_CYCLE	155	0.0516129	0.845161	Up	0.004	0.0180685	WBGene00000098, WBGene00000099, WBGene00000143, WBGene00000144, WBGene00000156, WBGene00000275, WBGene00000386, WBGene00000387, WBGene00000388, WBGene00000390, WBGene00000405, WBGene00000406, WBGene00000407, WBGene00000408, WBGene00000465, WBGene00000498, WBGene00000804, WBGene00000836, WBGene00000837, WBGene00000863, WBGene00000865, WBGene00000868, WBGene00000870, WBGene00000871, WBGene00000872,…	air-1, air-2, apc-2, apc-10, apr-1, bub-1, cdc-25.1, cdc-25.2, cdc-25.3, cdc-42, cdk-1, cdk-4, cdk-5, cdk-7, cpg-1, chk-1, csc-1, cul-1, cul-2, cya-1, cyb-1, cyb-3, cyd-1, cye-1, cyk-1, cks-1, dpl-1, dpy-26, dpy-28, emb-27, emb-30, emr-1, fzy-1, goa-1, gpa-16, gpb-1, gsp-2, him-1, him-10, hpr-17, ify-1, knl-1, lem-2, let-99, lig-1, lin-5, lin-9, lin-23, lin-35, lin-37, lin-52, lin-54, lis-1, mat-…
GO:0035046_PRONUCLEAR_MIGRATION	12	0.0833333	0.833333	Up	0.004	0.0180685	WBGene00000868, WBGene00000872, WBGene00001018, WBGene00003047, WBGene00003829, WBGene00004239, WBGene00006381, WBGene00006974, WBGene00006997	cyb-3, cyk-1, dnc-2, lis-1, nud-1, puf-3, tac-1, zen-4, zyg-12
GO:0007079_MITOTIC_CHROMOSOME_MOVEMENT_TOWARDS_SPINDLE_POLE	6	0	0.833333	Up	0.004	0.0180685	WBGene00000804, WBGene00002047, WBGene00003576, WBGene00018900, WBGene00020392	csc-1, icp-1, ndc-80, rod-1, knl-3
GO:0031573_INTRA-S_DNA_DAMAGE_CHECKPOINT	6	0	0.833333	Up	0.004	0.0180685	WBGene00001997, WBGene00002042, WBGene00003405, WBGene00003418, WBGene00018923	hpr-9, hus-1, mre-11, msh-2, eme-1
GO:0000132_ESTABLISHMENT_OF_MITOTIC_SPINDLE_ORIENTATION	41	0.0243902	0.804878	Up	0.004	0.0180685	WBGene00000390, WBGene00000419, WBGene00000426, WBGene00001018, WBGene00001102, WBGene00001513, WBGene00001678, WBGene00001679, WBGene00001979, WBGene00001980, WBGene00002368, WBGene00003047, WBGene00003241, WBGene00003246, WBGene00003377, WBGene00003395, WBGene00003397, WBGene00003787, WBGene00003789, WBGene00003790, WBGene00003797, WBGene00003799, WBGene00003868, WBGene00003917, WBGene00003918,…	cdc-42, ced-5, ced-12, dnc-2, dsh-2, gad-1, gpa-16, gpb-1, hmp-2, hmr-1, let-99, lis-1, mig-5, mig-14, mls-2, mom-2, mom-5, npp-1, npp-3, npp-4, npp-11, npp-13, ooc-3, par-2, par-3, skr-2, src-1, tba-1, tba-2, wrm-1, nud-2
GO:0051729_GERMLINE_CELL_CYCLE_SWITCHING,_MITOTIC_TO_MEIOTIC_CELL_CYCLE	5	0	0.8	Up	0.004	0.0180685	WBGene00000871, WBGene00001874, WBGene00003390, WBGene00019362	cye-1, him-17, mog-2, cdk-2
GO:0006998_NUCLEAR_ENVELOPE_ORGANIZATION	5	0	0.8	Up	0.004	0.0180685	WBGene00002275, WBGene00006311, WBGene00006816, WBGene00018474	lem-2, sun-1, unc-84, cnep-1
GO:0016926_PROTEIN_DESUMOYLATION	5	0	0.8	Up	0.004	0.0180685	WBGene00006736, WBGene00006737, WBGene00006739	ulp-1, ulp-2, ulp-4
GO:0007059_CHROMOSOME_SEGREGATION	37	0.027027	0.756757	Up	0.004	0.0180685	WBGene00000099, WBGene00000235, WBGene00000249, WBGene00001018, WBGene00001087, WBGene00001309, WBGene00001599, WBGene00001600, WBGene00001860, WBGene00001865, WBGene00002042, WBGene00002226, WBGene00002231, WBGene00002275, WBGene00003136, WBGene00003791, WBGene00004775, WBGene00006523, WBGene00006595, WBGene00006997, WBGene00009277, WBGene00011230, WBGene00011501, WBGene00013725, WBGene00016381,…	air-2, baf-1, bir-1, dnc-2, dpy-28, emr-1, glh-2, glh-3, him-1, him-6, hus-1, klp-16, knl-1, lem-2, mau-2, npp-5, sep-1, tam-1, top-1, zyg-12, F30F8.10, nud-2, rmd-1, ska-1, sgo-1, czw-1, rod-1, knl-2
GO:0051932_SYNAPTIC_TRANSMISSION,_GABAERGIC	7	0.142857	0.714286	Up	0.004	0.0180685	WBGene00000407, WBGene00000962, WBGene00003047, WBGene00003829, WBGene00011230	cdk-5, dhc-1, lis-1, nud-1, nud-2
GO:0060282_POSITIVE_REGULATION_OF_OOCYTE_DEVELOPMENT	10	0.1	0.7	Up	0.004	0.0180685	WBGene00000890, WBGene00001413, WBGene00003026, WBGene00003864, WBGene00003865	sig-7, fem-3, lin-41, oma-1, oma-2
GO:0018991_OVIPOSITION	84	0.214286	0.47619	Up	0.004	0.0180685	WBGene00000084, WBGene00000148, WBGene00000249, WBGene00000500, WBGene00000894, WBGene00000910, WBGene00001170, WBGene00001193, WBGene00001194, WBGene00001377, WBGene00001395, WBGene00001580, WBGene00001824, WBGene00001958, WBGene00001985, WBGene00002219, WBGene00002245, WBGene00002992, WBGene00003001, WBGene00003011, WBGene00003136, WBGene00004769, WBGene00004806, WBGene00005019, WBGene00005020,…	aex-1, aph-2, bir-1, chn-1, dab-1, daf-14, egl-1, egl-26, egl-27, eya-1, fat-3, gex-3, hbl-1, hlh-14, hop-1, klp-7, lag-1, lin-3, lin-12, lin-25, mau-2, sel-12, skp-1, sqv-1, sqv-2, sqv-3, sqv-4, sqv-5, sqv-6, sqv-7, sqv-8, unc-59, unc-84, unc-85, rbbp-5, ccpp-1, brc-2, cutc-1
GO:0002009_MORPHOGENESIS_OF_AN_EPITHELIUM	19	0.157895	0.473684	Up	0.004	0.0180685	WBGene00004203, WBGene00005019, WBGene00005020, WBGene00005021, WBGene00005022, WBGene00005023, WBGene00005024, WBGene00005025, WBGene00005026	swsn-1, sqv-1, sqv-2, sqv-3, sqv-4, sqv-5, sqv-6, sqv-7, sqv-8
GO:0035264_MULTICELLULAR_ORGANISM_GROWTH	17	0.176471	0.411765	Up	0.004	0.0180685	WBGene00001240, WBGene00001395, WBGene00002148, WBGene00009164, WBGene00018847, WBGene00022702	elo-2, fat-3, gon-14, hrdl-1, marc-6, cutc-1
GO:0006913_NUCLEOCYTOPLASMIC_TRANSPORT	7	0	1	Up	0.005	0.0199847	WBGene00003787, WBGene00003792, WBGene00003794, WBGene00003805, WBGene00009367, WBGene00020588	npp-1, npp-6, npp-8, npp-19, F33H2.3, T19H12.2
GO:0040022_FEMINIZATION_OF_HERMAPHRODITIC_GERM-LINE	6	0	1	Up	0.005	0.0199847	WBGene00000880, WBGene00003389, WBGene00003390, WBGene00003391, WBGene00003392, WBGene00003393	cyn-4, mog-1, mog-2, mog-3, mog-4, mog-5
GO:0006999_NUCLEAR_PORE_ORGANIZATION	5	0	1	Up	0.005	0.0199847	WBGene00002074, WBGene00003787, WBGene00003789, WBGene00003805, WBGene00007118	ima-3, npp-1, npp-3, npp-19, npp-22
GO:0043631_RNA_POLYADENYLATION	5	0	1	Up	0.005	0.0199847	WBGene00001596, WBGene00001597, WBGene00009658, WBGene00011791, WBGene00012528	gld-2, gld-3, F43G6.5, T15H9.6, pap-1
GO:0051307_MEIOTIC_CHROMOSOME_SEPARATION	12	0	0.916667	Up	0.005	0.0199847	WBGene00000264, WBGene00000275, WBGene00001829, WBGene00001830, WBGene00001865, WBGene00002068, WBGene00002231, WBGene00004775, WBGene00008140, WBGene00018909, WBGene00022741	brc-1, bub-1, hcp-1, hcp-2, him-6, ify-1, knl-1, sep-1, xpf-1, slx-1, ZK430.5
GO:0000724_DOUBLE-STRAND_BREAK_REPAIR_VIA_HOMOLOGOUS_RECOMBINATION	17	0	0.882353	Up	0.005	0.0199847	WBGene00000264, WBGene00001865, WBGene00002042, WBGene00004296, WBGene00004297, WBGene00006944, WBGene00008140, WBGene00010056, WBGene00016151, WBGene00020316, WBGene00020442, WBGene00020843, WBGene00022881	brc-1, him-6, hus-1, rad-50, rad-51, wrn-1, xpf-1, smc-6, smc-5, brc-2, gen-1, T27A3.7, ZK1248.11
GO:0060069_WNT_SIGNALING_PATHWAY,_REGULATING_SPINDLE_POSITIONING	8	0	0.875	Up	0.005	0.0199847	WBGene00001101, WBGene00001102, WBGene00003241, WBGene00003246, WBGene00003394, WBGene00003397	dsh-1, dsh-2, mig-5, mig-14, mom-1, mom-5
GO:0008595_ANTERIOR/POSTERIOR_AXIS_SPECIFICATION,_EMBRYO	15	0	0.866667	Up	0.005	0.0199847	WBGene00000168, WBGene00000405, WBGene00000837, WBGene00000866, WBGene00000867, WBGene00001284, WBGene00004320, WBGene00005077, WBGene00006996, WBGene00010406, WBGene00011216, WBGene00011507, WBGene00017774	apx-1, cdk-1, cul-2, cyb-2.1, cyb-2.2, emb-30, rbx-1, src-1, zyg-11, math-33, usp-46, T05H10.1, nop-1
GO:0006310_DNA_RECOMBINATION	22	0	0.863636	Up	0.005	0.0199847	WBGene00000520, WBGene00001865, WBGene00001872, WBGene00002985, WBGene00002986, WBGene00004028, WBGene00006944, WBGene00008695, WBGene00010056, WBGene00010626, WBGene00013816, WBGene00016151, WBGene00017546, WBGene00017746, WBGene00018909, WBGene00019767, WBGene00022237	cku-80, him-6, him-14, lig-1, lig-4, pif-1, wrn-1, F11C3.1, smc-6, K07C5.3, Y116F11A.1, smc-5, rpa-1, F23F1.5, slx-1, rpa-2, Y73B6BL.14
GO:0016925_PROTEIN_SUMOYLATION	14	0	0.857143	Up	0.005	0.0199847	WBGene00000142, WBGene00004888, WBGene00006700, WBGene00006706, WBGene00006735, WBGene00006976, WBGene00008387, WBGene00011062, WBGene00011410, WBGene00012678, WBGene00018867, WBGene00022881	aos-1, smo-1, uba-2, ubc-9, ula-1, zhp-3, D1081.9, R06C7.2, T04A8.8, Y39B6A.16, F55A12.10, ZK1248.11
GO:0000289_NUCLEAR-TRANSCRIBED_MRNA_POLY(A)_TAIL_SHORTENING	6	0	0.833333	Up	0.005	0.0199847	WBGene00000369, WBGene00000376, WBGene00002845, WBGene00014015, WBGene00017951	ccf-1, ccr-4, let-711, panl-3, panl-2
GO:0006298_MISMATCH_REPAIR	10	0	0.8	Up	0.005	0.0199847	WBGene00001872, WBGene00003373, WBGene00003418, WBGene00003422, WBGene00003955, WBGene00004064, WBGene00004383, WBGene00022296	him-14, mlh-1, msh-2, msh-6, pcn-1, pms-2, rnh-2, xpc-1
GO:0007095_MITOTIC_G2_DNA_DAMAGE_CHECKPOINT	5	0	0.8	Up	0.005	0.0199847	WBGene00009507, WBGene00018923, WBGene00019814, WBGene00020935	mus-101, eme-1, R02C2.1, fnci-1
GO:0048013_EPHRIN_RECEPTOR_SIGNALING_PATHWAY	6	0.166667	0.666667	Up	0.005	0.0199847	WBGene00001165, WBGene00006868	efn-4, vab-1
GO:0010085_POLARITY_SPECIFICATION_OF_PROXIMAL/DISTAL_AXIS	6	0.166667	0.666667	Up	0.005	0.0199847	WBGene00003048, WBGene00004077, WBGene00006379, WBGene00006943	lit-1, pop-1, sys-1, wrm-1
GO:0048599_OOCYTE_DEVELOPMENT	14	0.142857	0.642857	Up	0.005	0.0199847	WBGene00000147, WBGene00000182, WBGene00003043, WBGene00003185, WBGene00003218, WBGene00004374, WBGene00006605, WBGene00014123, WBGene00017928	aph-1, arf-1.2, lip-1, mek-1, mep-1, rme-2, tra-2, elpc-3, tut-1
GO:0030155_REGULATION_OF_CELL_ADHESION	8	0.125	0.625	Up	0.005	0.0199847	WBGene00000417, WBGene00001165, WBGene00003111, WBGene00006870, WBGene00021012	ced-3, efn-4, mab-20, vab-3, pig-1
GO:0048856_ANATOMICAL_STRUCTURE_DEVELOPMENT	5	0.2	0.6	Up	0.005	0.0199847	WBGene00009202, WBGene00009203, WBGene00013383	aptf-4, aptf-3, aptf-2
GO:0000209_PROTEIN_POLYUBIQUITINATION	45	0.0444444	0.577778	Up	0.005	0.0199847	WBGene00000500, WBGene00000880, WBGene00003917, WBGene00006704, WBGene00006709, WBGene00006711, WBGene00006715, WBGene00006732, WBGene00006734, WBGene00007643, WBGene00009164, WBGene00013538, WBGene00015642, WBGene00016156, WBGene00016157, WBGene00017589, WBGene00018847, WBGene00018964, WBGene00020462, WBGene00020665, WBGene00021721, WBGene00021842, WBGene00022262, WBGene00022265	chn-1, cyn-4, par-2, ubc-7, ubc-14, ubc-16, ubc-20, uev-3, ufd-2, marc-3, hrdl-1, tag-349, C09E7.8, C27A12.6, C27A12.7, F19B10.10, marc-6, F56D2.2, T12E12.1, T22B2.1, Y49F6B.9, Y54E10BR.3, Y73C8C.3, Y73C8C.8
GO:0022008_NEUROGENESIS	9	0.111111	0.555556	Up	0.005	0.0199847	WBGene00000814, WBGene00002230, WBGene00003047, WBGene00006415, WBGene00009648	csn-2, klp-20, lis-1, tag-30, zhit-2
GO:0009790_EMBRYO_DEVELOPMENT	11	0.181818	0.545455	Up	0.005	0.0199847	WBGene00000465, WBGene00006938, WBGene00006940, WBGene00006994, WBGene00015102, WBGene00017752	cpg-1, wee-1.1, wee-1.3, zyg-9, cpg-2, sdz-15
GO:0032880_REGULATION_OF_PROTEIN_LOCALIZATION	29	0.137931	0.517241	Up	0.005	0.0199847	WBGene00000407, WBGene00001978, WBGene00001979, WBGene00002297, WBGene00002994, WBGene00003230, WBGene00003231, WBGene00004087, WBGene00006543, WBGene00006736, WBGene00006943, WBGene00008107, WBGene00010685, WBGene00018321, WBGene00020316	cdk-5, hmp-1, hmp-2, ect-2, lin-5, mex-5, mex-6, ppk-1, tbx-2, ulp-1, wrm-1, aspm-1, aipl-1, sand-1, brc-2
GO:0007097_NUCLEAR_MIGRATION	6	0.166667	0.5	Up	0.005	0.0199847	WBGene00001018, WBGene00006816, WBGene00011230	dnc-2, unc-84, nud-2
GO:0006355_REGULATION_OF_TRANSCRIPTION,_DNA-TEMPLATED	693	0.170274	0.40404	Up	0.005	0.0199847	WBGene00000222, WBGene00000271, WBGene00000369, WBGene00000408, WBGene00000409, WBGene00000444, WBGene00000446, WBGene00000449, WBGene00000453, WBGene00000457, WBGene00000459, WBGene00000460, WBGene00000461, WBGene00000463, WBGene00000464, WBGene00000467, WBGene00000472, WBGene00000473, WBGene00000474, WBGene00000506, WBGene00000890, WBGene00000910, WBGene00000912, WBGene00001061, WBGene00001161,…	atf-6, brf-1, ccf-1, cdk-7, cdk-8, ceh-21, ceh-23, ceh-27, ceh-32, ceh-36, ceh-38, ceh-39, ceh-40, ceh-43, ceh-44, cep-1, cey-1, cey-2, cey-3, cic-1, sig-7, daf-14, daf-16, dpl-1, efl-1, efl-2, egl-18, egl-27, elt-1, elt-2, emb-5, eya-1, fkh-2, fkh-3, fkh-4, fkh-5, fkh-7, hda-1, hda-2, hda-3, his-61, his-68, hlh-3, hmg-3, hmg-4, hsf-1, isw-1, lag-1, let-49, let-418, let-765, lin-9, lin-26, lin-28…
GO:0006906_VESICLE_FUSION	29	0.103448	0.275862	Up	0.005	0.0199847	WBGene00004316, WBGene00006374, WBGene00009478, WBGene00012150, WBGene00015164, WBGene00018719, WBGene00022077	rbf-1, syx-4, syx-7, syx-17, ykt-6, F52H2.7, vamp-7
GO:0045116_PROTEIN_NEDDYLATION	6	0	1	Up	0.006	0.0217646	WBGene00004320, WBGene00004341, WBGene00006707, WBGene00006735, WBGene00010428, WBGene00019993	rbx-1, rfl-1, ubc-12, ula-1, dcn-1, rbx-2
GO:0061158_3'-UTR-MEDIATED_MRNA_DESTABILIZATION	18	0	0.944444	Up	0.006	0.0217646	WBGene00003228, WBGene00003230, WBGene00003231, WBGene00003388, WBGene00003864, WBGene00003865, WBGene00004027, WBGene00004078, WBGene00007961, WBGene00009537, WBGene00009539, WBGene00011376, WBGene00013794, WBGene00013796, WBGene00013797	mex-1, mex-5, mex-6, moe-3, oma-1, oma-2, pie-1, pos-1, C35D6.4, ccch-2, F38C2.7, gla-3, dct-13, Y116A8C.19, Y116A8C.20
GO:0008356_ASYMMETRIC_CELL_DIVISION	21	0.047619	0.904762	Up	0.006	0.0217646	WBGene00000156, WBGene00000870, WBGene00001102, WBGene00001281, WBGene00001284, WBGene00001511, WBGene00003048, WBGene00003132, WBGene00003133, WBGene00003134, WBGene00003219, WBGene00003396, WBGene00003917, WBGene00003918, WBGene00003919, WBGene00004077, WBGene00013709, WBGene00021200	apr-1, cyd-1, dsh-2, emb-27, emb-30, fzy-1, lit-1, mat-1, mat-2, mat-3, mes-1, mom-4, par-2, par-3, par-4, pop-1, csnk-1, cyp-31A3
GO:0007094_MITOTIC_SPINDLE_ASSEMBLY_CHECKPOINT	9	0	0.888889	Up	0.006	0.0217646	WBGene00000275, WBGene00002231, WBGene00003160, WBGene00003161, WBGene00004721, WBGene00013209, WBGene00017643	bub-1, knl-1, mdf-1, mdf-2, san-1, bub-3, czw-1
GO:0001714_ENDODERMAL_CELL_FATE_SPECIFICATION	15	0	0.866667	Up	0.006	0.0217646	WBGene00000156, WBGene00001102, WBGene00003048, WBGene00003241, WBGene00003246, WBGene00003394, WBGene00003395, WBGene00003396, WBGene00003397, WBGene00005077, WBGene00006943	apr-1, dsh-2, lit-1, mig-5, mig-14, mom-1, mom-2, mom-4, mom-5, src-1, wrm-1
GO:0017148_NEGATIVE_REGULATION_OF_TRANSLATION	21	0.047619	0.857143	Up	0.006	0.0217646	WBGene00000369, WBGene00000479, WBGene00001482, WBGene00002845, WBGene00003026, WBGene00003229, WBGene00003825, WBGene00003826, WBGene00003864, WBGene00003865, WBGene00004132, WBGene00004242, WBGene00006331, WBGene00006499, WBGene00016139, WBGene00019677	ccf-1, cgh-1, fog-2, let-711, lin-41, mex-3, ntl-2, ntl-3, oma-1, oma-2, ifet-1, puf-6, sup-26, tag-153, ntl-9, K12H4.2
GO:0051306_MITOTIC_SISTER_CHROMATID_SEPARATION	7	0	0.857143	Up	0.006	0.0217646	WBGene00001830, WBGene00002068, WBGene00004775, WBGene00004888, WBGene00010785, WBGene00017132	hcp-2, ify-1, sep-1, smo-1, top-2, tofu-6
GO:0001709_CELL_FATE_DETERMINATION	7	0	0.857143	Up	0.006	0.0217646	WBGene00001820, WBGene00003241, WBGene00004027, WBGene00017598, WBGene00017601	ham-1, mig-5, pie-1, F19F10.1, ets-7
GO:0006302_DOUBLE-STRAND_BREAK_REPAIR	7	0	0.857143	Up	0.006	0.0217646	WBGene00003405, WBGene00003418, WBGene00004737, WBGene00018678, WBGene00020316, WBGene00022598	mre-11, msh-2, scc-1, F52C12.1, brc-2, ztf-8
GO:0051642_CENTROSOME_LOCALIZATION	6	0	0.833333	Up	0.006	0.0217646	WBGene00002068, WBGene00006311, WBGene00006529, WBGene00006997, WBGene00011230	ify-1, sun-1, tba-2, zyg-12, nud-2
GO:0008105_ASYMMETRIC_PROTEIN_LOCALIZATION	18	0.166667	0.777778	Up	0.006	0.0217646	WBGene00000837, WBGene00001102, WBGene00003868, WBGene00003918, WBGene00004034, WBGene00004087, WBGene00004268, WBGene00004953, WBGene00004955, WBGene00013709, WBGene00015267, WBGene00015418, WBGene00019362	cul-2, dsh-2, ooc-3, par-3, pkc-3, ppk-1, rab-5, spd-2, spd-5, csnk-1, chin-1, pac-1, cdk-2
GO:0000723_TELOMERE_MAINTENANCE	14	0	0.714286	Up	0.006	0.0217646	WBGene00000519, WBGene00000520, WBGene00000537, WBGene00001049, WBGene00002042, WBGene00003417, WBGene00004028, WBGene00004296, WBGene00013816, WBGene00021577	cku-70, cku-80, clk-2, dog-1, hus-1, mrt-2, pif-1, rad-50, Y116F11A.1, Y46B2A.2
GO:0090305_NUCLEIC_ACID_PHOSPHODIESTER_BOND_HYDROLYSIS	49	0.0612245	0.653061	Up	0.006	0.0217646	WBGene00000151, WBGene00000202, WBGene00000369, WBGene00001016, WBGene00001372, WBGene00001997, WBGene00002147, WBGene00003405, WBGene00003417, WBGene00003504, WBGene00004095, WBGene00004296, WBGene00004383, WBGene00006626, WBGene00007429, WBGene00008645, WBGene00009163, WBGene00009731, WBGene00010195, WBGene00012966, WBGene00013405, WBGene00014220, WBGene00015310, WBGene00018612, WBGene00018678,…	apn-1, exos-4.2, ccf-1, dna-2, exo-3, hpr-9, ire-1, mre-11, mrt-2, mut-7, pqe-1, rad-50, rnh-2, tsn-1, C08B6.8, F10C2.4, drsh-1, exo-1, pot-2, exos-1, tdpt-1, ZK1098.3, fan-1, disl-2, F52C12.1, slx-1, eme-1, xpg-1, gen-1, Y37B11A.2, mrt-1, F44E5.15
GO:0051302_REGULATION_OF_CELL_DIVISION	11	0	0.636364	Up	0.006	0.0217646	WBGene00000517, WBGene00000870, WBGene00001061, WBGene00001510, WBGene00001596, WBGene00003020, WBGene00016029	cki-2, cyd-1, dpl-1, fzr-1, gld-2, lin-35, elf-1
GO:0032436_POSITIVE_REGULATION_OF_PROTEASOMAL_UBIQUITIN-DEPENDENT_PROTEIN_CATABOLIC_PROCESS	19	0.105263	0.631579	Up	0.006	0.0217646	WBGene00000405, WBGene00003150, WBGene00006996, WBGene00013538, WBGene00016156, WBGene00016157, WBGene00018964, WBGene00020462, WBGene00021721	cdk-1, mbk-2, zyg-11, tag-349, C27A12.6, C27A12.7, F56D2.2, T12E12.1, Y49F6B.9
GO:0006048_UDP-N-ACETYLGLUCOSAMINE_BIOSYNTHETIC_PROCESS	5	0.4	0.6	Up	0.006	0.0217646	WBGene00001647, WBGene00007965, WBGene00009006	gna-2, C36A4.4, F21D5.1
GO:0000003_REPRODUCTION	107	0.224299	0.598131	Up	0.006	0.0217646	WBGene00000090, WBGene00000156, WBGene00000817, WBGene00000836, WBGene00000898, WBGene00000939, WBGene00001049, WBGene00001103, WBGene00001104, WBGene00001240, WBGene00001653, WBGene00001869, WBGene00001949, WBGene00001958, WBGene00001985, WBGene00002074, WBGene00002075, WBGene00002324, WBGene00002994, WBGene00002998, WBGene00003002, WBGene00003012, WBGene00003020, WBGene00003030, WBGene00003156,…	age-1, apr-1, csn-5, cul-1, daf-2, dcr-1, dog-1, dsl-1, dsl-2, elo-2, gon-4, him-10, hlh-2, hlh-14, hop-1, ima-3, imb-1, let-49, lin-5, lin-9, lin-13, lin-26, lin-35, lin-45, mcm-4, mek-1, msh-2, mut-2, nhx-2, npp-1, pept-1, swsn-1, rab-8, rpn-1, sqv-1, sqv-2, sqv-3, sqv-4, sqv-5, sqv-6, sqv-7, sqv-8, syp-2, tam-1, xpa-1, zyg-1, trr-1, mig-32, tat-5, meg-1, umps-1, panl-3, polk-1, vrk-1, panl-2, …
GO:0016567_PROTEIN_UBIQUITINATION	120	0.141667	0.591667	Up	0.006	0.0217646	WBGene00000143, WBGene00000144, WBGene00000249, WBGene00000250, WBGene00000264, WBGene00000265, WBGene00000500, WBGene00000836, WBGene00000837, WBGene00000838, WBGene00000839, WBGene00000840, WBGene00000880, WBGene00001281, WBGene00001284, WBGene00001499, WBGene00003132, WBGene00003133, WBGene00003134, WBGene00003209, WBGene00004320, WBGene00006702, WBGene00006703, WBGene00006704, WBGene00006707,…	apc-2, apc-10, bir-1, bir-2, brc-1, brd-1, chn-1, cul-1, cul-2, cul-3, cul-4, cul-5, cyn-4, emb-27, emb-30, fsn-1, mat-1, mat-2, mat-3, mel-26, rbx-1, ubc-3, ubc-6, ubc-7, ubc-12, ubc-13, ubc-18, ubc-25, ufd-2, zif-1, zyg-11, rfp-1, wwp-1, C01G6.4, gadr-2, C48D1.1, C53A5.6, rnf-113, K05C4.9, bath-43, such-1, tag-349, bath-40, cdc-26, C27A12.6, C27A12.7, bath-42, bath-41, gadr-3, F56D2.2, emb-1, R…
GO:0001556_OOCYTE_MATURATION	17	0.352941	0.588235	Up	0.006	0.0217646	WBGene00000405, WBGene00000865, WBGene00000866, WBGene00000867, WBGene00000868, WBGene00003401, WBGene00003864, WBGene00003865, WBGene00006868, WBGene00006940	cdk-1, cyb-1, cyb-2.1, cyb-2.2, cyb-3, mpk-1, oma-1, oma-2, vab-1, wee-1.3
GO:0007154_CELL_COMMUNICATION	13	0.307692	0.538462	Up	0.006	0.0217646	WBGene00000168, WBGene00001103, WBGene00001104, WBGene00003568	apx-1, dsl-1, dsl-2, ncx-3
GO:0045859_REGULATION_OF_PROTEIN_KINASE_ACTIVITY	8	0.25	0.5	Up	0.006	0.0217646	WBGene00000865, WBGene00000871, WBGene00014123, WBGene00016128	cyb-1, cye-1, elpc-3, elpc-4
GO:0030261_CHROMOSOME_CONDENSATION	10	0	1	Up	0.007	0.0226387	WBGene00000099, WBGene00000249, WBGene00000837, WBGene00001085, WBGene00001086, WBGene00001087, WBGene00003367, WBGene00004874, WBGene00009254, WBGene00016202	air-2, bir-1, cul-2, dpy-26, dpy-27, dpy-28, mix-1, smc-4, capg-1, kle-2
GO:0051276_CHROMOSOME_ORGANIZATION	9	0	1	Up	0.007	0.0226387	WBGene00000235, WBGene00000413, WBGene00001086, WBGene00001860, WBGene00001865, WBGene00003367, WBGene00004873, WBGene00004874, WBGene00010056	baf-1, cdt-1, dpy-27, him-1, him-6, mix-1, smc-3, smc-4, smc-6
GO:0042771_INTRINSIC_APOPTOTIC_SIGNALING_PATHWAY_IN_RESPONSE_TO_DNA_DAMAGE_BY_P53_CLASS_MEDIATOR	5	0	1	Up	0.007	0.0226387	WBGene00000102, WBGene00000467, WBGene00003418, WBGene00004297, WBGene00016944	akt-1, cep-1, msh-2, rad-51, uri-1
GO:0006378_MRNA_POLYADENYLATION	14	0	0.928571	Up	0.007	0.0226387	WBGene00009658, WBGene00009668, WBGene00011791, WBGene00012528, WBGene00014115, WBGene00017313, WBGene00017988, WBGene00020092, WBGene00020480, WBGene00022301, WBGene00044329	F43G6.5, cfim-1, T15H9.6, pap-1, gld-4, cpsf-2, fipp-1, pcf-11, ssup-72, cpsf-1, cpsf-4
GO:0010165_RESPONSE_TO_X-RAY	10	0.1	0.9	Up	0.007	0.0226387	WBGene00000235, WBGene00000537, WBGene00001309, WBGene00001860, WBGene00001865, WBGene00002275, WBGene00003418, WBGene00011559, WBGene00018285	baf-1, clk-2, emr-1, him-1, him-6, lem-2, msh-2, umps-1, smk-1
GO:0045132_MEIOTIC_CHROMOSOME_SEGREGATION	18	0	0.888889	Up	0.007	0.0226387	WBGene00000226, WBGene00000467, WBGene00000804, WBGene00001085, WBGene00001864, WBGene00001867, WBGene00001869, WBGene00003499, WBGene00004042, WBGene00004105, WBGene00004324, WBGene00006376, WBGene00006976, WBGene00011505, WBGene00019953	atl-1, cep-1, csc-1, dpy-26, him-5, him-8, him-10, mut-2, plk-1, szy-20, rde-2, syp-2, zhp-3, pzf-1, wapl-1
GO:0030422_PRODUCTION_OF_SIRNA_INVOLVED_IN_RNA_INTERFERENCE	9	0	0.888889	Up	0.007	0.0226387	WBGene00000939, WBGene00003508, WBGene00004326, WBGene00004508, WBGene00008400, WBGene00009163, WBGene00010280, WBGene00019971	dcr-1, mut-16, rde-4, rrf-1, drh-3, drsh-1, rde-12, ergo-1
GO:0006303_DOUBLE-STRAND_BREAK_REPAIR_VIA_NONHOMOLOGOUS_END_JOINING	8	0	0.875	Up	0.007	0.0226387	WBGene00000519, WBGene00000520, WBGene00002986, WBGene00010195, WBGene00010626, WBGene00022237, WBGene00045237	cku-70, cku-80, lig-4, pot-2, K07C5.3, Y73B6BL.14, mrt-1
GO:0000288_NUCLEAR-TRANSCRIBED_MRNA_CATABOLIC_PROCESS,_DEADENYLATION-DEPENDENT_DECAY	8	0	0.875	Up	0.007	0.0226387	WBGene00000940, WBGene00002845, WBGene00003825, WBGene00003826, WBGene00006499, WBGene00016139, WBGene00018391	dcs-1, let-711, ntl-2, ntl-3, tag-153, ntl-9, rpb-4
GO:0034968_HISTONE_LYSINE_METHYLATION	8	0	0.875	Up	0.007	0.0226387	WBGene00004781, WBGene00012802, WBGene00017482, WBGene00019584, WBGene00019883, WBGene00021515	set-1, set-25, set-9, set-12, met-2, set-23
GO:0045892_NEGATIVE_REGULATION_OF_TRANSCRIPTION,_DNA-TEMPLATED	18	0.0555556	0.833333	Up	0.007	0.0226387	WBGene00000814, WBGene00002696, WBGene00003036, WBGene00004077, WBGene00004945, WBGene00006773, WBGene00011507, WBGene00012435, WBGene00012436, WBGene00012982, WBGene00013676, WBGene00017598, WBGene00017601	csn-2, let-504, lin-53, pop-1, sop-2, unc-37, T05H10.1, flh-1, flh-3, jmjd-2, ekl-4, F19F10.1, ets-7
GO:0051256_MITOTIC_SPINDLE_MIDZONE_ASSEMBLY	6	0	0.833333	Up	0.007	0.0226387	WBGene00000099, WBGene00000249, WBGene00000875, WBGene00004952, WBGene00006974	air-2, bir-1, cyk-4, spd-1, zen-4
GO:0000290_DEADENYLATION-DEPENDENT_DECAPPING_OF_NUCLEAR-TRANSCRIBED_MRNA	6	0	0.833333	Up	0.007	0.0226387	WBGene00000940, WBGene00003076, WBGene00014015, WBGene00021929	dcs-1, lsm-1, panl-3, dcap-1
GO:0007530_SEX_DETERMINATION	6	0	0.833333	Up	0.007	0.0226387	WBGene00000406, WBGene00000870, WBGene00004745, WBGene00004750, WBGene00006605	cdk-4, cyd-1, sdc-1, sea-1, tra-2
GO:0031054_PRE-MIRNA_PROCESSING	6	0	0.833333	Up	0.007	0.0226387	WBGene00000939, WBGene00003014, WBGene00009163, WBGene00019628	dcr-1, lin-28, drsh-1, pup-2
GO:0042074_CELL_MIGRATION_INVOLVED_IN_GASTRULATION	6	0	0.833333	Up	0.007	0.0226387	WBGene00001165, WBGene00001513, WBGene00001978, WBGene00001979, WBGene00001980	efn-4, gad-1, hmp-1, hmp-2, hmr-1
GO:0051382_KINETOCHORE_ASSEMBLY	13	0	0.769231	Up	0.007	0.0226387	WBGene00001829, WBGene00001831, WBGene00001832, WBGene00002231, WBGene00003791, WBGene00010036, WBGene00017832, WBGene00020064, WBGene00020392, WBGene00021648	hcp-1, hcp-3, hcp-4, knl-1, npp-5, cpar-1, kbp-2, kbp-1, knl-3, mis-12
GO:0009966_REGULATION_OF_SIGNAL_TRANSDUCTION	7	0.142857	0.714286	Up	0.007	0.0226387	WBGene00000249, WBGene00000250, WBGene00011488, WBGene00022193	bir-1, bir-2, nra-2, ppfr-4
GO:0030953_ASTRAL_MICROTUBULE_ORGANIZATION	10	0.1	0.7	Up	0.007	0.0226387	WBGene00002219, WBGene00002231, WBGene00002845, WBGene00006381, WBGene00010428, WBGene00013847, WBGene00021470	klp-7, knl-1, let-711, tac-1, dcn-1, cls-3, tpxl-1
GO:0000712_RESOLUTION_OF_MEIOTIC_RECOMBINATION_INTERMEDIATES	14	0	0.642857	Up	0.007	0.0226387	WBGene00001865, WBGene00001872, WBGene00001874, WBGene00008140, WBGene00010785, WBGene00018909, WBGene00018923, WBGene00022854	him-6, him-14, him-17, xpf-1, top-2, slx-1, eme-1, cin-4
GO:0055059_ASYMMETRIC_NEUROBLAST_DIVISION	11	0	0.636364	Up	0.007	0.0226387	WBGene00000566, WBGene00001820, WBGene00003777, WBGene00003919, WBGene00013132, WBGene00013140, WBGene00021012	cnt-2, ham-1, nmy-2, par-4, strd-1, mop-25.2, pig-1
GO:0031047_GENE_SILENCING_BY_RNA	24	0.166667	0.625	Up	0.007	0.0226387	WBGene00000106, WBGene00000369, WBGene00000939, WBGene00003504, WBGene00004795, WBGene00006474, WBGene00006626, WBGene00009141, WBGene00010280, WBGene00011061, WBGene00017085, WBGene00018156, WBGene00019862, WBGene00019971, WBGene00023421	alg-2, ccf-1, dcr-1, mut-7, sid-1, wdr-5.1, tsn-1, ncbp-2, rde-12, wago-1, E01A2.2, ncbp-1, nrde-3, ergo-1, rde-11
GO:0006357_REGULATION_OF_TRANSCRIPTION_FROM_RNA_POLYMERASE_II_PROMOTER	120	0.116667	0.6	Up	0.007	0.0226387	WBGene00000249, WBGene00000449, WBGene00001061, WBGene00001194, WBGene00001259, WBGene00001435, WBGene00001436, WBGene00001437, WBGene00001439, WBGene00001824, WBGene00001950, WBGene00001958, WBGene00002245, WBGene00002324, WBGene00003020, WBGene00003220, WBGene00003510, WBGene00003976, WBGene00004077, WBGene00004203, WBGene00004343, WBGene00004806, WBGene00006349, WBGene00006389, WBGene00006397,…	bir-1, ceh-27, dpl-1, egl-27, emb-5, fkh-3, fkh-4, fkh-5, fkh-7, hbl-1, hlh-3, hlh-14, lag-1, let-49, lin-35, mes-2, mxl-2, pes-1, pop-1, swsn-1, rgr-1, skp-1, sur-2, taf-7.2, taf-13, tbx-2, tbx-8, tbx-9, tlk-1, mdt-4, mdt-8, mdt-10, mdt-11, mdt-18, mdt-19, mdt-22, mdt-29, epc-1, ruvb-1, rtfo-1, F28F8.7, sptf-1, F54D5.11, snfc-5, T16H12.4, Y5F2A.4, aptf-2, Y105C5A.1, elpc-3, swsn-2.2, elf-1, elpc…
GO:0051726_REGULATION_OF_CELL_CYCLE	25	0.16	0.56	Up	0.007	0.0226387	WBGene00000407, WBGene00000408, WBGene00003020, WBGene00003161, WBGene00003784, WBGene00004042, WBGene00004721, WBGene00006988, WBGene00010120, WBGene00012888, WBGene00013209, WBGene00013224, WBGene00021474	cdk-5, cdk-7, lin-35, mdf-2, nos-2, plk-1, san-1, zyg-1, dot-1.4, sas-6, bub-3, Y55D9A.2, dot-1.1
GO:0006511_UBIQUITIN-DEPENDENT_PROTEIN_CATABOLIC_PROCESS	87	0.172414	0.517241	Up	0.007	0.0226387	WBGene00000143, WBGene00000815, WBGene00000836, WBGene00000837, WBGene00000838, WBGene00000839, WBGene00000840, WBGene00001110, WBGene00003009, WBGene00003795, WBGene00003928, WBGene00004306, WBGene00004460, WBGene00004465, WBGene00004808, WBGene00004813, WBGene00004814, WBGene00004815, WBGene00004816, WBGene00004818, WBGene00004819, WBGene00004820, WBGene00004821, WBGene00004823, WBGene00006704,…	apc-2, csn-3, cul-1, cul-2, cul-3, cul-4, cul-5, duo-1, lin-23, npp-9, pas-7, ran-5, rpn-3, rpn-9, skr-2, skr-7, skr-8, skr-9, skr-10, skr-12, skr-13, skr-14, skr-15, skr-17, ubc-7, ubc-14, ubh-2, ufd-1, ufd-2, usp-14, zif-1, wwp-1, usp-48, math-33, K02C4.3, usp-46, T05H10.1, npl-4.1, npl-4.2, H34C03.2, usp-5, Y38C1AA.12
GO:0046580_NEGATIVE_REGULATION_OF_RAS_PROTEIN_SIGNAL_TRANSDUCTION	12	0	0.5	Up	0.007	0.0226387	WBGene00001061, WBGene00001161, WBGene00001834, WBGene00003043, WBGene00023497	dpl-1, efl-1, hda-1, lip-1, lin-15B
GO:0016236_MACROAUTOPHAGY	8	0	0.5	Up	0.007	0.0226387	WBGene00013695, WBGene00018150, WBGene00021468, WBGene00021922	epg-8, epg-4, epg-2, atg-3
GO:0045737_POSITIVE_REGULATION_OF_CYCLIN-DEPENDENT_PROTEIN_SERINE/THREONINE_KINASE_ACTIVITY	9	0.222222	0.444444	Up	0.007	0.0226387	WBGene00000506, WBGene00001051, WBGene00009650	cic-1, cks-1, ccnk-1
GO:0001172_TRANSCRIPTION,_RNA-TEMPLATED	5	0.2	0.4	Up	0.007	0.0226387	WBGene00004508, WBGene00004510	rrf-1, rrf-3
GO:0051438_REGULATION_OF_UBIQUITIN-PROTEIN_TRANSFERASE_ACTIVITY	11	0	1	Up	0.008	0.0242914	WBGene00006996, WBGene00007887, WBGene00008177, WBGene00010585, WBGene00018561, WBGene00021053, WBGene00021180, WBGene00021463, WBGene00045058	zyg-11, gadr-2, C48D1.1, K05C4.9, gadr-3, gadr-4, Y9C9A.13, zeel-1, gadr-5
GO:0090307_MITOTIC_SPINDLE_ASSEMBLY	7	0	1	Up	0.008	0.0242914	WBGene00000098, WBGene00000250, WBGene00000257, WBGene00007710, WBGene00021470	air-1, bir-2, bmk-1, rsa-1, tpxl-1
GO:0031145_ANAPHASE-PROMOTING_COMPLEX-DEPENDENT_CATABOLIC_PROCESS	6	0	1	Up	0.008	0.0242914	WBGene00000144, WBGene00000837, WBGene00001284, WBGene00006996, WBGene00044345	apc-10, cul-2, emb-30, zyg-11, Y48G1C.12
GO:1903394_PROTEIN_LOCALIZATION_TO_KINETOCHORE_INVOLVED_IN_KINETOCHORE_ASSEMBLY	5	0	1	Up	0.008	0.0242914	WBGene00000275, WBGene00002231, WBGene00003576, WBGene00018900, WBGene00021460	bub-1, knl-1, ndc-80, rod-1, zwl-1
GO:0006606_PROTEIN_IMPORT_INTO_NUCLEUS	25	0	0.92	Up	0.008	0.0242914	WBGene00002072, WBGene00002073, WBGene00002074, WBGene00002079, WBGene00003788, WBGene00003789, WBGene00003790, WBGene00003791, WBGene00003793, WBGene00003794, WBGene00003795, WBGene00003796, WBGene00003797, WBGene00003799, WBGene00003801, WBGene00003802, WBGene00003806, WBGene00004306, WBGene00011807, WBGene00017746	ima-1, ima-2, ima-3, xpo-2, npp-2, npp-3, npp-4, npp-5, npp-7, npp-8, npp-9, npp-10, npp-11, npp-13, npp-15, npp-16, npp-20, ran-5, T16G12.6, F23F1.5
GO:0000212_MEIOTIC_SPINDLE_ORGANIZATION	11	0	0.909091	Up	0.008	0.0242914	WBGene00000275, WBGene00000386, WBGene00001829, WBGene00001830, WBGene00002231, WBGene00003183, WBGene00003184, WBGene00006994, WBGene00008107	bub-1, cdc-25.1, hcp-1, hcp-2, knl-1, mei-1, mei-2, zyg-9, aspm-1
GO:0007098_CENTROSOME_CYCLE	7	0.142857	0.857143	Up	0.008	0.0242914	WBGene00000868, WBGene00004042, WBGene00004953, WBGene00004955, WBGene00014228	cyb-3, plk-1, spd-2, spd-5, mett-10
GO:0009880_EMBRYONIC_PATTERN_SPECIFICATION	11	0	0.818182	Up	0.008	0.0242914	WBGene00000168, WBGene00001609, WBGene00003150, WBGene00003228, WBGene00003229, WBGene00003912, WBGene00004027, WBGene00004077, WBGene00004078	apx-1, glp-1, mbk-2, mex-1, mex-3, pal-1, pie-1, pop-1, pos-1
GO:0045167_ASYMMETRIC_PROTEIN_LOCALIZATION_INVOLVED_IN_CELL_FATE_DETERMINATION	20	0.1	0.8	Up	0.008	0.0242914	WBGene00001820, WBGene00002297, WBGene00003048, WBGene00003150, WBGene00003219, WBGene00003394, WBGene00003395, WBGene00003396, WBGene00003777, WBGene00003864, WBGene00003917, WBGene00003919, WBGene00006943, WBGene00019600, WBGene00022286	ham-1, ect-2, lit-1, mbk-2, mes-1, mom-1, mom-2, mom-4, nmy-2, oma-1, par-2, par-4, wrm-1, rga-3, rga-4
GO:0006607_NLS-BEARING_PROTEIN_IMPORT_INTO_NUCLEUS	9	0.111111	0.777778	Up	0.008	0.0242914	WBGene00002072, WBGene00002073, WBGene00002074, WBGene00002075, WBGene00002076, WBGene00003787, WBGene00003805	ima-1, ima-2, ima-3, imb-1, imb-2, npp-1, npp-19
GO:0009792_EMBRYO_DEVELOPMENT_ENDING_IN_BIRTH_OR_EGG_HATCHING	277	0.119134	0.65343	Up	0.008	0.0242914	WBGene00000090, WBGene00000106, WBGene00000123, WBGene00000147, WBGene00000156, WBGene00000163, WBGene00000182, WBGene00000226, WBGene00000235, WBGene00000411, WBGene00000417, WBGene00000422, WBGene00000463, WBGene00000498, WBGene00000796, WBGene00000836, WBGene00000871, WBGene00000894, WBGene00001093, WBGene00001165, WBGene00001193, WBGene00001194, WBGene00001372, WBGene00001434, WBGene00001596,…	age-1, alg-2, ama-1, aph-1, apr-1, apb-3, arf-1.2, atl-1, baf-1, cdl-1, ced-3, ced-8, ceh-43, chk-1, crn-3, cul-1, cye-1, dab-1, drp-1, efn-4, egl-26, egl-27, exo-3, fkh-2, gld-2, gld-3, gpb-1, hbl-1, hcp-3, hcp-6, hda-1, him-1, him-14, hlh-2, hmp-2, hmr-1, hop-1, hus-1, ife-3, ima-2, ima-3, imb-1, lat-1, let-49, let-502, lin-9, lin-35, lin-52, lin-53, lip-1, lis-1, lit-1, lmn-1, mbk-2, mdf-1, md…
GO:0001708_CELL_FATE_SPECIFICATION	49	0.0816327	0.653061	Up	0.008	0.0242914	WBGene00000156, WBGene00001102, WBGene00001103, WBGene00001104, WBGene00001186, WBGene00001194, WBGene00001325, WBGene00001609, WBGene00001949, WBGene00001972, WBGene00002245, WBGene00003001, WBGene00003011, WBGene00003014, WBGene00003030, WBGene00003036, WBGene00003219, WBGene00003228, WBGene00003229, WBGene00004078, WBGene00004117, WBGene00004312, WBGene00004769, WBGene00006324, WBGene00007029,…	apr-1, dsh-2, dsl-1, dsl-2, egl-18, egl-27, eor-2, glp-1, hlh-2, hmg-1.2, lag-1, lin-12, lin-25, lin-28, lin-45, lin-53, mes-1, mex-1, mex-3, pos-1, sin-3, rba-1, sel-12, sup-17, mys-1, vrk-1
GO:0040019_POSITIVE_REGULATION_OF_EMBRYONIC_DEVELOPMENT	14	0.0714286	0.642857	Up	0.008	0.0242914	WBGene00000423, WBGene00003864, WBGene00003865, WBGene00004241, WBGene00004771, WBGene00005077, WBGene00008140, WBGene00013695, WBGene00018909	ced-9, oma-1, oma-2, puf-5, sem-2, src-1, xpf-1, epg-8, slx-1
GO:0048566_EMBRYONIC_DIGESTIVE_TRACT_DEVELOPMENT	5	0	0.6	Up	0.008	0.0242914	WBGene00006379, WBGene00012972	sys-1, rsa-2
GO:0006904_VESICLE_DOCKING_INVOLVED_IN_EXOCYTOSIS	15	0.2	0.533333	Up	0.008	0.0242914	WBGene00004272, WBGene00004273, WBGene00004753, WBGene00011067, WBGene00015130, WBGene00015164, WBGene00016960, WBGene00020298	rab-8, rab-10, sec-8, vps-11, vps-33.1, ykt-6, vps-33.2, T07A9.10
GO:0007275_MULTICELLULAR_ORGANISM_DEVELOPMENT	402	0.199005	0.507463	Up	0.008	0.0242914	WBGene00000099, WBGene00000102, WBGene00000143, WBGene00000144, WBGene00000156, WBGene00000168, WBGene00000275, WBGene00000446, WBGene00000453, WBGene00000457, WBGene00000461, WBGene00000464, WBGene00000465, WBGene00000478, WBGene00000479, WBGene00000498, WBGene00000506, WBGene00000770, WBGene00000813, WBGene00000814, WBGene00000815, WBGene00000816, WBGene00000817, WBGene00000837, WBGene00000880,…	air-2, akt-1, apc-2, apc-10, apr-1, apx-1, bub-1, ceh-23, ceh-32, ceh-36, ceh-40, ceh-44, cpg-1, cfz-2, cgh-1, chk-1, cic-1, cpb-1, csn-1, csn-2, csn-3, csn-4, csn-5, cul-2, cyn-4, daf-2, daf-16, daz-1, dpy-19, dsl-1, dsl-2, efn-4, egl-4, egl-27, elt-1, emb-27, emb-30, fat-5, fat-7, fem-3, gad-1, gex-2, gex-3, gld-2, gld-3, glp-1, gsp-2, hbl-1, hda-1, hmp-1, hmp-2, hmr-1, ima-3, isw-1, let-23, le…
GO:0048382_MESENDODERM_DEVELOPMENT	6	0	0.5	Up	0.008	0.0242914	WBGene00004789, WBGene00009245, WBGene00015129	sgk-1, rict-1, sdz-1
GO:0010468_REGULATION_OF_GENE_EXPRESSION	61	0.163934	0.409836	Up	0.008	0.0242914	WBGene00000405, WBGene00000407, WBGene00000898, WBGene00000912, WBGene00001173, WBGene00001240, WBGene00001599, WBGene00001600, WBGene00001609, WBGene00002845, WBGene00003048, WBGene00003218, WBGene00003229, WBGene00003401, WBGene00004166, WBGene00004806, WBGene00009921, WBGene00012230, WBGene00017046, WBGene00017990, WBGene00018007, WBGene00019665, WBGene00022029	cdk-1, cdk-5, daf-2, daf-16, egl-4, elo-2, glh-2, glh-3, glp-1, let-711, lit-1, mep-1, mex-3, mpk-1, pqn-85, skp-1, F52B5.2, cacn-1, utx-1, cec-4, F33D11.10, K11H12.9, Y65B4A.6
GO:2000294_POSITIVE_REGULATION_OF_DEFECATION	10	0.2	0.4	Up	0.008	0.0242914	WBGene00000084, WBGene00000088, WBGene00022276	aex-1, aex-5, nlp-40
GO:0006261_DNA-DEPENDENT_DNA_REPLICATION	8	0	1	Up	0.009	0.0260377	WBGene00004338, WBGene00004339, WBGene00004340, WBGene00009507, WBGene00017237, WBGene00018409, WBGene00020964	rfc-2, rfc-3, rfc-4, mus-101, pole-2, F44B9.8, polq-1
GO:0000338_PROTEIN_DENEDDYLATION	6	0	0.833333	Up	0.009	0.0260377	WBGene00000813, WBGene00000814, WBGene00000815, WBGene00000816, WBGene00000817	csn-1, csn-2, csn-3, csn-4, csn-5
GO:0000281_MITOTIC_CYTOKINESIS	24	0.0416667	0.75	Up	0.009	0.0260377	WBGene00000465, WBGene00000804, WBGene00000815, WBGene00000875, WBGene00001309, WBGene00001597, WBGene00002047, WBGene00002068, WBGene00002275, WBGene00002297, WBGene00003150, WBGene00003777, WBGene00004217, WBGene00004775, WBGene00011734, WBGene00015102, WBGene00017774	cpg-1, csc-1, csn-3, cyk-4, emr-1, gld-3, icp-1, ify-1, lem-2, ect-2, mbk-2, nmy-2, ptr-2, sep-1, mlc-5, cpg-2, nop-1
GO:0006401_RNA_CATABOLIC_PROCESS	12	0.0833333	0.666667	Up	0.009	0.0260377	WBGene00000939, WBGene00000940, WBGene00006626, WBGene00008502, WBGene00012342, WBGene00018305, WBGene00195239	dcr-1, dcs-1, tsn-1, skih-2, mtr-4, exos-8, ZK1127.13
GO:0006072_GLYCEROL-3-PHOSPHATE_METABOLIC_PROCESS	5	0.6	0.4	Up	0.009	0.0260377	WBGene00010778, WBGene00020007	gpdh-2, R11F4.1
GO:1990001_INHIBITION_OF_CYSTEINE-TYPE_ENDOPEPTIDASE_ACTIVITY_INVOLVED_IN_APOPTOTIC_PROCESS	5	0	0.6	Up	0.009	0.0260377	WBGene00000249, WBGene00000250	bir-1, bir-2
GO:0015914_PHOSPHOLIPID_TRANSPORT	9	0.111111	0.555556	Up	0.009	0.0260377	WBGene00003830, WBGene00007144, WBGene00009498, WBGene00012360	num-1, B0334.4, tat-5, tat-3
GO:1900194_NEGATIVE_REGULATION_OF_OOCYTE_MATURATION	6	0.333333	0.5	Up	0.009	0.0260377	WBGene00002136, WBGene00002144	inx-14, inx-22
GO:0006915_APOPTOTIC_PROCESS	53	0.113208	0.490566	Up	0.009	0.0260377	WBGene00000146, WBGene00000264, WBGene00000411, WBGene00000416, WBGene00000417, WBGene00000422, WBGene00000423, WBGene00000426, WBGene00000467, WBGene00000479, WBGene00000799, WBGene00000889, WBGene00000896, WBGene00001093, WBGene00001170, WBGene00001412, WBGene00001950, WBGene00006776, WBGene00008719, WBGene00018150, WBGene00018990, WBGene00020604, WBGene00021012	ape-1, brc-1, cdl-1, ced-2, ced-3, ced-8, ced-9, ced-12, cep-1, cgh-1, crn-6, cyn-13, dad-1, drp-1, egl-1, fem-2, hlh-3, unc-40, ttr-52, epg-4, klf-1, T20B12.7, pig-1
GO:0009952_ANTERIOR/POSTERIOR_PATTERN_SPECIFICATION	12	0	0.416667	Up	0.009	0.0260377	WBGene00002251, WBGene00004945, WBGene00006700, WBGene00006706, WBGene00006870	lat-1, sop-2, uba-2, ubc-9, vab-3
GO:0036065_FUCOSYLATION	28	0.178571	0.321429	Up	0.009	0.0260377	WBGene00001506, WBGene00006402, WBGene00007211, WBGene00012922, WBGene00016163, WBGene00017151, WBGene00017343, WBGene00018754	fut-2, fut-3, BE10.3, Y47D3A.1, C27D9.1, EGAP9.3, F10E7.1, F53C3.11
GO:0040029_REGULATION_OF_GENE_EXPRESSION,_EPIGENETIC	6	0	1	Up	0.01	0.0278429	WBGene00003220, WBGene00003222, WBGene00004945, WBGene00005010, WBGene00019883, WBGene00023405	mes-2, mes-4, sop-2, spr-5, met-2, sor-1
GO:0042464_DOSAGE_COMPENSATION_BY_HYPOACTIVATION_OF_X_CHROMOSOME	10	0	0.9	Up	0.01	0.0278429	WBGene00001085, WBGene00001086, WBGene00003367, WBGene00004745, WBGene00004746, WBGene00004750, WBGene00004786, WBGene00006962	dpy-26, dpy-27, mix-1, sdc-1, sdc-2, sea-1, sex-1, xol-1
GO:0006338_CHROMATIN_REMODELING	17	0	0.882353	Up	0.01	0.0278429	WBGene00001581, WBGene00002169, WBGene00003406, WBGene00004203, WBGene00006595, WBGene00007645, WBGene00007784, WBGene00011111, WBGene00012551, WBGene00013676, WBGene00017967	gfi-1, isw-1, mrg-1, swsn-1, top-1, C17E4.6, ruvb-1, snfc-5, cec-7, ekl-4, ada-2
GO:0030703_EGGSHELL_FORMATION	10	0.2	0.7	Up	0.01	0.0278429	WBGene00000465, WBGene00000496, WBGene00001281, WBGene00004775, WBGene00015102, WBGene00021200	cpg-1, chs-1, emb-27, sep-1, cpg-2, cyp-31A3
GO:0042787_PROTEIN_UBIQUITINATION_INVOLVED_IN_UBIQUITIN-DEPENDENT_PROTEIN_CATABOLIC_PROCESS	53	0.113208	0.660377	Up	0.01	0.0278429	WBGene00000143, WBGene00000836, WBGene00000837, WBGene00000838, WBGene00000839, WBGene00000840, WBGene00001499, WBGene00003026, WBGene00003209, WBGene00004320, WBGene00006415, WBGene00006713, WBGene00007009, WBGene00009164, WBGene00011815, WBGene00013538, WBGene00013689, WBGene00015463, WBGene00015642, WBGene00016156, WBGene00016157, WBGene00016803, WBGene00017589, WBGene00018964, WBGene00019993,…	apc-2, cul-1, cul-2, cul-3, cul-4, cul-5, fsn-1, lin-41, mel-26, rbx-1, tag-30, ubc-18, wwp-1, hrdl-1, bath-43, tag-349, bath-40, hpo-9, C09E7.8, C27A12.6, C27A12.7, bath-42, F19B10.10, F56D2.2, rbx-2, T12E12.1, T22B2.1, kel-8, Y49F6B.9, Y54E10BR.3, Y73C8C.3, Y73C8C.8
GO:0007369_GASTRULATION	23	0.130435	0.652174	Up	0.01	0.0278429	WBGene00000123, WBGene00000199, WBGene00000200, WBGene00000419, WBGene00001980, WBGene00002957, WBGene00003397, WBGene00003918, WBGene00003921, WBGene00004034, WBGene00006902, WBGene00011704, WBGene00017083, WBGene00020073	ama-1, arx-1, arx-2, ced-5, hmr-1, let-858, mom-5, par-3, par-6, pkc-3, vet-6, sdz-31, kin-33, sdz-28
GO:1901409_POSITIVE_REGULATION_OF_PHOSPHORYLATION_OF_RNA_POLYMERASE_II_C-TERMINAL_DOMAIN	6	0	0.5	Up	0.01	0.0278429	WBGene00000506, WBGene00009650	cic-1, ccnk-1
GO:0006030_CHITIN_METABOLIC_PROCESS	13	0.461538	0.461538	Up	0.01	0.0278429	WBGene00000465, WBGene00000503, WBGene00010351, WBGene00015102, WBGene00019833	cpg-1, cht-1, cbd-1, cpg-2, R02F2.4
GO:0048666_NEURON_DEVELOPMENT	19	0.105263	0.421053	Up	0.01	0.0278429	WBGene00000275, WBGene00000901, WBGene00001949, WBGene00003172, WBGene00003177, WBGene00004334, WBGene00004896	bub-1, daf-5, hlh-2, mec-8, mec-15, ref-1, smu-2
GO:0030517_NEGATIVE_REGULATION_OF_AXON_EXTENSION	5	0	0.4	Up	0.01	0.0278429	WBGene00001499, WBGene00011953	fsn-1, ppm-2
GO:0007030_GOLGI_ORGANIZATION	14	0.0714286	0.357143	Up	0.01	0.0278429	WBGene00000585, WBGene00008136, WBGene00015176	cogc-2, C47D12.2, vps-51
GO:0006352_DNA-TEMPLATED_TRANSCRIPTION,_INITIATION	11	0	1	Up	0.011	0.0295803	WBGene00000271, WBGene00004335, WBGene00006382, WBGene00006385, WBGene00006387, WBGene00006391, WBGene00006392, WBGene00006396, WBGene00006542, WBGene00006577, WBGene00006648	brf-1, ref-2, taf-1, taf-4, taf-6.1, taf-9, taf-10, taf-12, tbp-1, tlf-1, ttb-1
GO:0006284_BASE-EXCISION_REPAIR	8	0	1	Up	0.011	0.0295803	WBGene00000151, WBGene00001372, WBGene00006944, WBGene00006963, WBGene00008665, WBGene00011507, WBGene00013241	apn-1, exo-3, wrn-1, xpa-1, ercc-1, T05H10.1, ung-1
GO:0045292_MRNA_CIS_SPLICING,_VIA_SPLICEOSOME	5	0	1	Up	0.011	0.0295803	WBGene00009141, WBGene00009364, WBGene00010476, WBGene00017605, WBGene00018156	ncbp-2, F33H1.3, rnf-113, F19F10.9, ncbp-1
GO:0006997_NUCLEUS_ORGANIZATION	18	0.166667	0.833333	Up	0.011	0.0295803	WBGene00001596, WBGene00003052, WBGene00003787, WBGene00003788, WBGene00003789, WBGene00003790, WBGene00003792, WBGene00003793, WBGene00003794, WBGene00003795, WBGene00003796, WBGene00003797, WBGene00003799, WBGene00003805, WBGene00003806	gld-2, lmn-1, npp-1, npp-2, npp-3, npp-4, npp-6, npp-7, npp-8, npp-9, npp-10, npp-11, npp-13, npp-19, npp-20
GO:0016573_HISTONE_ACETYLATION	27	0.0740741	0.703704	Up	0.011	0.0295803	WBGene00000249, WBGene00006382, WBGene00006817, WBGene00007028, WBGene00007029, WBGene00007030, WBGene00007277, WBGene00007784, WBGene00007914, WBGene00009277, WBGene00010537, WBGene00014123, WBGene00017967, WBGene00018238, WBGene00021636, WBGene00022850, WBGene00044069, WBGene00045419	bir-1, taf-1, unc-85, trr-1, mys-1, epc-1, asfl-1, ruvb-1, mys-4, F30F8.10, mys-2, elpc-3, ada-2, F40F4.7, pcaf-1, ZK1127.3, hat-1, lsy-12
GO:0016569_COVALENT_CHROMATIN_MODIFICATION	53	0.0566038	0.698113	Up	0.011	0.0295803	WBGene00000099, WBGene00001748, WBGene00001834, WBGene00001835, WBGene00001836, WBGene00002169, WBGene00003036, WBGene00003222, WBGene00003406, WBGene00004312, WBGene00004781, WBGene00004782, WBGene00004945, WBGene00005010, WBGene00006474, WBGene00006817, WBGene00007008, WBGene00007029, WBGene00007277, WBGene00007784, WBGene00010120, WBGene00010845, WBGene00011319, WBGene00012458, WBGene00012982,…	air-2, gsp-2, hda-1, hda-2, hda-3, isw-1, lin-53, mes-4, mrg-1, rba-1, set-1, set-2, sop-2, spr-5, wdr-5.1, unc-85, rfp-1, mys-1, asfl-1, ruvb-1, dot-1.4, M03C11.8, T01C3.2, ash-2, jmjd-2, ing-3, set-4, rbbp-5, jmjd-1.2, hda-6, K10D2.1, jhdm-1, dot-1.1, set-23
GO:0051965_POSITIVE_REGULATION_OF_SYNAPSE_ASSEMBLY	5	0.2	0.6	Up	0.011	0.0295803	WBGene00000407, WBGene00001499, WBGene00011953	cdk-5, fsn-1, ppm-2
GO:0036092_PHOSPHATIDYLINOSITOL-3-PHOSPHATE_BIOSYNTHETIC_PROCESS	6	0	0.5	Up	0.011	0.0295803	WBGene00000090, WBGene00000226, WBGene00010975	age-1, atl-1, R01H10.7
GO:0002098_TRNA_WOBBLE_URIDINE_MODIFICATION	7	0	0.428571	Up	0.011	0.0295803	WBGene00009944, WBGene00014123, WBGene00017928	mtcu-2, elpc-3, tut-1
GO:0000245_SPLICEOSOMAL_COMPLEX_ASSEMBLY	11	0	0.909091	Up	0.012	0.0311051	WBGene00003078, WBGene00004886, WBGene00004916, WBGene00004980, WBGene00017002, WBGene00017280, WBGene00019762, WBGene00044916, WBGene00235102	lsm-4, smi-1, snr-3, spk-1, D1007.4, usp-39, M03F8.3, F40F8.11, Y54G2A.75
GO:0051028_MRNA_TRANSPORT	17	0.0588235	0.882353	Up	0.012	0.0311051	WBGene00003210, WBGene00003791, WBGene00003796, WBGene00003799, WBGene00003801, WBGene00003804, WBGene00003805, WBGene00003806, WBGene00004387, WBGene00007118, WBGene00011319, WBGene00018156	mel-28, npp-5, npp-10, npp-13, npp-15, npp-18, npp-19, npp-20, rnp-4, npp-22, T01C3.2, ncbp-1
GO:0006325_CHROMATIN_ORGANIZATION	10	0	0.8	Up	0.012	0.0311051	WBGene00001835, WBGene00001836, WBGene00003406, WBGene00003801, WBGene00005014, WBGene00012551, WBGene00019627, WBGene00044069	hda-2, hda-3, mrg-1, npp-15, spt-4, cec-7, K10D2.1, hat-1
GO:0036297_INTERSTRAND_CROSS-LINK_REPAIR	6	0	0.666667	Up	0.012	0.0311051	WBGene00010195, WBGene00015310, WBGene00018909, WBGene00045237	pot-2, fan-1, slx-1, mrt-1
GO:0071902_POSITIVE_REGULATION_OF_PROTEIN_SERINE/THREONINE_KINASE_ACTIVITY	6	0	0.666667	Up	0.012	0.0311051	WBGene00000405, WBGene00002047, WBGene00003919, WBGene00013132	cdk-1, icp-1, par-4, strd-1
GO:0000381_REGULATION_OF_ALTERNATIVE_MRNA_SPLICING,_VIA_SPLICEOSOME	18	0.166667	0.555556	Up	0.012	0.0311051	WBGene00004188, WBGene00004387, WBGene00004896, WBGene00004984, WBGene00006697, WBGene00011279, WBGene00012245, WBGene00012558, WBGene00020091	prp-21, rnp-4, smu-2, spn-4, uaf-1, asd-1, W04D2.6, Y37D8A.21, rnp-8
GO:0007548_SEX_DIFFERENTIATION	17	0.176471	0.529412	Up	0.012	0.0311051	WBGene00000880, WBGene00001413, WBGene00003218, WBGene00004745, WBGene00004767, WBGene00006605, WBGene00006606, WBGene00019883, WBGene00023497	cyn-4, fem-3, mep-1, sdc-1, sel-10, tra-2, tra-3, met-2, lin-15B
GO:0046513_CERAMIDE_BIOSYNTHETIC_PROCESS	12	0.166667	0.5	Up	0.012	0.0311051	WBGene00000212, WBGene00000213, WBGene00004892, WBGene00004893, WBGene00017996, WBGene00018735	asm-2, asm-3, sms-1, sms-2, F33D4.4, F53B1.2
GO:0010631_EPITHELIAL_CELL_MIGRATION	7	0	0.857143	Up	0.013	0.0321023	WBGene00000199, WBGene00000200, WBGene00000203, WBGene00000205, WBGene00006957, WBGene00021170	arx-1, arx-2, arx-5, arx-7, wsp-1, arx-4
GO:0060471_CORTICAL_GRANULE_EXOCYTOSIS	6	0	0.833333	Up	0.013	0.0321023	WBGene00002068, WBGene00003132, WBGene00004269, WBGene00004775, WBGene00006374	ify-1, mat-1, rab-6.1, sep-1, syx-4
GO:0045977_POSITIVE_REGULATION_OF_MITOTIC_CELL_CYCLE,_EMBRYONIC	5	0	0.8	Up	0.013	0.0321023	WBGene00003787, WBGene00004105, WBGene00004955, WBGene00006988	npp-1, szy-20, spd-5, zyg-1
GO:0070986_LEFT/RIGHT_AXIS_SPECIFICATION	19	0.0526316	0.684211	Up	0.013	0.0321023	WBGene00000419, WBGene00000426, WBGene00001102, WBGene00001979, WBGene00003219, WBGene00003241, WBGene00003246, WBGene00003394, WBGene00003395, WBGene00003397, WBGene00005077, WBGene00006943	ced-5, ced-12, dsh-2, hmp-2, mes-1, mig-5, mig-14, mom-1, mom-2, mom-5, src-1, wrm-1
GO:0032456_ENDOCYTIC_RECYCLING	13	0.230769	0.538462	Up	0.013	0.0321023	WBGene00001395, WBGene00003830, WBGene00004273, WBGene00007680, WBGene00009098, WBGene00015176	fat-3, num-1, rab-10, maa-1, ehbp-1, vps-51
GO:0016055_WNT_SIGNALING_PATHWAY	47	0.106383	0.531915	Up	0.013	0.0321023	WBGene00000156, WBGene00000289, WBGene00000478, WBGene00001101, WBGene00001102, WBGene00001194, WBGene00001325, WBGene00001972, WBGene00003048, WBGene00003241, WBGene00003246, WBGene00003394, WBGene00003395, WBGene00003396, WBGene00003397, WBGene00004077, WBGene00006943, WBGene00008330, WBGene00010497, WBGene00013709, WBGene00019792	apr-1, cam-1, cfz-2, dsh-1, dsh-2, egl-27, eor-2, hmg-1.2, lit-1, mig-5, mig-14, mom-1, mom-2, mom-4, mom-5, pop-1, wrm-1, C55A6.1, axl-1, csnk-1, M116.5
GO:0016246_RNA_INTERFERENCE	36	0.194444	0.527778	Up	0.013	0.0321023	WBGene00001090, WBGene00001584, WBGene00003499, WBGene00003504, WBGene00003508, WBGene00004005, WBGene00004324, WBGene00004326, WBGene00004795, WBGene00004883, WBGene00004884, WBGene00007577, WBGene00007624, WBGene00008400, WBGene00017641, WBGene00019862, WBGene00019971	drh-1, nrde-4, mut-2, mut-7, mut-16, pgp-11, rde-2, rde-4, sid-1, smg-5, smg-6, nrde-1, hrde-1, drh-3, csr-1, nrde-3, ergo-1
GO:0007338_SINGLE_FERTILIZATION	10	0.2	0.5	Up	0.013	0.0321023	WBGene00003918, WBGene00003921, WBGene00004034, WBGene00015083, WBGene00019811	par-3, par-6, pkc-3, egg-1, egg-2
GO:1905516_POSITIVE_REGULATION_OF_FERTILIZATION	8	0	0.5	Up	0.013	0.0321023	WBGene00000423, WBGene00003864, WBGene00003865, WBGene00004105	ced-9, oma-1, oma-2, szy-20
GO:0002119_NEMATODE_LARVAL_DEVELOPMENT	206	0.223301	0.466019	Up	0.013	0.0321023	WBGene00000106, WBGene00000156, WBGene00000406, WBGene00000836, WBGene00000870, WBGene00000890, WBGene00000894, WBGene00000912, WBGene00000939, WBGene00001186, WBGene00001193, WBGene00001194, WBGene00001250, WBGene00001325, WBGene00001372, WBGene00001377, WBGene00001434, WBGene00001597, WBGene00001609, WBGene00001824, WBGene00001949, WBGene00001958, WBGene00001985, WBGene00002004, WBGene00002074,…	alg-2, apr-1, cdk-4, cul-1, cyd-1, sig-7, dab-1, daf-16, dcr-1, egl-18, egl-26, egl-27, elt-2, eor-2, exo-3, eya-1, fkh-2, gld-3, glp-1, hbl-1, hlh-2, hlh-14, hop-1, hsf-1, ima-3, ire-1, gon-14, ksr-2, lag-1, let-23, let-502, let-711, lin-3, lin-12, lin-25, lin-35, lin-45, mec-8, mep-1, mls-2, nhx-2, nmy-2, npp-5, pept-1, pes-1, prx-13, swsn-1, ptp-2, pyr-1, ref-2, rpn-1, rsp-2, sdn-1, sem-5, sgk…
GO:0006351_TRANSCRIPTION,_DNA-TEMPLATED	522	0.180077	0.394636	Up	0.013	0.0321023	WBGene00000123, WBGene00000369, WBGene00000408, WBGene00000409, WBGene00000444, WBGene00000459, WBGene00000460, WBGene00000464, WBGene00000467, WBGene00000506, WBGene00000890, WBGene00000912, WBGene00001061, WBGene00001161, WBGene00001162, WBGene00001194, WBGene00001249, WBGene00001250, WBGene00001259, WBGene00001434, WBGene00001435, WBGene00001436, WBGene00001437, WBGene00001439, WBGene00001824,…	ama-1, ccf-1, cdk-7, cdk-8, ceh-21, ceh-38, ceh-39, ceh-44, cep-1, cic-1, sig-7, daf-16, dpl-1, efl-1, efl-2, egl-27, elt-1, elt-2, emb-5, fkh-2, fkh-3, fkh-4, fkh-5, fkh-7, hbl-1, hda-1, hda-2, hda-3, hlh-3, hmg-3, hmg-4, hsf-1, isw-1, let-49, lin-9, lin-26, lin-35, lin-49, lin-52, lin-53, lin-54, mes-2, mes-3, mes-6, mrg-1, nhr-2, nhr-4, nhr-12, nhr-13, nhr-19, nhr-20, nhr-21, nhr-22, nhr-32, n…
GO:0006887_EXOCYTOSIS	26	0.153846	0.346154	Up	0.013	0.0321023	WBGene00000084, WBGene00004316, WBGene00004753, WBGene00013687, WBGene00015164, WBGene00016606, WBGene00022077	aex-1, rbf-1, sec-8, exoc-8, ykt-6, exoc-7, vamp-7
GO:0061065_REGULATION_OF_DAUER_LARVAL_DEVELOPMENT	15	0.0666667	0.333333	Up	0.013	0.0321023	WBGene00000898, WBGene00000910, WBGene00000912, WBGene00000913, WBGene00000917	daf-2, daf-14, daf-16, daf-18, daf-25
GO:1990834_RESPONSE_TO_ODORANT	15	0.0666667	0.333333	Up	0.013	0.0321023	WBGene00001173, WBGene00001987, WBGene00011146	egl-4, hot-2, pde-2
GO:0008306_ASSOCIATIVE_LEARNING	12	0.166667	0.25	Up	0.013	0.0321023	WBGene00003504	mut-7
GO:2000370_POSITIVE_REGULATION_OF_CLATHRIN-DEPENDENT_ENDOCYTOSIS	9	0.111111	0.888889	Up	0.014	0.033324	WBGene00000390, WBGene00001579, WBGene00001580, WBGene00006957, WBGene00010663, WBGene00011867, WBGene00015146	cdc-42, gex-2, gex-3, wsp-1, toca-2, chc-1, abi-1
GO:0016255_ATTACHMENT_OF_GPI_ANCHOR_TO_PROTEIN	5	0.2	0.8	Up	0.014	0.033324	WBGene00011776, WBGene00011914, WBGene00018006	hpo-5, T22C1.3, hpo-3
GO:0032508_DNA_DUPLEX_UNWINDING	34	0	0.676471	Up	0.014	0.033324	WBGene00000519, WBGene00001016, WBGene00001049, WBGene00001865, WBGene00003154, WBGene00003156, WBGene00003157, WBGene00003158, WBGene00003159, WBGene00004028, WBGene00004296, WBGene00006944, WBGene00007784, WBGene00009287, WBGene00009372, WBGene00010839, WBGene00011275, WBGene00013816, WBGene00021577	cku-70, dna-2, dog-1, him-6, mcm-2, mcm-4, mcm-5, mcm-6, mcm-7, pif-1, rad-50, wrn-1, ruvb-1, psf-2, evl-18, chl-1, psf-1, Y116F11A.1, Y46B2A.2
GO:0051298_CENTROSOME_DUPLICATION	6	0.166667	0.666667	Up	0.014	0.033324	WBGene00002068, WBGene00006988, WBGene00006994, WBGene00012888	ify-1, zyg-1, zyg-9, sas-6
GO:0071051_POLYADENYLATION-DEPENDENT_SNORNA_3'-END_PROCESSING	5	0	0.6	Up	0.014	0.033324	WBGene00000202, WBGene00010325, WBGene00022232	exos-4.2, exos-3, exos-2
GO:0007281_GERM_CELL_DEVELOPMENT	40	0.15	0.575	Up	0.014	0.033324	WBGene00000871, WBGene00001599, WBGene00003043, WBGene00003047, WBGene00003052, WBGene00003220, WBGene00003392, WBGene00003393, WBGene00003406, WBGene00003784, WBGene00003975, WBGene00004242, WBGene00004243, WBGene00004806, WBGene00004887, WBGene00006697, WBGene00007624, WBGene00011647, WBGene00017683, WBGene00018892	cye-1, glh-2, lip-1, lis-1, lmn-1, mes-2, mog-4, mog-5, mrg-1, nos-2, pen-2, puf-6, puf-7, skp-1, smn-1, uaf-1, hrde-1, noca-1, rbbp-5, cir-1
GO:0000737_DNA_CATABOLIC_PROCESS,_ENDONUCLEOLYTIC	7	0.285714	0.571429	Up	0.014	0.033324	WBGene00000799, WBGene00000939, WBGene00004985	crn-6, dcr-1, spo-11
GO:0040025_VULVAL_DEVELOPMENT	70	0.2	0.542857	Up	0.014	0.033324	WBGene00000156, WBGene00001193, WBGene00001597, WBGene00001949, WBGene00001972, WBGene00002240, WBGene00002992, WBGene00003001, WBGene00003011, WBGene00003012, WBGene00003030, WBGene00003041, WBGene00003186, WBGene00003218, WBGene00003246, WBGene00003401, WBGene00003829, WBGene00004117, WBGene00004806, WBGene00004887, WBGene00004953, WBGene00005019, WBGene00005020, WBGene00005021, WBGene00005022,…	apr-1, egl-26, gld-3, hlh-2, hmg-1.2, ksr-2, lin-3, lin-12, lin-25, lin-26, lin-45, lin-61, mek-2, mep-1, mig-14, mpk-1, nud-1, sin-3, skp-1, smn-1, spd-2, sqv-1, sqv-2, sqv-3, sqv-4, sqv-5, sqv-6, sqv-7, sqv-8, sup-17, unc-84, unc-101, xpa-1, elpc-3, mett-10, spas-1, tut-1, cutc-1
GO:0048193_GOLGI_VESICLE_TRANSPORT	7	0	0.428571	Up	0.014	0.033324	WBGene00000464, WBGene00015176, WBGene00019064	ceh-44, vps-51, myo-5
GO:0042078_GERM-LINE_STEM_CELL_DIVISION	8	0.25	0.75	Up	0.015	0.0347795	WBGene00000837, WBGene00001597, WBGene00002245, WBGene00002957, WBGene00003220, WBGene00016944	cul-2, gld-3, lag-1, let-858, mes-2, uri-1
GO:0006259_DNA_METABOLIC_PROCESS	17	0.0588235	0.705882	Up	0.015	0.0347795	WBGene00000799, WBGene00001016, WBGene00004297, WBGene00004985, WBGene00006944, WBGene00010785, WBGene00012496, WBGene00015189, WBGene00019825, WBGene00022854	crn-6, dna-2, rad-51, spo-11, wrn-1, top-2, Y24F12A.1, B0432.8, R02D3.8, cin-4
GO:0006914_AUTOPHAGY	28	0.0357143	0.607143	Up	0.015	0.0347795	WBGene00001660, WBGene00002980, WBGene00002981, WBGene00010808, WBGene00012641, WBGene00013695, WBGene00017045, WBGene00017547, WBGene00018150, WBGene00018294, WBGene00019427, WBGene00021468, WBGene00021922, WBGene00022078	gop-1, lgg-1, lgg-2, sepa-1, epg-6, epg-8, atg-13, alfa-1, epg-4, atg-18, atg-16.2, epg-2, atg-3, epg-9
GO:0045747_POSITIVE_REGULATION_OF_NOTCH_SIGNALING_PATHWAY	12	0.0833333	0.583333	Up	0.015	0.0347795	WBGene00000270, WBGene00001985, WBGene00004762, WBGene00004769, WBGene00007025, WBGene00009444, WBGene00011892	bre-5, hop-1, sel-5, sel-12, mdt-29, F35G12.11, T21C9.4
GO:1902475_L-ALPHA-AMINO_ACID_TRANSMEMBRANE_TRANSPORT	12	0.333333	0.5	Up	0.015	0.0347795	WBGene00000003, WBGene00000007, WBGene00000008, WBGene00000009, WBGene00008052	aat-2, aat-6, aat-7, aat-8, ctns-1
GO:0030433_UBIQUITIN-DEPENDENT_ERAD_PATHWAY	23	0.0869565	0.478261	Up	0.015	0.0347795	WBGene00004505, WBGene00006734, WBGene00009164, WBGene00013667, WBGene00016592, WBGene00018847, WBGene00018991, WBGene00019457, WBGene00020109	rpt-5, ufd-2, hrdl-1, Y105E8A.2, erl-1, marc-6, F56F11.4, vms-1, R151.6
GO:0043065_POSITIVE_REGULATION_OF_APOPTOTIC_PROCESS	21	0.190476	0.428571	Up	0.015	0.0347795	WBGene00000836, WBGene00000912, WBGene00001170, WBGene00003587, WBGene00003912, WBGene00007047, WBGene00016971, WBGene00021012	cul-1, daf-16, egl-1, ned-8, pal-1, wts-1, toe-2, pig-1
GO:0043068_POSITIVE_REGULATION_OF_PROGRAMMED_CELL_DEATH	11	0.272727	0.363636	Up	0.015	0.0347795	WBGene00001170, WBGene00001949, WBGene00001950, WBGene00004959	egl-1, hlh-2, hlh-3, spe-5
GO:0040001_ESTABLISHMENT_OF_MITOTIC_SPINDLE_LOCALIZATION	16	0.125	0.6875	Up	0.016	0.0361548	WBGene00000390, WBGene00000815, WBGene00002845, WBGene00002994, WBGene00003219, WBGene00003918, WBGene00003921, WBGene00006993, WBGene00008166, WBGene00010428, WBGene00013847	cdc-42, csn-3, let-711, lin-5, mes-1, par-3, par-6, zyg-8, saps-1, dcn-1, cls-3
GO:1902742_APOPTOTIC_PROCESS_INVOLVED_IN_DEVELOPMENT	12	0	0.666667	Up	0.016	0.0361548	WBGene00000416, WBGene00000417, WBGene00000419, WBGene00000422, WBGene00000423, WBGene00000426, WBGene00001170, WBGene00008719	ced-2, ced-3, ced-5, ced-8, ced-9, ced-12, egl-1, ttr-52
GO:0043928_EXONUCLEOLYTIC_NUCLEAR-TRANSCRIBED_MRNA_CATABOLIC_PROCESS_INVOLVED_IN_DEADENYLATION-DEPENDENT_DECAY	6	0	0.666667	Up	0.016	0.0361548	WBGene00000369, WBGene00010325, WBGene00018305, WBGene00022232	ccf-1, exos-3, exos-8, exos-2
GO:0043161_PROTEASOME-MEDIATED_UBIQUITIN-DEPENDENT_PROTEIN_CATABOLIC_PROCESS	52	0.0961538	0.576923	Up	0.016	0.0361548	WBGene00000839, WBGene00003209, WBGene00004458, WBGene00004461, WBGene00006415, WBGene00006702, WBGene00006711, WBGene00006715, WBGene00006732, WBGene00007009, WBGene00007226, WBGene00007333, WBGene00011318, WBGene00011815, WBGene00013270, WBGene00013689, WBGene00013924, WBGene00015463, WBGene00015642, WBGene00016803, WBGene00017589, WBGene00020665, WBGene00021842, WBGene00022115, WBGene00022262,…	cul-4, mel-26, rpn-1, rpn-5, tag-30, ubc-3, ubc-16, ubc-20, uev-3, wwp-1, C01G6.4, ufd-3, cdt-2, bath-43, Y57A10A.31, bath-40, rad-23, hpo-9, C09E7.8, bath-42, F19B10.10, T22B2.1, Y54E10BR.3, Y71F9AL.10, Y73C8C.3, Y73C8C.8, Y47G6A.31
GO:0006368_TRANSCRIPTION_ELONGATION_FROM_RNA_POLYMERASE_II_PROMOTER	17	0.0588235	0.529412	Up	0.016	0.0361548	WBGene00001259, WBGene00007110, WBGene00008338, WBGene00009103, WBGene00010990, WBGene00011319, WBGene00016128, WBGene00016171, WBGene00018064	emb-5, leo-1, pafo-1, rtfo-1, R03D7.4, T01C3.2, elpc-4, C27F2.10, cdc-73
GO:0040026_POSITIVE_REGULATION_OF_VULVAL_DEVELOPMENT	27	0.259259	0.481481	Up	0.016	0.0361548	WBGene00000871, WBGene00000890, WBGene00002169, WBGene00002245, WBGene00002299, WBGene00002992, WBGene00004077, WBGene00004214, WBGene00004771, WBGene00005023, WBGene00006352, WBGene00008132	cye-1, sig-7, isw-1, lag-1, let-23, lin-3, pop-1, ptp-2, sem-2, sqv-5, sur-6, gale-1
GO:0010629_NEGATIVE_REGULATION_OF_GENE_EXPRESSION	43	0.162791	0.418605	Up	0.016	0.0361548	WBGene00000898, WBGene00001161, WBGene00001284, WBGene00001499, WBGene00001562, WBGene00003510, WBGene00003587, WBGene00004095, WBGene00004751, WBGene00004808, WBGene00006575, WBGene00007290, WBGene00009897, WBGene00011636, WBGene00012990, WBGene00019883	daf-2, efl-1, emb-30, fsn-1, lin-66, mxl-2, ned-8, pqe-1, sea-2, skr-2, tir-1, C04B4.2, skpo-1, cec-3, sam-10, met-2
GO:0006629_LIPID_METABOLIC_PROCESS	171	0.309942	0.345029	Up	0.016	0.0361548	WBGene00000081, WBGene00000212, WBGene00000213, WBGene00000913, WBGene00000979, WBGene00001240, WBGene00001247, WBGene00001395, WBGene00001397, WBGene00001399, WBGene00003476, WBGene00004892, WBGene00004893, WBGene00004995, WBGene00007102, WBGene00007112, WBGene00007150, WBGene00007711, WBGene00007918, WBGene00008044, WBGene00009237, WBGene00009773, WBGene00010062, WBGene00010339, WBGene00010769,…	ads-1, asm-2, asm-3, daf-18, dhs-16, elo-2, elo-9, fat-3, fat-5, fat-7, mtm-3, sms-1, sms-2, spp-10, B0024.13, B0035.13, acly-2, lid-1, sphk-1, C40H1.9, F28H7.3, lipl-2, lipl-1, acl-1, asah-1, M05B5.4, acl-2, nepr-1, T27F6.6, Y48A6B.9, Y49E10.16, Y49E10.18, psd-1, atgl-1, sptl-1, gba-1, gba-2, cdgs-1, paqr-1, acly-1, acl-6, F09G2.8, F33D4.4, F38E9.1, dagl-2, sptl-2, F53B1.2, cgt-3, K03H6.2, lipl-…
GO:0007608_SENSORY_PERCEPTION_OF_SMELL	10	0	0.1	Up	0.016	0.0361548
GO:0000082_G1/S_TRANSITION_OF_MITOTIC_CELL_CYCLE	6	0	1	Up	0.017	0.0374565	WBGene00000409, WBGene00000871, WBGene00003795, WBGene00004306, WBGene00007047, WBGene00019362	cdk-8, cye-1, npp-9, ran-5, wts-1, cdk-2
GO:0006406_MRNA_EXPORT_FROM_NUCLEUS	12	0.0833333	0.666667	Up	0.017	0.0374565	WBGene00003788, WBGene00003791, WBGene00004884, WBGene00004885, WBGene00009341, WBGene00011319, WBGene00016245, WBGene00018156	npp-2, npp-5, smg-6, smg-7, thoc-3, T01C3.2, C30B5.4, ncbp-1
GO:0071038_NUCLEAR_POLYADENYLATION-DEPENDENT_TRNA_CATABOLIC_PROCESS	5	0	0.6	Up	0.017	0.0374565	WBGene00010325, WBGene00018305, WBGene00022232	exos-3, exos-8, exos-2
GO:0000226_MICROTUBULE_CYTOSKELETON_ORGANIZATION	12	0.0833333	0.5	Up	0.017	0.0374565	WBGene00000405, WBGene00001589, WBGene00004952, WBGene00004953, WBGene00008887, WBGene00021012	cdk-1, gip-1, spd-1, spd-2, tbcd-1, pig-1
GO:0002164_LARVAL_DEVELOPMENT	5	0.4	0.4	Up	0.017	0.0374565	WBGene00004816, WBGene00018909	skr-10, slx-1
GO:1902074_RESPONSE_TO_SALT	8	0.25	0.375	Up	0.017	0.0374565	WBGene00000090, WBGene00000102, WBGene00000913	age-1, akt-1, daf-18
GO:0043967_HISTONE_H4_ACETYLATION	5	0	1	Up	0.018	0.0386063	WBGene00003406, WBGene00012551, WBGene00013676, WBGene00016128, WBGene00044069	mrg-1, cec-7, ekl-4, elpc-4, hat-1
GO:0048477_OOGENESIS	44	0.113636	0.681818	Up	0.018	0.0386063	WBGene00000369, WBGene00000479, WBGene00000813, WBGene00000814, WBGene00000815, WBGene00000816, WBGene00000817, WBGene00000935, WBGene00001526, WBGene00002074, WBGene00002694, WBGene00002845, WBGene00003030, WBGene00003047, WBGene00003186, WBGene00003401, WBGene00003784, WBGene00003787, WBGene00004214, WBGene00004241, WBGene00004242, WBGene00004243, WBGene00006940, WBGene00007277, WBGene00016045,…	ccf-1, cgh-1, csn-1, csn-2, csn-3, csn-4, csn-5, daz-1, gck-1, ima-3, let-502, let-711, lin-45, lis-1, mek-2, mpk-1, nos-2, npp-1, ptp-2, puf-5, puf-6, puf-7, wee-1.3, asfl-1, spas-1, cir-1, ani-2
GO:0040027_NEGATIVE_REGULATION_OF_VULVAL_DEVELOPMENT	31	0.0645161	0.645161	Up	0.018	0.0386063	WBGene00000156, WBGene00001061, WBGene00001161, WBGene00001162, WBGene00001834, WBGene00002148, WBGene00002637, WBGene00002997, WBGene00002998, WBGene00003002, WBGene00003020, WBGene00004203, WBGene00006523, WBGene00007028, WBGene00008684, WBGene00016603, WBGene00019883, WBGene00023497	apr-1, dpl-1, efl-1, efl-2, hda-1, gon-14, let-418, lin-8, lin-9, lin-13, lin-35, swsn-1, tam-1, trr-1, mig-32, met-1, met-2, lin-15B
GO:0009411_RESPONSE_TO_UV	16	0.0625	0.5625	Up	0.018	0.0386063	WBGene00000537, WBGene00000898, WBGene00000912, WBGene00001860, WBGene00003422, WBGene00006963, WBGene00011559, WBGene00018285, WBGene00021929	clk-2, daf-2, daf-16, him-1, msh-6, xpa-1, umps-1, smk-1, dcap-1
GO:0000045_AUTOPHAGOSOME_ASSEMBLY	18	0	0.555556	Up	0.018	0.0386063	WBGene00002980, WBGene00002981, WBGene00012641, WBGene00017045, WBGene00019427, WBGene00021922, WBGene00022078	lgg-1, lgg-2, epg-6, atg-13, atg-16.2, atg-3, epg-9
GO:0046856_PHOSPHATIDYLINOSITOL_DEPHOSPHORYLATION	8	0.125	0.5	Up	0.018	0.0386063	WBGene00000913, WBGene00003476, WBGene00007620, WBGene00022167	daf-18, mtm-3, ocrl-1, Y71H2AM.2
GO:0006366_TRANSCRIPTION_FROM_RNA_POLYMERASE_II_PROMOTER	69	0.144928	0.449275	Up	0.018	0.0386063	WBGene00000123, WBGene00000444, WBGene00000459, WBGene00000460, WBGene00001186, WBGene00001249, WBGene00001250, WBGene00001609, WBGene00001820, WBGene00001949, WBGene00001950, WBGene00004136, WBGene00004824, WBGene00006397, WBGene00006542, WBGene00007025, WBGene00007048, WBGene00011367, WBGene00012385, WBGene00012694, WBGene00012990, WBGene00016140, WBGene00017538, WBGene00019821, WBGene00021347,…	ama-1, ceh-21, ceh-38, ceh-39, egl-18, elt-1, elt-2, glp-1, ham-1, hlh-2, hlh-3, pqn-51, F56B3.4, taf-13, tbp-1, mdt-29, nfx-1, snpc-3.4, Y5F2A.4, Y39B6A.36, sam-10, rpb-2, ceh-49, R02D3.3, rpb-10, cec-10
GO:0040007_GROWTH	10	0.1	0.4	Up	0.018	0.0386063	WBGene00000796, WBGene00006944, WBGene00008143	crn-3, wrn-1, C47E8.4
GO:0045944_POSITIVE_REGULATION_OF_TRANSCRIPTION_FROM_RNA_POLYMERASE_II_PROMOTER	159	0.169811	0.389937	Up	0.018	0.0386063	WBGene00000156, WBGene00000264, WBGene00000408, WBGene00000444, WBGene00000457, WBGene00000459, WBGene00000460, WBGene00000467, WBGene00000506, WBGene00000912, WBGene00001186, WBGene00001249, WBGene00001250, WBGene00001434, WBGene00001609, WBGene00001820, WBGene00001834, WBGene00001949, WBGene00001972, WBGene00001979, WBGene00002004, WBGene00002169, WBGene00002245, WBGene00003012, WBGene00003377,…	apr-1, brc-1, cdk-7, ceh-21, ceh-36, ceh-38, ceh-39, cep-1, cic-1, daf-16, egl-18, elt-1, elt-2, fkh-2, glp-1, ham-1, hda-1, hlh-2, hmg-1.2, hmp-2, hsf-1, isw-1, lag-1, lin-26, mls-2, mrg-1, nhr-49, pal-1, pop-1, sea-1, sys-1, taf-1, taf-2, taf-4, taf-9, taf-10, tir-1, tlf-1, vab-3, wrm-1, mdt-19, mdt-29, F01D4.5, lex-1, aptf-4, aptf-3, ccnk-1, lpin-1, sam-10, B0336.13, ceh-49, hlh-30, cec-10
GO:0006417_REGULATION_OF_TRANSLATION	36	0.166667	0.5	Up	0.019	0.040288	WBGene00000369, WBGene00000770, WBGene00000772, WBGene00000935, WBGene00002061, WBGene00003784, WBGene00003864, WBGene00003865, WBGene00004132, WBGene00004241, WBGene00004242, WBGene00004243, WBGene00004244, WBGene00010280, WBGene00019971, WBGene00023421	ccf-1, cpb-1, cpb-3, daz-1, ife-3, nos-2, oma-1, oma-2, ifet-1, puf-5, puf-6, puf-7, puf-8, rde-12, ergo-1, rde-11
GO:0000727_DOUBLE-STRAND_BREAK_REPAIR_VIA_BREAK-INDUCED_REPLICATION	5	0	0.8	Up	0.02	0.0418386	WBGene00009287, WBGene00009372, WBGene00018923	psf-2, evl-18, eme-1
GO:0032970_REGULATION_OF_ACTIN_FILAMENT-BASED_PROCESS	5	0	0.8	Up	0.02	0.0418386	WBGene00000390, WBGene00002297, WBGene00019600, WBGene00022286	cdc-42, ect-2, rga-3, rga-4
GO:0030010_ESTABLISHMENT_OF_CELL_POLARITY	12	0.166667	0.583333	Up	0.02	0.0418386	WBGene00003228, WBGene00003395, WBGene00003917, WBGene00003918, WBGene00003919, WBGene00009245, WBGene00021012	mex-1, mom-2, par-2, par-3, par-4, rict-1, pig-1
GO:0090502_RNA_PHOSPHODIESTER_BOND_HYDROLYSIS,_ENDONUCLEOLYTIC	26	0.230769	0.538462	Up	0.02	0.0418386	WBGene00000106, WBGene00000937, WBGene00000939, WBGene00002147, WBGene00004383, WBGene00009163, WBGene00010787, WBGene00013373, WBGene00014163, WBGene00015486, WBGene00017641, WBGene00019264, WBGene00044329	alg-2, dbr-1, dcr-1, ire-1, rnh-2, drsh-1, K12D12.5, Y62E10A.2, rnh-1.2, C05D11.9, csr-1, H35B03.2, cpsf-4
GO:0007034_VACUOLAR_TRANSPORT	15	0.2	0.4	Up	0.02	0.0418386	WBGene00000539, WBGene00000541, WBGene00004975, WBGene00011976, WBGene00012903, WBGene00020025	cln-3.1, cln-3.3, spe-39, T24B8.2, vps-2, R12C12.5
GO:0006367_TRANSCRIPTION_INITIATION_FROM_RNA_POLYMERASE_II_PROMOTER	17	0.0588235	0.823529	Up	0.021	0.0429866	WBGene00004136, WBGene00006389, WBGene00006393, WBGene00006394, WBGene00010054, WBGene00012694, WBGene00015150, WBGene00017356, WBGene00018391, WBGene00021845, WBGene00022400	pqn-51, taf-7.2, taf-11.1, taf-11.2, F54D5.11, Y39B6A.36, B0336.13, F10E9.4, rpb-4, rpb-7, rpb-9
GO:1904811_POSITIVE_REGULATION_OF_DENSE_CORE_GRANULE_TRANSPORT	7	0	0.714286	Up	0.021	0.0429866	WBGene00000407, WBGene00000962, WBGene00011502, WBGene00015176	cdk-5, dhc-1, vps-53, vps-51
GO:0090387_PHAGOLYSOSOME_ASSEMBLY_INVOLVED_IN_APOPTOTIC_CELL_CLEARANCE	7	0	0.714286	Up	0.021	0.0429866	WBGene00003086, WBGene00010283, WBGene00013354	lst-4, ccz-1, snx-6
GO:0007506_GONADAL_MESODERM_DEVELOPMENT	12	0.25	0.666667	Up	0.021	0.0429866	WBGene00000870, WBGene00003144, WBGene00003218, WBGene00003918, WBGene00003921, WBGene00004034, WBGene00004699, WBGene00009163	cyd-1, max-2, mep-1, par-3, par-6, pkc-3, rsp-2, drsh-1
GO:0016579_PROTEIN_DEUBIQUITINATION	31	0.0967742	0.580645	Up	0.021	0.0429866	WBGene00000874, WBGene00001110, WBGene00001112, WBGene00006722, WBGene00006856, WBGene00007718, WBGene00009267, WBGene00009594, WBGene00010406, WBGene00010502, WBGene00011216, WBGene00011507, WBGene00015249, WBGene00017280, WBGene00019259, WBGene00020695, WBGene00020839	cyk-3, duo-1, duo-3, ubh-2, usp-14, otub-1, usp-48, cyld-1, math-33, K02C4.3, usp-46, T05H10.1, otub-4, usp-39, H34C03.2, T22F3.2, usp-5
GO:0090326_POSITIVE_REGULATION_OF_LOCOMOTION_INVOLVED_IN_LOCOMOTORY_BEHAVIOR	12	0	0.5	Up	0.021	0.0429866	WBGene00007428, WBGene00009441, WBGene00011216, WBGene00011502, WBGene00015176	wdr-20, wdr-48, usp-46, vps-53, vps-51
GO:0016070_RNA_METABOLIC_PROCESS	6	0.166667	0.5	Up	0.021	0.0429866	WBGene00001599, WBGene00004383, WBGene00018156	glh-2, rnh-2, ncbp-1
GO:0097475_MOTOR_NEURON_MIGRATION	10	0.2	0.4	Up	0.021	0.0429866	WBGene00000289, WBGene00000478, WBGene00003395, WBGene00003397	cam-1, cfz-2, mom-2, mom-5
GO:0008643_CARBOHYDRATE_TRANSPORT	18	0.388889	0.333333	Up	0.021	0.0429866	WBGene00005025, WBGene00007384, WBGene00008237, WBGene00008275, WBGene00019300, WBGene00022721	sqv-7, swt-3, nstp-10, nstp-1, swt-1, ugtp-1
GO:0040038_POLAR_BODY_EXTRUSION_AFTER_MEIOTIC_DIVISIONS	16	0.125	0.75	Up	0.022	0.0446235	WBGene00000804, WBGene00000875, WBGene00001511, WBGene00002068, WBGene00002214, WBGene00004042, WBGene00004775, WBGene00006974, WBGene00013038, WBGene00015698, WBGene00021200	csc-1, cyk-4, fzy-1, ify-1, klc-1, plk-1, sep-1, zen-4, ani-1, kca-1, cyp-31A3
GO:0000079_REGULATION_OF_CYCLIN-DEPENDENT_PROTEIN_SERINE/THREONINE_KINASE_ACTIVITY	6	0.166667	0.5	Up	0.022	0.0446235	WBGene00000868, WBGene00022697	cyb-3, cyy-1
GO:0000122_NEGATIVE_REGULATION_OF_TRANSCRIPTION_FROM_RNA_POLYMERASE_II_PROMOTER	82	0.207317	0.439024	Up	0.022	0.0446235	WBGene00000460, WBGene00000464, WBGene00000901, WBGene00000912, WBGene00001249, WBGene00001824, WBGene00001834, WBGene00001835, WBGene00001836, WBGene00002637, WBGene00003406, WBGene00004027, WBGene00004078, WBGene00004117, WBGene00004334, WBGene00004745, WBGene00004746, WBGene00004786, WBGene00004888, WBGene00005006, WBGene00006577, WBGene00006706, WBGene00006853, WBGene00007048, WBGene00009672,…	ceh-39, ceh-44, daf-5, daf-16, elt-1, hbl-1, hda-1, hda-2, hda-3, let-418, mrg-1, pie-1, pos-1, sin-3, ref-1, sdc-1, sdc-2, sex-1, smo-1, spr-1, tlf-1, ubc-9, unc-130, nfx-1, F43G9.12, K07A12.1, met-1, uri-1, F19F10.1, ets-7, met-2, rcor-1, mbd-2, nsy-7
GO:0008355_OLFACTORY_LEARNING	22	0.0454545	0.363636	Up	0.022	0.0446235	WBGene00000939, WBGene00001173, WBGene00003504, WBGene00007260, WBGene00014123, WBGene00019862	dcr-1, egl-4, mut-7, olrn-1, elpc-3, nrde-3
GO:0000956_NUCLEAR-TRANSCRIBED_MRNA_CATABOLIC_PROCESS	13	0.153846	0.615385	Up	0.023	0.0461341	WBGene00002845, WBGene00003076, WBGene00003078, WBGene00003081, WBGene00017347	let-711, lsm-1, lsm-4, lsm-7, F10E7.5
GO:0000187_ACTIVATION_OF_MAPK_ACTIVITY	5	0.2	0.6	Up	0.023	0.0461341	WBGene00003185, WBGene00003186, WBGene00006575	mek-1, mek-2, tir-1
GO:0045860_POSITIVE_REGULATION_OF_PROTEIN_KINASE_ACTIVITY	7	0.142857	0.428571	Up	0.023	0.0461341	WBGene00002047, WBGene00006579, WBGene00006943	icp-1, tlk-1, wrm-1
GO:0097500_RECEPTOR_LOCALIZATION_TO_NON-MOTILE_CILIUM	8	0	0.375	Up	0.023	0.0461341	WBGene00000917, WBGene00006829	daf-25, unc-101
GO:0051123_RNA_POLYMERASE_II_TRANSCRIPTIONAL_PREINITIATION_COMPLEX_ASSEMBLY	15	0.0666667	0.8	Up	0.024	0.0476086	WBGene00006382, WBGene00006383, WBGene00006385, WBGene00006389, WBGene00006391, WBGene00006393, WBGene00006394, WBGene00006396, WBGene00015150, WBGene00020951	taf-1, taf-2, taf-4, taf-7.2, taf-9, taf-11.1, taf-11.2, taf-12, B0336.13, sna-1
GO:0048731_SYSTEM_DEVELOPMENT	6	0.333333	0.666667	Up	0.024	0.0476086	WBGene00000444, WBGene00000459, WBGene00000460, WBGene00017538	ceh-21, ceh-38, ceh-39, ceh-49
GO:0006379_MRNA_CLEAVAGE	11	0	0.636364	Up	0.024	0.0476086	WBGene00006307, WBGene00017313, WBGene00017641, WBGene00020092, WBGene00022301, WBGene00022400	suf-1, cpsf-2, csr-1, pcf-11, cpsf-1, rpb-9
GO:0008406_GONAD_DEVELOPMENT	53	0.207547	0.54717	Up	0.024	0.0476086	WBGene00000275, WBGene00000517, WBGene00000817, WBGene00000870, WBGene00000871, WBGene00001061, WBGene00001653, WBGene00001834, WBGene00001949, WBGene00001972, WBGene00001985, WBGene00002994, WBGene00002998, WBGene00003012, WBGene00003020, WBGene00003156, WBGene00003218, WBGene00003918, WBGene00003921, WBGene00004034, WBGene00004699, WBGene00004952, WBGene00006379, WBGene00012230, WBGene00016029,…	bub-1, cki-2, csn-5, cyd-1, cye-1, dpl-1, gon-4, hda-1, hlh-2, hmg-1.2, hop-1, lin-5, lin-9, lin-26, lin-35, mcm-4, mep-1, par-3, par-6, pkc-3, rsp-2, spd-1, sys-1, cacn-1, elf-1, vrk-1, ani-2
GO:0006509_MEMBRANE_PROTEIN_ECTODOMAIN_PROTEOLYSIS	6	0.166667	0.5	Up	0.024	0.0476086	WBGene00001985, WBGene00004769, WBGene00006324	hop-1, sel-12, sup-17
GO:0006680_GLUCOSYLCERAMIDE_CATABOLIC_PROCESS	6	0.166667	0.5	Up	0.025	0.0492421	WBGene00016335, WBGene00016340, WBGene00021160	gba-1, gba-2, gba-4
GO:0006348_CHROMATIN_SILENCING_AT_TELOMERE	8	0.125	0.375	Up	0.025	0.0492421	WBGene00010120, WBGene00021474, WBGene00044069	dot-1.4, dot-1.1, hat-1
GO:0006537_GLUTAMATE_BIOSYNTHETIC_PROCESS	5	1	0	Down	0.001	0.00716197	WBGene00000112, WBGene00007480, WBGene00008435, WBGene00009271	alh-6, glna-1, glna-2, glna-3
GO:0006541_GLUTAMINE_METABOLIC_PROCESS	7	0.857143	0.142857	Down	0.001	0.00716197	WBGene00007480, WBGene00008435, WBGene00008654, WBGene00009271, WBGene00012316	glna-1, glna-2, F10F2.2, glna-3, ctps-1
GO:0048680_POSITIVE_REGULATION_OF_AXON_REGENERATION	6	0.833333	0	Down	0.001	0.00716197	WBGene00001177, WBGene00001196, WBGene00003374, WBGene00018788, WBGene00020504	egl-8, egl-30, mlk-1, shc-1, svh-2
GO:0035434_COPPER_ION_TRANSMEMBRANE_TRANSPORT	10	0.8	0.1	Down	0.001	0.00716197	WBGene00000834, WBGene00010274, WBGene00010277, WBGene00019674, WBGene00021975, WBGene00044107, WBGene00045052, WBGene00045053	cua-1, F58G6.3, F58G6.7, K12C11.3, Y58A7A.1, F58G6.9, K12C11.6, K12C11.7
GO:2000117_NEGATIVE_REGULATION_OF_CYSTEINE-TYPE_ENDOPEPTIDASE_ACTIVITY	5	0.8	0	Down	0.001	0.00716197	WBGene00000534, WBGene00000535, WBGene00016523	cpi-2, cpi-1, C39B5.5
GO:0001966_THIGMOTAXIS	8	0.75	0	Down	0.001	0.00716197	WBGene00001453, WBGene00003175, WBGene00003178, WBGene00003739, WBGene00010587, WBGene00021059	flp-10, mec-12, mec-17, nlp-1, sol-2, atat-2
GO:0006094_GLUCONEOGENESIS	7	0.714286	0.142857	Down	0.001	0.00716197	WBGene00001404, WBGene00004258, WBGene00011232, WBGene00019151, WBGene00021043	fbp-1, pyc-1, pck-2, pck-3, pck-1
GO:0006099_TRICARBOXYLIC_ACID_CYCLE	25	0.68	0.08	Down	0.001	0.00716197	WBGene00000040, WBGene00000041, WBGene00000833, WBGene00001503, WBGene00003162, WBGene00003225, WBGene00006433, WBGene00007350, WBGene00007942, WBGene00007993, WBGene00009440, WBGene00009664, WBGene00009812, WBGene00015391, WBGene00018491, WBGene00020679, WBGene00020950	aco-1, aco-2, cts-1, fum-1, mdh-2, mev-1, sdhb-1, sucl-1, idh-2, idhb-1, idhg-1, idha-1, suca-1, sdha-1, mdh-1, ogdh-1, dlst-1
GO:0006096_GLYCOLYTIC_PROCESS	21	0.666667	0.190476	Down	0.001	0.00716197	WBGene00001684, WBGene00001685, WBGene00008230, WBGene00009126, WBGene00011474, WBGene00011884, WBGene00014001, WBGene00015413, WBGene00016810, WBGene00017166, WBGene00019001, WBGene00020185, WBGene00020679, WBGene00022199	gpd-2, gpd-3, pfk-1.2, pyk-1, aldo-1, enol-1, pyk-2, pdhb-1, C50D2.7, aldo-2, ipgm-1, pgk-1, ogdh-1, pfk-1.1
GO:0022900_ELECTRON_TRANSPORT_CHAIN	9	0.666667	0.222222	Down	0.001	0.00716197	WBGene00003061, WBGene00007684, WBGene00015391, WBGene00017121, WBGene00019150, WBGene00022139	lpd-5, C18E9.4, sdha-1, cyc-2.1, H04J21.1, tub-2
GO:0015696_AMMONIUM_TRANSPORT	6	0.666667	0	Down	0.001	0.00716197	WBGene00000133, WBGene00000136, WBGene00004358, WBGene00004359	amt-1, amt-4, rhr-1, rhr-2
GO:0015986_ATP_SYNTHESIS_COUPLED_PROTON_TRANSPORT	20	0.65	0.2	Down	0.001	0.00716197	WBGene00000207, WBGene00000210, WBGene00000229, WBGene00000230, WBGene00006914, WBGene00007385, WBGene00010419, WBGene00011015, WBGene00017982, WBGene00019061, WBGene00020275, WBGene00022089, WBGene00022336	asb-2, asg-2, atp-2, atp-3, vha-5, atp-5, H28O16.1, R04F11.2, hpo-18, F58F12.1, atp-4, Y69A2AR.18, Y82E9BR.3
GO:0035545_DETERMINATION_OF_LEFT/RIGHT_ASYMMETRY_IN_NERVOUS_SYSTEM	11	0.636364	0.181818	Down	0.001	0.00716197	WBGene00001187, WBGene00003252, WBGene00003822, WBGene00004758, WBGene00006742, WBGene00016354, WBGene00021415	egl-19, mig-21, nsy-1, sek-1, unc-2, rig-6, nsy-4
GO:0006518_PEPTIDE_METABOLIC_PROCESS	8	0.625	0	Down	0.001	0.00716197	WBGene00012073, WBGene00013997, WBGene00017163, WBGene00020556	cpd-2, ZK550.3, dnpp-1, pamn-1
GO:0009072_AROMATIC_AMINO_ACID_FAMILY_METABOLIC_PROCESS	10	0.6	0.1	Down	0.001	0.00716197	WBGene00000240, WBGene00001790, WBGene00001993, WBGene00016294, WBGene00019620, WBGene00021817	pah-1, gst-42, hpd-1, C31H2.4, fah-1, Y53G8B.1
GO:0016337_SINGLE_ORGANISMAL_CELL-CELL_ADHESION	10	0.6	0.1	Down	0.001	0.00716197	WBGene00002175, WBGene00003485, WBGene00006875, WBGene00006876, WBGene00014153, WBGene00021415	jac-1, mua-6, vab-9, vab-10, vab-23, nsy-4
GO:0006656_PHOSPHATIDYLCHOLINE_BIOSYNTHETIC_PROCESS	5	0.6	0.2	Down	0.001	0.00716197	WBGene00000510, WBGene00000512, WBGene00018811	cka-2, ckb-2, pmt-2
GO:0045773_POSITIVE_REGULATION_OF_AXON_EXTENSION	5	0.6	0	Down	0.001	0.00716197	WBGene00001008, WBGene00006745, WBGene00006788	dlk-1, unc-5, unc-53
GO:0089711_L-GLUTAMATE_TRANSMEMBRANE_TRANSPORT	5	0.6	0	Down	0.001	0.00716197	WBGene00001135, WBGene00001620, WBGene00008979	eat-4, glt-1, F20D1.9
GO:0099132_ATP_HYDROLYSIS_COUPLED_CATION_TRANSMEMBRANE_TRANSPORT	22	0.590909	0.136364	Down	0.001	0.00716197	WBGene00000207, WBGene00000210, WBGene00000229, WBGene00000230, WBGene00000834, WBGene00007385, WBGene00010419, WBGene00017982, WBGene00019061, WBGene00019875, WBGene00022010, WBGene00022089	asb-2, asg-2, atp-2, atp-3, cua-1, atp-5, H28O16.1, hpo-18, F58F12.1, mca-2, catp-7, Y69A2AR.18
GO:0010466_NEGATIVE_REGULATION_OF_PEPTIDASE_ACTIVITY	17	0.588235	0	Down	0.001	0.00716197	WBGene00000534, WBGene00000535, WBGene00002976, WBGene00003242, WBGene00011392, WBGene00013846, WBGene00016523, WBGene00019478	cpi-2, cpi-1, lev-9, mig-6, sbt-1, ZC84.1, C39B5.5, cri-2
GO:0007155_CELL_ADHESION	46	0.586957	0.23913	Down	0.001	0.00716197	WBGene00000399, WBGene00000527, WBGene00000832, WBGene00000942, WBGene00000998, WBGene00001328, WBGene00001475, WBGene00002081, WBGene00002175, WBGene00002632, WBGene00003482, WBGene00003497, WBGene00003929, WBGene00003931, WBGene00003932, WBGene00006365, WBGene00006771, WBGene00006836, WBGene00006999, WBGene00009158, WBGene00009162, WBGene00012796, WBGene00016354, WBGene00017576, WBGene00019994	cdh-7, cle-1, ctn-1, deb-1, dig-1, epi-1, fmi-1, ina-1, jac-1, let-413, mua-3, mup-4, pat-2, pat-4, pat-6, syg-1, tln-1, unc-112, zyx-1, F26E4.3, F26E4.7, Y43F4A.1, rig-6, cdh-8, cdh-1
GO:0045214_SARCOMERE_ORGANIZATION	14	0.571429	0.285714	Down	0.001	0.00716197	WBGene00001131, WBGene00003495, WBGene00004830, WBGene00006436, WBGene00006764, WBGene00006810, WBGene00006820	dys-1, mup-2, slo-1, ttn-1, unc-27, unc-78, unc-89
GO:0015695_ORGANIC_CATION_TRANSPORT	7	0.571429	0	Down	0.001	0.00716197	WBGene00000133, WBGene00000136, WBGene00004358, WBGene00004359	amt-1, amt-4, rhr-1, rhr-2
GO:0007005_MITOCHONDRION_ORGANIZATION	18	0.555556	0.222222	Down	0.001	0.00716197	WBGene00000550, WBGene00000941, WBGene00001028, WBGene00002025, WBGene00006439, WBGene00007630, WBGene00007703, WBGene00010015, WBGene00019900, WBGene00022783	clu-1, ddp-1, dnj-10, hsp-60, ant-1.1, har-1, gbf-1, atad-3, vdac-1, tomm-7
GO:0007229_INTEGRIN-MEDIATED_SIGNALING_PATHWAY	9	0.555556	0	Down	0.001	0.00716197	WBGene00002081, WBGene00003929, WBGene00003931, WBGene00006771, WBGene00015472	ina-1, pat-2, pat-4, tln-1, C05D9.3
GO:0006635_FATTY_ACID_BETA-OXIDATION	13	0.538462	0.230769	Down	0.001	0.00716197	WBGene00001154, WBGene00001155, WBGene00002183, WBGene00007129, WBGene00010035, WBGene00016325, WBGene00020166	ech-5, ech-6, kat-1, B0272.3, F54C8.1, C32E8.9, T02G5.7
GO:0006749_GLUTATHIONE_METABOLIC_PROCESS	17	0.529412	0.235294	Down	0.001	0.00716197	WBGene00001752, WBGene00001758, WBGene00011393, WBGene00016204, WBGene00016906, WBGene00021430, WBGene00022397, WBGene00043097	gst-4, gst-10, T03D8.6, gsto-1, C53D5.5, Y38F2AR.12, Y97E10AR.2, C02D5.4
GO:0007010_CYTOSKELETON_ORGANIZATION	21	0.52381	0.238095	Down	0.001	0.00716197	WBGene00000140, WBGene00000248, WBGene00000294, WBGene00003175, WBGene00006530, WBGene00006533, WBGene00006535, WBGene00006539, WBGene00006803, WBGene00006839, WBGene00022028	anc-1, ben-1, cas-1, mec-12, tba-4, tba-7, tba-9, tbb-6, unc-70, unc-115, Y65B4A.4
GO:0034514_MITOCHONDRIAL_UNFOLDED_PROTEIN_RESPONSE	10	0.5	0.3	Down	0.001	0.00716197	WBGene00001811, WBGene00002010, WBGene00002025, WBGene00004978	haf-1, hsp-6, hsp-60, spg-7
GO:0010038_RESPONSE_TO_METAL_ION	8	0.5	0.125	Down	0.001	0.00716197	WBGene00003960, WBGene00003997, WBGene00018788	pcs-1, pgp-3, shc-1
GO:0009086_METHIONINE_BIOSYNTHETIC_PROCESS	8	0.5	0.125	Down	0.001	0.00716197	WBGene00007236, WBGene00009636, WBGene00019489, WBGene00020149	C01G10.9, F42F12.4, K07E1.1, T01D1.4
GO:0006879_CELLULAR_IRON_ION_HOMEOSTASIS	6	0.5	0	Down	0.001	0.00716197	WBGene00000040, WBGene00001500, WBGene00001501	aco-1, ftn-1, ftn-2
GO:0006833_WATER_TRANSPORT	6	0.5	0.166667	Down	0.001	0.00716197	WBGene00000170, WBGene00000172, WBGene00000175	aqp-2, aqp-4, aqp-7
GO:0055114_OXIDATION-REDUCTION_PROCESS	505	0.491089	0.211881	Down	0.001	0.00716197	WBGene00000107, WBGene00000110, WBGene00000112, WBGene00000113, WBGene00000114, WBGene00000115, WBGene00000116, WBGene00000118, WBGene00000138, WBGene00000139, WBGene00000181, WBGene00000240, WBGene00000253, WBGene00000373, WBGene00000536, WBGene00000766, WBGene00000905, WBGene00000966, WBGene00000967, WBGene00000969, WBGene00000971, WBGene00000973, WBGene00000977, WBGene00000984, WBGene00000988,…	alh-1, alh-4, alh-6, alh-7, alh-8, alh-9, alh-10, alh-12, amx-2, amx-3, ard-1, pah-1, bli-3, cyp-14A5, clk-1, coq-6, daf-9, dhs-2, dhs-3, dhs-5, dhs-7, dhs-9, dhs-14, dhs-21, dhs-25, dpy-11, dpy-18, egl-9, emb-8, fat-1, fat-2, fat-6, fmo-3, fmo-4, fmo-5, ftn-1, ftn-2, gas-1, gpd-2, gpd-3, gst-10, gst-36, hgo-1, hpd-1, isp-1, ldh-1, let-268, mdh-2, mev-1, nuo-1, pdi-2, phy-2, phy-3, pxn-1, pxn-2, …
GO:0040017_POSITIVE_REGULATION_OF_LOCOMOTION	47	0.446809	0.276596	Down	0.001	0.00716197	WBGene00000068, WBGene00000961, WBGene00001131, WBGene00001177, WBGene00001187, WBGene00001196, WBGene00001328, WBGene00001393, WBGene00001403, WBGene00002247, WBGene00003071, WBGene00003929, WBGene00006745, WBGene00006759, WBGene00006777, WBGene00006787, WBGene00006820, WBGene00011904, WBGene00016913	acy-1, dgn-1, dys-1, egl-8, egl-19, egl-30, epi-1, fat-1, fbl-1, lam-1, lrp-1, pat-2, unc-5, unc-22, unc-41, unc-52, unc-89, hlb-1, lam-2
GO:0006006_GLUCOSE_METABOLIC_PROCESS	9	0.444444	0.444444	Down	0.001	0.00716197	WBGene00000984, WBGene00001684, WBGene00001685, WBGene00015678	dhs-21, gpd-2, gpd-3, mcp-1
GO:0008152_METABOLIC_PROCESS	355	0.439437	0.222535	Down	0.001	0.00716197	WBGene00000040, WBGene00000041, WBGene00000107, WBGene00000110, WBGene00000112, WBGene00000113, WBGene00000114, WBGene00000115, WBGene00000116, WBGene00000118, WBGene00000240, WBGene00000958, WBGene00001154, WBGene00001155, WBGene00001784, WBGene00002183, WBGene00003179, WBGene00003594, WBGene00003982, WBGene00004258, WBGene00006351, WBGene00007070, WBGene00007073, WBGene00007082, WBGene00007330,…	aco-1, aco-2, alh-1, alh-4, alh-6, alh-7, alh-8, alh-9, alh-10, alh-12, pah-1, dgk-1, ech-5, ech-6, gst-36, kat-1, mec-18, nft-1, pes-9, pyc-1, sur-5, ugt-49, ugt-2, acs-10, C05C10.3, sucl-1, ugt-60, ugt-17, ugt-22, C10C5.3, C10C5.4, C10C5.5, ugt-23, C27A7.1, ugt-21, C47E12.3, pfk-1.2, mans-2, ugt-43, ugt-44, tkt-1, ugt-65, F10C2.3, acs-12, acs-2, fasn-1, ugt-58, F36A2.3, suca-1, F54D5.7, K01C8.1…
GO:0070072_VACUOLAR_PROTON-TRANSPORTING_V-TYPE_ATPASE_COMPLEX_ASSEMBLY	7	0.428571	0.285714	Down	0.001	0.00716197	WBGene00004313, WBGene00006914, WBGene00011116	rbc-1, vha-5, pdcd-2
GO:0006979_RESPONSE_TO_OXIDATIVE_STRESS	55	0.418182	0.272727	Down	0.001	0.00716197	WBGene00000240, WBGene00000253, WBGene00000490, WBGene00000835, WBGene00001994, WBGene00003068, WBGene00003225, WBGene00004014, WBGene00004015, WBGene00004256, WBGene00004257, WBGene00007516, WBGene00011530, WBGene00015841, WBGene00016204, WBGene00017968, WBGene00019846, WBGene00022380	pah-1, bli-3, che-11, cuc-1, hpk-1, lrk-1, mev-1, phb-1, phb-2, pxn-1, pxn-2, gpx-5, T06D8.10, skpo-2, gsto-1, skpo-3, gpx-7, Y94H6A.8
GO:0009407_TOXIN_CATABOLIC_PROCESS	5	0.4	0.2	Down	0.001	0.00716197	WBGene00016204, WBGene00043097	gsto-1, C02D5.4
GO:0006810_TRANSPORT	802	0.337905	0.226933	Down	0.001	0.00716197	WBGene00000019, WBGene00000020, WBGene00000022, WBGene00000051, WBGene00000057, WBGene00000133, WBGene00000136, WBGene00000150, WBGene00000161, WBGene00000169, WBGene00000170, WBGene00000172, WBGene00000175, WBGene00000176, WBGene00000188, WBGene00000190, WBGene00000210, WBGene00000229, WBGene00000233, WBGene00000241, WBGene00000393, WBGene00000528, WBGene00000845, WBGene00000941, WBGene00000950,…	abt-1, abt-2, abt-4, acr-12, acr-18, amt-1, amt-4, apm-1, apa-2, aqp-1, aqp-2, aqp-4, aqp-7, aqp-8, arl-3, arf-1.1, asg-2, atp-2, avr-15, bbs-1, cdf-1, clh-1, cup-4, ddp-1, deg-1, del-1, dnj-21, eat-4, egl-23, emo-1, ent-1, erd-2, glc-2, glr-6, glt-1, glt-4, gon-1, gon-2, haf-1, haf-3, haf-4, haf-7, haf-9, inx-5, inx-10, inx-12, inx-13, inx-15, inx-16, inx-17, inx-18, itr-1, lbp-3, lbp-5, lbp-6, …
GO:0072488_AMMONIUM_TRANSMEMBRANE_TRANSPORT	15	0.333333	0.133333	Down	0.001	0.00716197	WBGene00000133, WBGene00000136, WBGene00001131, WBGene00004358, WBGene00004359	amt-1, amt-4, dys-1, rhr-1, rhr-2
GO:0000303_RESPONSE_TO_SUPEROXIDE	9	0.333333	0.111111	Down	0.001	0.00716197	WBGene00001527, WBGene00004758, WBGene00016204	gcs-1, sek-1, gsto-1
GO:0061063_POSITIVE_REGULATION_OF_NEMATODE_LARVAL_DEVELOPMENT	9	0.333333	0.111111	Down	0.001	0.00716197	WBGene00000536, WBGene00002162, WBGene00002827	clk-1, isp-1, let-653
GO:0045197_ESTABLISHMENT_OR_MAINTENANCE_OF_EPITHELIAL_CELL_APICAL/BASAL_POLARITY	7	0.285714	0.285714	Down	0.001	0.00716197	WBGene00004076, WBGene00018488	pod-2, acs-1
GO:0019363_PYRIDINE_NUCLEOTIDE_BIOSYNTHETIC_PROCESS	5	0.8	0.2	Down	0.002	0.0130385	WBGene00010595, WBGene00011089, WBGene00012295, WBGene00185014	haao-1, kmo-1, nmat-1, F17C8.9
GO:0007160_CELL-MATRIX_ADHESION	9	0.777778	0	Down	0.002	0.0130385	WBGene00003482, WBGene00003738, WBGene00003931, WBGene00006836, WBGene00007170, WBGene00010047	mua-3, nid-1, pat-4, unc-112, B0393.5, F54D1.6
GO:0060279_POSITIVE_REGULATION_OF_OVULATION	8	0.75	0.125	Down	0.002	0.0130385	WBGene00000942, WBGene00003931, WBGene00006754, WBGene00006787, WBGene00006836	deb-1, pat-4, unc-15, unc-52, unc-112
GO:0006657_CDP-CHOLINE_PATHWAY	7	0.714286	0.142857	Down	0.002	0.0130385	WBGene00000510, WBGene00000511, WBGene00000512, WBGene00000513, WBGene00000514	cka-2, ckb-1, ckb-2, ckb-3, ckb-4
GO:0090038_NEGATIVE_REGULATION_OF_PROTEIN_KINASE_C_SIGNALING	7	0.714286	0	Down	0.002	0.0130385	WBGene00000070, WBGene00001745, WBGene00002783, WBGene00002879, WBGene00011433	acy-3, gsa-1, let-607, let-754, pde-1
GO:2000114_REGULATION_OF_ESTABLISHMENT_OF_CELL_POLARITY	7	0.714286	0	Down	0.002	0.0130385	WBGene00000070, WBGene00001745, WBGene00002783, WBGene00002879, WBGene00011433	acy-3, gsa-1, let-607, let-754, pde-1
GO:0009435_NAD_BIOSYNTHETIC_PROCESS	6	0.666667	0.333333	Down	0.002	0.0130385	WBGene00010595, WBGene00011089, WBGene00012295, WBGene00185014	haao-1, kmo-1, nmat-1, F17C8.9
GO:0046835_CARBOHYDRATE_PHOSPHORYLATION	5	0.6	0.2	Down	0.002	0.0130385	WBGene00008548, WBGene00011147	F07A11.5, R08D7.7
GO:0060625_REGULATION_OF_PROTEIN_DENEDDYLATION	7	0.571429	0.285714	Down	0.002	0.0130385	WBGene00008296, WBGene00009049, WBGene00011304	cdr-2, F22B8.7, mnk-1
GO:0009888_TISSUE_DEVELOPMENT	16	0.5	0.125	Down	0.002	0.0130385	WBGene00000451, WBGene00003604, WBGene00003607, WBGene00003687, WBGene00003709, WBGene00017169	ceh-30, nhr-5, nhr-8, nhr-97, nhr-119, F01F1.15
GO:0000302_RESPONSE_TO_REACTIVE_OXYGEN_SPECIES	8	0.5	0.125	Down	0.002	0.0130385	WBGene00001527, WBGene00004758, WBGene00007516, WBGene00020511	gcs-1, sek-1, gpx-5, immt-1
GO:0050808_SYNAPSE_ORGANIZATION	8	0.5	0.125	Down	0.002	0.0130385	WBGene00000527, WBGene00003738, WBGene00006365, WBGene00009958	cle-1, nid-1, syg-1, madd-4
GO:0098869_CELLULAR_OXIDANT_DETOXIFICATION	49	0.469388	0.122449	Down	0.002	0.0130385	WBGene00000253, WBGene00001784, WBGene00004256, WBGene00004257, WBGene00004933, WBGene00007516, WBGene00011110, WBGene00011274, WBGene00011530, WBGene00014028, WBGene00015841, WBGene00016204, WBGene00016316, WBGene00016435, WBGene00017968, WBGene00019846, WBGene00020613, WBGene00021933	bli-3, gst-36, pxn-1, pxn-2, sod-4, gpx-5, prdx-3, R53.5, T06D8.10, trxr-2, skpo-2, gsto-1, C32D5.8, C35B1.5, skpo-3, gpx-7, T20D4.7, Y55F3AR.2
GO:0009636_RESPONSE_TO_TOXIC_SUBSTANCE	7	0.428571	0.142857	Down	0.002	0.0130385	WBGene00002271, WBGene00004758, WBGene00012005	lec-8, sek-1, jun-1
GO:0045454_CELL_REDOX_HOMEOSTASIS	61	0.377049	0.131148	Down	0.002	0.0130385	WBGene00001073, WBGene00003963, WBGene00003964, WBGene00006937, WBGene00010794, WBGene00011110, WBGene00012869, WBGene00013263, WBGene00014028, WBGene00015168, WBGene00015752, WBGene00016316, WBGene00016435, WBGene00017340, WBGene00017640, WBGene00018533, WBGene00020426, WBGene00020613, WBGene00021933	dpy-11, pdi-2, pdi-3, wah-1, dld-1, prdx-3, Y45F10A.7, Y57A10A.23, trxr-2, pdi-6, C14B9.2, C32D5.8, C35B1.5, F10D7.3, F20D6.11, F47B7.2, T10H10.2, T20D4.7, Y55F3AR.2
GO:0006972_HYPEROSMOTIC_RESPONSE	24	0.375	0.0833333	Down	0.002	0.0130385	WBGene00000490, WBGene00001135, WBGene00002263, WBGene00006527, WBGene00007396, WBGene00010587, WBGene00013355	che-11, eat-4, lea-1, tax-6, tiar-3, sol-2, gck-3
GO:0048814_REGULATION_OF_DENDRITE_MORPHOGENESIS	9	0.333333	0.111111	Down	0.002	0.0130385	WBGene00006840, WBGene00012184, WBGene00016611	unc-116, mnr-1, bicd-1
GO:0009612_RESPONSE_TO_MECHANICAL_STIMULUS	16	0.3125	0	Down	0.002	0.0130385	WBGene00001135, WBGene00002999, WBGene00003165, WBGene00003175, WBGene00012005	eat-4, lin-10, mec-1, mec-12, jun-1
GO:0007212_DOPAMINE_RECEPTOR_SIGNALING_PATHWAY	14	0.285714	0.0714286	Down	0.002	0.0130385	WBGene00000958, WBGene00001145, WBGene00001177, WBGene00001196	dgk-1, eat-16, egl-8, egl-30
GO:0015991_ATP_HYDROLYSIS_COUPLED_PROTON_TRANSPORT	22	0.272727	0.227273	Down	0.002	0.0130385	WBGene00000229, WBGene00006912, WBGene00006914, WBGene00006920, WBGene00010419, WBGene00022336	atp-2, vha-3, vha-5, vha-11, H28O16.1, Y82E9BR.3
GO:0006783_HEME_BIOSYNTHETIC_PROCESS	5	0.8	0	Down	0.003	0.0158906	WBGene00003124, WBGene00010645, WBGene00012895	mai-1, fecl-1, cox-10
GO:1903616_MAPK_CASCADE_INVOLVED_IN_AXON_REGENERATION	8	0.75	0.125	Down	0.003	0.0158906	WBGene00001008, WBGene00002187, WBGene00003374, WBGene00004057, WBGene00006923, WBGene00016997	dlk-1, kgb-1, mlk-1, pmk-3, vhp-1, cebp-1
GO:0030968_ENDOPLASMIC_RETICULUM_UNFOLDED_PROTEIN_RESPONSE	51	0.745098	0.137255	Down	0.003	0.0158906	WBGene00000024, WBGene00000027, WBGene00000029, WBGene00000030, WBGene00000031, WBGene00000033, WBGene00000034, WBGene00000190, WBGene00000266, WBGene00000512, WBGene00000683, WBGene00000802, WBGene00001025, WBGene00001099, WBGene00002007, WBGene00002008, WBGene00002018, WBGene00002026, WBGene00002271, WBGene00003963, WBGene00003970, WBGene00004099, WBGene00004156, WBGene00006959, WBGene00010470,…	abu-1, abu-4, abu-6, abu-7, abu-8, abu-10, abu-11, arf-1.1, bre-1, ckb-2, col-109, crt-1, dnj-7, dsc-4, hsp-3, hsp-4, hsp-16.41, hsp-70, lec-8, pdi-2, pek-1, abu-15, pqn-74, xbp-1, cdr-4, T06E4.8, T14G8.3, Y41C4A.11, gad-3, pdi-6, C14B9.2, apy-1, F41B4.3, F41E6.11, uggt-1, F53B1.4
GO:0006744_UBIQUINONE_BIOSYNTHETIC_PROCESS	11	0.727273	0	Down	0.003	0.0158906	WBGene00000536, WBGene00000761, WBGene00000762, WBGene00000764, WBGene00000765, WBGene00000766, WBGene00000767	clk-1, coq-1, coq-2, coq-4, coq-5, coq-6, coq-8
GO:0048691_POSITIVE_REGULATION_OF_AXON_EXTENSION_INVOLVED_IN_REGENERATION	7	0.714286	0.142857	Down	0.003	0.0158906	WBGene00001008, WBGene00003374, WBGene00004057, WBGene00007007, WBGene00016997	dlk-1, mlk-1, pmk-3, mak-2, cebp-1
GO:0042493_RESPONSE_TO_DRUG	13	0.692308	0	Down	0.003	0.0158906	WBGene00000536, WBGene00001520, WBGene00003831, WBGene00003999, WBGene00004830, WBGene00006761, WBGene00009051, WBGene00012005, WBGene00020636	clk-1, gas-1, nuo-1, pgp-5, slo-1, unc-24, nduf-6, jun-1, T20H4.5
GO:0006754_ATP_BIOSYNTHETIC_PROCESS	9	0.666667	0.111111	Down	0.003	0.0158906	WBGene00000210, WBGene00000229, WBGene00006919, WBGene00010419, WBGene00011273, WBGene00019061	asg-2, atp-2, vha-10, H28O16.1, R53.4, F58F12.1
GO:0006986_RESPONSE_TO_UNFOLDED_PROTEIN	6	0.666667	0.166667	Down	0.003	0.0158906	WBGene00002187, WBGene00003970, WBGene00006923, WBGene00021248	kgb-1, pek-1, vhp-1, Y22D7AL.10
GO:0010952_POSITIVE_REGULATION_OF_PEPTIDASE_ACTIVITY	5	0.6	0.2	Down	0.003	0.0158906	WBGene00001403, WBGene00011392, WBGene00012115	fbl-1, sbt-1, T28B8.4
GO:0046716_MUSCLE_CELL_CELLULAR_HOMEOSTASIS	5	0.6	0.2	Down	0.003	0.0158906	WBGene00001131, WBGene00006803	dys-1, unc-70
GO:0006869_LIPID_TRANSPORT	26	0.576923	0.230769	Down	0.003	0.0158906	WBGene00000019, WBGene00000020, WBGene00000022, WBGene00002263, WBGene00003812, WBGene00003813, WBGene00006925, WBGene00006926, WBGene00006927, WBGene00006928, WBGene00006929, WBGene00006930, WBGene00008832, WBGene00017219	abt-1, abt-2, abt-4, lea-1, nrf-5, nrf-6, vit-1, vit-2, vit-3, vit-4, vit-5, vit-6, obr-2, F07F6.7
GO:0015833_PEPTIDE_TRANSPORT	7	0.571429	0.142857	Down	0.003	0.0158906	WBGene00001811, WBGene00001814, WBGene00001819, WBGene00003878	haf-1, haf-4, haf-9, pept-3
GO:0007271_SYNAPTIC_TRANSMISSION,_CHOLINERGIC	20	0.55	0.1	Down	0.003	0.0158906	WBGene00000527, WBGene00000958, WBGene00001131, WBGene00003738, WBGene00004363, WBGene00004364, WBGene00006750, WBGene00006798, WBGene00006831	cle-1, dgk-1, dys-1, nid-1, ric-3, ric-4, unc-10, unc-64, unc-104
GO:0008202_STEROID_METABOLIC_PROCESS	11	0.454545	0.0909091	Down	0.003	0.0158906	WBGene00000905, WBGene00007536, WBGene00017769, WBGene00018036, WBGene00018718	daf-9, daf-36, hmgs-1, F35C8.5, F52H2.6
GO:0048815_HERMAPHRODITE_GENITALIA_MORPHOGENESIS	9	0.444444	0.444444	Down	0.003	0.0158906	WBGene00002146, WBGene00002173, WBGene00003931, WBGene00006836	ipp-5, itr-1, pat-4, unc-112
GO:0010446_RESPONSE_TO_ALKALINE_PH	7	0.428571	0.142857	Down	0.003	0.0158906	WBGene00006527, WBGene00011433	tax-6, pde-1
GO:0010754_NEGATIVE_REGULATION_OF_CGMP-MEDIATED_SIGNALING	5	0.4	0	Down	0.003	0.0158906	WBGene00006526, WBGene00011433	tax-4, pde-1
GO:0030030_CELL_PROJECTION_ORGANIZATION	20	0.35	0	Down	0.003	0.0158906	WBGene00000241, WBGene00000485, WBGene00006363, WBGene00018051	bbs-1, che-3, syd-1, che-10
GO:0050976_DETECTION_OF_MECHANICAL_STIMULUS_INVOLVED_IN_SENSORY_PERCEPTION_OF_TOUCH	12	0.25	0.0833333	Down	0.003	0.0158906	WBGene00003165, WBGene00003175, WBGene00003179	mec-1, mec-12, mec-18
GO:0043408_REGULATION_OF_MAPK_CASCADE	9	0.222222	0.222222	Down	0.003	0.0158906	WBGene00006570, WBGene00021594	tig-2, tig-3
GO:0006122_MITOCHONDRIAL_ELECTRON_TRANSPORT,_UBIQUINOL_TO_CYTOCHROME_C	11	0.909091	0.0909091	Down	0.004	0.0180685	WBGene00000869, WBGene00002162, WBGene00009739, WBGene00012094, WBGene00013854, WBGene00015755, WBGene00017121, WBGene00018963, WBGene00019937, WBGene00020181	cyc-1, isp-1, F45H10.2, T27E9.2, cyc-2.2, C14B9.10, cyc-2.1, ucr-1, R07E4.3, T02H6.11
GO:0046839_PHOSPHOLIPID_DEPHOSPHORYLATION	5	0.8	0	Down	0.004	0.0180685	WBGene00008749, WBGene00011524, WBGene00018756	F13E6.5, T06D8.3, F53C3.13
GO:0006123_MITOCHONDRIAL_ELECTRON_TRANSPORT,_CYTOCHROME_C_TO_OXYGEN	9	0.777778	0.222222	Down	0.004	0.0180685	WBGene00000371, WBGene00006519, WBGene00009161, WBGene00012354, WBGene00012553, WBGene00013854, WBGene00017121	cco-1, tag-174, F26E4.6, W09C5.8, cco-2, cyc-2.2, cyc-2.1
GO:0019509_L-METHIONINE_SALVAGE_FROM_METHYLTHIOADENOSINE	7	0.714286	0	Down	0.004	0.0180685	WBGene00007236, WBGene00009636, WBGene00015064, WBGene00019489, WBGene00020149	C01G10.9, F42F12.4, B0228.7, K07E1.1, T01D1.4
GO:0035150_REGULATION_OF_TUBE_SIZE	9	0.666667	0.111111	Down	0.004	0.0180685	WBGene00002827, WBGene00016354, WBGene00019030	let-653, rig-6, exc-6
GO:0017121_PHOSPHOLIPID_SCRAMBLING	9	0.666667	0	Down	0.004	0.0180685	WBGene00008681, WBGene00009753, WBGene00013052	scrm-4, scrm-6, scrm-7
GO:0048609_MULTICELLULAR_ORGANISMAL_REPRODUCTIVE_PROCESS	8	0.625	0.125	Down	0.004	0.0180685	WBGene00000802, WBGene00002173, WBGene00006526	crt-1, itr-1, tax-4
GO:0015886_HEME_TRANSPORT	5	0.6	0.2	Down	0.004	0.0180685	WBGene00009493, WBGene00010256, WBGene00019830	hrg-4, hrg-3, hrg-1
GO:0043410_POSITIVE_REGULATION_OF_MAPK_CASCADE	5	0.6	0	Down	0.004	0.0180685	WBGene00003464, WBGene00003466, WBGene00020504	msp-77, msp-79, svh-2
GO:0019722_CALCIUM-MEDIATED_SIGNALING	7	0.571429	0	Down	0.004	0.0180685	WBGene00002138, WBGene00006526, WBGene00006527, WBGene00006798	inx-16, tax-4, tax-6, unc-64
GO:0009408_RESPONSE_TO_HEAT	42	0.428571	0.309524	Down	0.004	0.0180685	WBGene00000490, WBGene00000802, WBGene00001028, WBGene00001328, WBGene00001527, WBGene00001994, WBGene00002005, WBGene00002016, WBGene00002018, WBGene00002026, WBGene00002210, WBGene00002263, WBGene00006742, WBGene00007396, WBGene00010923, WBGene00017244	che-11, crt-1, dnj-10, epi-1, gcs-1, hpk-1, hsp-1, hsp-16.2, hsp-16.41, hsp-70, kin-29, lea-1, unc-2, tiar-3, rle-1, apy-1
GO:0006508_PROTEOLYSIS	357	0.408964	0.221289	Down	0.004	0.0180685	WBGene00000082, WBGene00000083, WBGene00000217, WBGene00000254, WBGene00000255, WBGene00000542, WBGene00000544, WBGene00000545, WBGene00000783, WBGene00000786, WBGene00000788, WBGene00000789, WBGene00001054, WBGene00001059, WBGene00001394, WBGene00001650, WBGene00001984, WBGene00002249, WBGene00003130, WBGene00003242, WBGene00003523, WBGene00003524, WBGene00003526, WBGene00003527, WBGene00003528,…	adt-1, adt-2, asp-4, bli-4, bli-5, clp-1, clp-3, clp-4, cpr-3, cpr-6, cpz-1, cpz-2, dpf-1, dpf-6, fat-2, gon-1, hog-1, lap-1, map-2, mig-6, nas-4, nas-5, nas-7, nas-8, nas-9, nas-11, nas-23, nas-24, nas-33, nas-38, pcp-1, pcp-2, pcp-3, pcp-4, pes-9, rom-1, spg-7, srp-6, toh-1, dpy-31, try-3, wrt-4, wrt-6, zmp-1, tag-196, AC3.5, C10C5.3, C10C5.4, C10C5.5, asp-10, F02D8.4, F16H6.7, F19B2.7, F22E12.…
GO:0008078_MESODERMAL_CELL_MIGRATION	10	0.4	0	Down	0.004	0.0180685	WBGene00002081, WBGene00003243, WBGene00006745, WBGene00006788	ina-1, mig-10, unc-5, unc-53
GO:0008277_REGULATION_OF_G-PROTEIN_COUPLED_RECEPTOR_PROTEIN_SIGNALING_PATHWAY	5	0.4	0	Down	0.004	0.0180685	WBGene00001145	eat-16
GO:0060298_POSITIVE_REGULATION_OF_SARCOMERE_ORGANIZATION	7	0.857143	0	Down	0.005	0.0199847	WBGene00003931, WBGene00003932, WBGene00006495, WBGene00006754, WBGene00006759, WBGene00006820	pat-4, pat-6, cpna-1, unc-15, unc-22, unc-89
GO:0006120_MITOCHONDRIAL_ELECTRON_TRANSPORT,_NADH_TO_UBIQUINONE	17	0.764706	0.176471	Down	0.005	0.0199847	WBGene00001520, WBGene00003831, WBGene00009051, WBGene00009992, WBGene00010958, WBGene00010961, WBGene00015810, WBGene00020636, WBGene00022169	gas-1, nuo-1, nduf-6, F53F4.10, ndfl-4, nduo-2, C16A3.5, T20H4.5, Y71H2AM.4
GO:0007517_MUSCLE_ORGAN_DEVELOPMENT	16	0.5625	0.1875	Down	0.005	0.0199847	WBGene00001263, WBGene00004790, WBGene00004929, WBGene00006787, WBGene00006826, WBGene00006827, WBGene00006832, WBGene00006836	emb-9, sgn-1, soc-2, unc-52, unc-97, unc-98, unc-105, unc-112
GO:0015711_ORGANIC_ANION_TRANSPORT	21	0.428571	0.0952381	Down	0.005	0.0199847	WBGene00003843, WBGene00006220, WBGene00007394, WBGene00008110, WBGene00010724, WBGene00013083, WBGene00015088	oct-2, str-176, C06H5.6, C46C2.2, K09E9.1, Y51A2D.18, B0252.3
GO:0043171_PEPTIDE_CATABOLIC_PROCESS	15	0.4	0.2	Down	0.005	0.0199847	WBGene00007071, WBGene00011587, WBGene00011803, WBGene00016589, WBGene00022610, WBGene00044150	AC3.5, T07F10.1, T16G12.1, C42C1.11, ZC416.6, VB0395L.1
GO:0008543_FIBROBLAST_GROWTH_FACTOR_RECEPTOR_SIGNALING_PATHWAY	5	0.4	0	Down	0.005	0.0199847	WBGene00004929, WBGene00006787	soc-2, unc-52
GO:0006730_ONE-CARBON_METABOLIC_PROCESS	14	0.357143	0.0714286	Down	0.005	0.0199847	WBGene00000283, WBGene00000284, WBGene00006416, WBGene00008205, WBGene00019322	cah-5, cah-6, sams-5, sams-1, ahcy-1
GO:1990170_STRESS_RESPONSE_TO_CADMIUM_ION	8	0.625	0.125	Down	0.006	0.0217646	WBGene00003997, WBGene00003999, WBGene00008296, WBGene00010470	pgp-3, pgp-5, cdr-2, cdr-4
GO:0034976_RESPONSE_TO_ENDOPLASMIC_RETICULUM_STRESS	13	0.538462	0.230769	Down	0.006	0.0217646	WBGene00001073, WBGene00002187, WBGene00003068, WBGene00003964, WBGene00018788, WBGene00019882	dpy-11, kgb-1, lrk-1, pdi-3, shc-1, R05D3.9
GO:0006777_MO-MOLYBDOPTERIN_COFACTOR_BIOSYNTHETIC_PROCESS	8	0.5	0.125	Down	0.006	0.0217646	WBGene00003385, WBGene00009885, WBGene00010983	moc-2, F49E2.1, mocs-1
GO:0008652_CELLULAR_AMINO_ACID_BIOSYNTHETIC_PROCESS	18	0.444444	0.222222	Down	0.006	0.0217646	WBGene00007236, WBGene00007653, WBGene00009177, WBGene00009636, WBGene00012855, WBGene00019489, WBGene00020149, WBGene00022856	C01G10.9, cysl-1, F26H9.5, F42F12.4, Y44A6D.5, K07E1.1, T01D1.4, cth-2
GO:0007626_LOCOMOTORY_BEHAVIOR	22	0.409091	0.0909091	Down	0.006	0.0217646	WBGene00001131, WBGene00001452, WBGene00006742, WBGene00006750, WBGene00006784, WBGene00006827	dys-1, flp-9, unc-2, unc-10, unc-49, unc-98
GO:0031987_LOCOMOTION_INVOLVED_IN_LOCOMOTORY_BEHAVIOR	5	0.4	0	Down	0.006	0.0217646	WBGene00000233, WBGene00000239	avr-15, bas-1
GO:0007617_MATING_BEHAVIOR	9	0.333333	0.111111	Down	0.006	0.0217646	WBGene00000229, WBGene00006750, WBGene00006788	atp-2, unc-10, unc-53
GO:0045989_POSITIVE_REGULATION_OF_STRIATED_MUSCLE_CONTRACTION	5	1	0	Down	0.007	0.0226387	WBGene00001187, WBGene00003943, WBGene00006759, WBGene00006820, WBGene00012857	egl-19, pbo-4, unc-22, unc-89, pbo-5
GO:0006520_CELLULAR_AMINO_ACID_METABOLIC_PROCESS	21	0.761905	0.190476	Down	0.007	0.0226387	WBGene00000239, WBGene00007507, WBGene00007508, WBGene00007509, WBGene00007756, WBGene00009232, WBGene00010984, WBGene00011291, WBGene00011353, WBGene00014095, WBGene00015467, WBGene00015509, WBGene00016652, WBGene00020146	bas-1, C10C5.3, C10C5.4, C10C5.5, C27A7.5, nkat-1, nkat-3, R102.4, T01H8.2, gdh-1, basl-1, C06A6.4, got-2.1, got-1.2
GO:1902600_HYDROGEN_ION_TRANSMEMBRANE_TRANSPORT	30	0.666667	0.233333	Down	0.007	0.0226387	WBGene00002162, WBGene00003729, WBGene00003731, WBGene00003732, WBGene00003733, WBGene00003735, WBGene00003943, WBGene00006519, WBGene00006919, WBGene00009161, WBGene00009739, WBGene00010214, WBGene00012094, WBGene00012354, WBGene00012553, WBGene00015755, WBGene00017926, WBGene00019937, WBGene00020181, WBGene00022170	isp-1, nhx-1, nhx-3, nhx-4, nhx-5, nhx-8, pbo-4, tag-174, vha-10, F26E4.6, F45H10.2, F57G8.5, T27E9.2, W09C5.8, cco-2, C14B9.10, F29C4.2, R07E4.3, T02H6.11, Y71H2AM.5
GO:0040015_NEGATIVE_REGULATION_OF_MULTICELLULAR_ORGANISM_GROWTH	11	0.454545	0.272727	Down	0.007	0.0226387	WBGene00001538, WBGene00003055, WBGene00003057, WBGene00013352, WBGene00016354	gcy-12, lon-1, lon-3, lon-8, rig-6
GO:0050804_MODULATION_OF_CHEMICAL_SYNAPTIC_TRANSMISSION	9	0.444444	0	Down	0.007	0.0226387	WBGene00001145, WBGene00004830, WBGene00013874, WBGene00013875	eat-16, slo-1, ZC376.2, ZC376.3
GO:0050807_REGULATION_OF_SYNAPSE_ORGANIZATION	7	0.428571	0.142857	Down	0.007	0.0226387	WBGene00001008, WBGene00004057, WBGene00018473	dlk-1, pmk-3, cima-1
GO:0006164_PURINE_NUCLEOTIDE_BIOSYNTHETIC_PROCESS	8	0.625	0	Down	0.008	0.0242914	WBGene00008654, WBGene00016509, WBGene00016957, WBGene00020682	F10F2.2, adss-1, atic-1, T22D1.3
GO:0007218_NEUROPEPTIDE_SIGNALING_PATHWAY	95	0.221053	0.0736842	Down	0.008	0.0242914	WBGene00001452, WBGene00003750, WBGene00003756, WBGene00003759, WBGene00003762, WBGene00003763, WBGene00003764, WBGene00003765, WBGene00003771, WBGene00006428, WBGene00007316, WBGene00010070, WBGene00011392, WBGene00015046	flp-9, nlp-12, nlp-18, nlp-21, nlp-24, nlp-25, nlp-26, nlp-27, nlp-33, tkr-3, nlp-41, nep-17, sbt-1, nlp-34
GO:0015870_ACETYLCHOLINE_TRANSPORT	6	0.166667	0.166667	Down	0.008	0.0242914	WBGene00001131	dys-1
GO:0019752_CARBOXYLIC_ACID_METABOLIC_PROCESS	13	0.692308	0.153846	Down	0.009	0.0260377	WBGene00000239, WBGene00002262, WBGene00003162, WBGene00006762, WBGene00015467, WBGene00018491, WBGene00022427	bas-1, ldh-1, mdh-2, unc-25, basl-1, mdh-1, Y104H12D.3
GO:0010951_NEGATIVE_REGULATION_OF_ENDOPEPTIDASE_ACTIVITY	50	0.6	0.06	Down	0.009	0.0260377	WBGene00000255, WBGene00003165, WBGene00003242, WBGene00005647, WBGene00006893, WBGene00007055, WBGene00007103, WBGene00008304, WBGene00008449, WBGene00008735, WBGene00009058, WBGene00009331, WBGene00013846, WBGene00013969, WBGene00015056, WBGene00019478, WBGene00019647, WBGene00019650, WBGene00020651, WBGene00021939, WBGene00044535	bli-5, mec-1, mig-6, srp-6, spon-1, tag-196, crm-1, C54D10.10, E01G6.1, F13D2.1, F22E12.1, F32D8.7, ZC84.1, tep-1, B0222.5, cri-2, K11D12.7, K11D12.11, T21D12.12, Y55F3BR.2, K11D12.13
GO:0051966_REGULATION_OF_SYNAPTIC_TRANSMISSION,_GLUTAMATERGIC	5	0.6	0	Down	0.009	0.0260377	WBGene00003233, WBGene00016242, WBGene00018073	mgl-2, C30A5.10, F35H10.10
GO:0016082_SYNAPTIC_VESICLE_PRIMING	5	0.6	0	Down	0.009	0.0260377	WBGene00004364, WBGene00006594, WBGene00006750	ric-4, tom-1, unc-10
GO:0048644_MUSCLE_ORGAN_MORPHOGENESIS	5	0.4	0.4	Down	0.009	0.0260377	WBGene00001650, WBGene00006787	gon-1, unc-52
GO:0050775_POSITIVE_REGULATION_OF_DENDRITE_MORPHOGENESIS	5	0.4	0	Down	0.009	0.0260377	WBGene00012184, WBGene00013082	mnr-1, grdn-1
GO:0060395_SMAD_PROTEIN_SIGNAL_TRANSDUCTION	5	0.4	0	Down	0.009	0.0260377	WBGene00006570, WBGene00021594	tig-2, tig-3
GO:0007016_CYTOSKELETAL_ANCHORING_AT_PLASMA_MEMBRANE	5	0.6	0.4	Down	0.01	0.0278429	WBGene00000942, WBGene00000961, WBGene00006771	deb-1, dgn-1, tln-1
GO:0006457_PROTEIN_FOLDING	79	0.379747	0.240506	Down	0.01	0.0278429	WBGene00000380, WBGene00000802, WBGene00000878, WBGene00000879, WBGene00000881, WBGene00000882, WBGene00000893, WBGene00001028, WBGene00001073, WBGene00001428, WBGene00001429, WBGene00001431, WBGene00001433, WBGene00002010, WBGene00002025, WBGene00003963, WBGene00003964, WBGene00006760, WBGene00007349, WBGene00007927, WBGene00011480, WBGene00015168, WBGene00015752, WBGene00018782, WBGene00019497,…	cct-5, crt-1, cyn-2, cyn-3, cyn-5, cyn-6, cyn-17, dnj-10, dpy-11, fkb-3, fkb-4, fkb-6, fkb-8, hsp-6, hsp-60, pdi-2, pdi-3, unc-23, C05G5.3, C34C12.8, enpl-1, pdi-6, C14B9.2, cct-3, K07E8.6, R05D3.9, Y22D7AL.10
GO:0030522_INTRACELLULAR_RECEPTOR_SIGNALING_PATHWAY	14	0.357143	0	Down	0.01	0.0278429	WBGene00003604, WBGene00003607, WBGene00003687, WBGene00003709	nhr-5, nhr-8, nhr-97, nhr-119
GO:0034220_ION_TRANSMEMBRANE_TRANSPORT	142	0.302817	0.0774648	Down	0.01	0.0278429	WBGene00000051, WBGene00000057, WBGene00000172, WBGene00000233, WBGene00000528, WBGene00000845, WBGene00000950, WBGene00000952, WBGene00001617, WBGene00001651, WBGene00001796, WBGene00002974, WBGene00006747, WBGene00006749, WBGene00006784, WBGene00006832, WBGene00007191, WBGene00007801, WBGene00009513, WBGene00011355, WBGene00012402, WBGene00012857, WBGene00015777, WBGene00017483, WBGene00017580,…	acr-12, acr-18, aqp-4, avr-15, clh-1, cup-4, deg-1, del-1, glr-6, gon-2, gtl-2, lev-1, unc-7, unc-9, unc-49, unc-105, lgc-20, trpa-1, sfxn-1.2, lgc-14, sfxn-1.3, pbo-5, sfxn-2, lgc-22, lgc-4, tmc-1, lgc-54, lgc-32, lgc-53, lgc-45, lgc-26, sfxn-5, lgc-28
GO:0045987_POSITIVE_REGULATION_OF_SMOOTH_MUSCLE_CONTRACTION	8	0.625	0.125	Down	0.011	0.0295803	WBGene00003434, WBGene00003464, WBGene00003466, WBGene00003931, WBGene00006836	msp-38, msp-77, msp-79, pat-4, unc-112
GO:0009755_HORMONE-MEDIATED_SIGNALING_PATHWAY	14	0.571429	0.0714286	Down	0.011	0.0295803	WBGene00003604, WBGene00003607, WBGene00003687, WBGene00003709, WBGene00011454, WBGene00020722	nhr-5, nhr-8, nhr-97, nhr-119, lron-14, T23B12.8
GO:0031103_AXON_REGENERATION	12	0.5	0.0833333	Down	0.011	0.0295803	WBGene00001008, WBGene00003243, WBGene00003374, WBGene00004057, WBGene00016997, WBGene00020504	dlk-1, mig-10, mlk-1, pmk-3, cebp-1, svh-2
GO:0010862_POSITIVE_REGULATION_OF_PATHWAY-RESTRICTED_SMAD_PROTEIN_PHOSPHORYLATION	5	0.4	0	Down	0.011	0.0295803	WBGene00006570, WBGene00021594	tig-2, tig-3
GO:0032228_REGULATION_OF_SYNAPTIC_TRANSMISSION,_GABAERGIC	8	0.375	0.125	Down	0.011	0.0295803	WBGene00002081, WBGene00003247, WBGene00019205	ina-1, mig-15, kcc-2
GO:0061024_MEMBRANE_ORGANIZATION	5	0.8	0.2	Down	0.012	0.0311051	WBGene00004790	sgn-1
GO:0006801_SUPEROXIDE_METABOLIC_PROCESS	6	0.666667	0	Down	0.012	0.0311051	WBGene00004930, WBGene00004932, WBGene00004933, WBGene00018576	sod-1, sod-3, sod-4, F47G3.1
GO:0034607_TURNING_BEHAVIOR_INVOLVED_IN_MATING	5	0.6	0	Down	0.012	0.0311051	WBGene00000239, WBGene00004758, WBGene00011261	bas-1, sek-1, nphp-4
GO:0031629_SYNAPTIC_VESICLE_FUSION_TO_PRESYNAPTIC_ACTIVE_ZONE_MEMBRANE	5	0.6	0	Down	0.012	0.0311051	WBGene00004364, WBGene00006798	ric-4, unc-64
GO:0045087_INNATE_IMMUNE_RESPONSE	274	0.518248	0.222628	Down	0.012	0.0311051	WBGene00000103, WBGene00000150, WBGene00000169, WBGene00000178, WBGene00000522, WBGene00000752, WBGene00000783, WBGene00001345, WBGene00001394, WBGene00001398, WBGene00001754, WBGene00001761, WBGene00001772, WBGene00002198, WBGene00002204, WBGene00002208, WBGene00002274, WBGene00003090, WBGene00003091, WBGene00003225, WBGene00003400, WBGene00003480, WBGene00003647, WBGene00003705, WBGene00003822,…	akt-2, apm-1, aqp-1, aqp-10, clc-1, col-179, cpr-3, fos-1, fat-2, fat-6, gst-6, gst-13, gst-24, kin-14, kin-21, kin-26, lec-11, lys-1, lys-2, mev-1, dapk-1, klf-3, nhr-57, nhr-115, nsy-1, pgp-3, rol-3, sek-1, sir-2.2, skr-3, sma-6, spe-8, tsp-1, vab-9, B0024.4, clec-41, C10C5.2, C25D7.5, C29F3.7, C32H11.4, rsu-1, C49C3.9, C55A6.7, ugt-44, F08G2.5, F13A7.11, F26E4.5, clec-66, F35E12.6, F35E12.9, F…
GO:0040040_THERMOSENSORY_BEHAVIOR	12	0.416667	0.0833333	Down	0.012	0.0311051	WBGene00000438, WBGene00001535, WBGene00006526, WBGene00006527, WBGene00015214	ceh-14, gcy-8, tax-4, tax-6, srtx-1
GO:0007413_AXONAL_FASCICULATION	10	0.4	0.2	Down	0.012	0.0311051	WBGene00002081, WBGene00003495, WBGene00006893, WBGene00022048	ina-1, mup-2, spon-1, fln-1
GO:0030421_DEFECATION	31	0.451613	0.258065	Down	0.013	0.0321023	WBGene00000229, WBGene00000802, WBGene00001651, WBGene00002173, WBGene00002234, WBGene00003831, WBGene00003943, WBGene00004014, WBGene00004015, WBGene00006444, WBGene00006750, WBGene00006831, WBGene00012857	atp-2, crt-1, gon-2, itr-1, kqt-2, nuo-1, pbo-4, phb-1, phb-2, shn-1, unc-10, unc-104, pbo-5
GO:0061077_CHAPERONE-MEDIATED_PROTEIN_FOLDING	18	0.444444	0.111111	Down	0.013	0.0321023	WBGene00000380, WBGene00001428, WBGene00001429, WBGene00001431, WBGene00001433, WBGene00002025, WBGene00018782	cct-5, fkb-3, fkb-4, fkb-6, fkb-8, hsp-60, cct-3
GO:0061512_PROTEIN_LOCALIZATION_TO_CILIUM	5	0.4	0.2	Down	0.013	0.0321023	WBGene00000241, WBGene00022139	bbs-1, tub-2
GO:0035418_PROTEIN_LOCALIZATION_TO_SYNAPSE	11	0.363636	0.272727	Down	0.013	0.0321023	WBGene00000527, WBGene00001177, WBGene00003738	cle-1, egl-8, nid-1
GO:0006491_N-GLYCAN_PROCESSING	11	0.363636	0.181818	Down	0.013	0.0321023	WBGene00008148, WBGene00008258, WBGene00018594, WBGene00019763	C47E12.3, mans-2, aman-3, galt-1
GO:0006414_TRANSLATIONAL_ELONGATION	19	0.578947	0.105263	Down	0.014	0.033324	WBGene00001169, WBGene00002065, WBGene00007000, WBGene00009246, WBGene00010094, WBGene00022491	eef-1A.2, iff-2, tufm-1, gfm-1, tsfm-1, Y119D3B.14
GO:0090597_NEMATODE_MALE_TAIL_MATING_ORGAN_MORPHOGENESIS	7	0.571429	0.285714	Down	0.014	0.033324	WBGene00001159, WBGene00003964, WBGene00004047, WBGene00004890	eff-1, pdi-3, plx-1, smp-2
GO:1905905_PHARYNGEAL_GLAND_MORPHOGENESIS	8	0.375	0.5	Down	0.014	0.033324	WBGene00006787, WBGene00006820	unc-52, unc-89
GO:2000292_REGULATION_OF_DEFECATION	8	0.5	0.125	Down	0.014	0.033324	WBGene00000068, WBGene00000958, WBGene00001196, WBGene00001745	acy-1, dgk-1, egl-30, gsa-1
GO:0050829_DEFENSE_RESPONSE_TO_GRAM-NEGATIVE_BACTERIUM	98	0.459184	0.244898	Down	0.014	0.033324	WBGene00000169, WBGene00000229, WBGene00000752, WBGene00001692, WBGene00002018, WBGene00002187, WBGene00003090, WBGene00003091, WBGene00003225, WBGene00003374, WBGene00003765, WBGene00003822, WBGene00003997, WBGene00003999, WBGene00004758, WBGene00004809, WBGene00004978, WBGene00006875, WBGene00008199, WBGene00008336, WBGene00008628, WBGene00009430, WBGene00009433, WBGene00009434, WBGene00009971,…	aqp-1, atp-2, col-179, grd-3, hsp-16.41, kgb-1, lys-1, lys-2, mev-1, mlk-1, nlp-27, nsy-1, pgp-3, pgp-5, sek-1, skr-3, spg-7, vab-9, C49C3.9, C55A6.7, ttr-21, F35E12.6, F35E12.9, F35E12.10, F53C11.1, dod-22, hrg-3, ssp-37, C17H12.6, C17H12.8, acdh-1, F45E4.5, F59A7.2, H20E11.1, H20E11.2, H20E11.3, swt-7, T19D12.4, lipl-5
GO:0006516_GLYCOPROTEIN_CATABOLIC_PROCESS	11	0.454545	0.181818	Down	0.014	0.033324	WBGene00015434, WBGene00020609, WBGene00020611, WBGene00021743	C04E12.4, T20D4.3, T20D4.5, Y50D4B.4
GO:0006694_STEROID_BIOSYNTHETIC_PROCESS	12	0.25	0	Down	0.014	0.033324	WBGene00017769, WBGene00018036	hmgs-1, F35C8.5
GO:0000463_MATURATION_OF_LSU-RRNA_FROM_TRICISTRONIC_RRNA_TRANSCRIPT_(SSU-RRNA,_5.8S_RRNA,_LSU-RRNA)	6	0.666667	0	Down	0.015	0.0347795	WBGene00004449, WBGene00012978, WBGene00019168, WBGene00021830	rpl-35, Y48B6A.1, H06I04.3, Y54E10A.10
GO:0030036_ACTIN_CYTOSKELETON_ORGANIZATION	16	0.4375	0.3125	Down	0.015	0.0347795	WBGene00000066, WBGene00000768, WBGene00006788, WBGene00006882, WBGene00012676, WBGene00013557	act-4, cor-1, unc-53, vab-19, pro-3, Y75B8A.24
GO:0015718_MONOCARBOXYLIC_ACID_TRANSPORT	7	0.428571	0.285714	Down	0.015	0.0347795	WBGene00003986, WBGene00010834	mct-4, mct-3
GO:0051016_BARBED-END_ACTIN_FILAMENT_CAPPING	5	0.4	0.2	Down	0.015	0.0347795	WBGene00000072, WBGene00010593	add-1, gsnl-1
GO:0035095_BEHAVIORAL_RESPONSE_TO_NICOTINE	6	0.666667	0	Down	0.016	0.0361548	WBGene00004057, WBGene00006759, WBGene00007007, WBGene00011304	pmk-3, unc-22, mak-2, mnk-1
GO:0042395_ECDYSIS,_COLLAGEN_AND_CUTICULIN-BASED_CUTICLE	10	0.5	0.2	Down	0.016	0.0361548	WBGene00000149, WBGene00000788, WBGene00003071, WBGene00013835	apl-1, cpz-1, lrp-1, mlt-4
GO:0043052_THERMOTAXIS	11	0.454545	0.272727	Down	0.016	0.0361548	WBGene00001177, WBGene00001535, WBGene00006526, WBGene00006527	egl-8, gcy-8, tax-4, tax-6
GO:0030705_CYTOSKELETON-DEPENDENT_INTRACELLULAR_TRANSPORT	5	0.6	0.2	Down	0.017	0.0374565	WBGene00002217, WBGene00006840, WBGene00013082	klp-4, unc-116, grdn-1
GO:0098703_CALCIUM_ION_IMPORT_ACROSS_PLASMA_MEMBRANE	5	0.4	0	Down	0.017	0.0374565	WBGene00000051, WBGene00006774	acr-12, unc-38
GO:0008610_LIPID_BIOSYNTHETIC_PROCESS	8	0.375	0.375	Down	0.017	0.0374565	WBGene00001262, WBGene00007210, WBGene00018036	emb-8, agmo-1, F35C8.5
GO:0019344_CYSTEINE_BIOSYNTHETIC_PROCESS	6	0.333333	0.333333	Down	0.017	0.0374565	WBGene00007653, WBGene00022856	cysl-1, cth-2
GO:0097120_RECEPTOR_LOCALIZATION_TO_SYNAPSE	6	0.333333	0.166667	Down	0.017	0.0374565	WBGene00000072, WBGene00002999	add-1, lin-10
GO:0098655_CATION_TRANSMEMBRANE_TRANSPORT	25	0.28	0.12	Down	0.017	0.0374565	WBGene00000393, WBGene00000941, WBGene00001651, WBGene00004831, WBGene00006526, WBGene00019841, WBGene00044481	cdf-1, ddp-1, gon-2, slo-2, tax-4, R02F11.3, ZK185.5
GO:0051647_NUCLEUS_LOCALIZATION	5	0.6	0.4	Down	0.018	0.0386063	WBGene00000140, WBGene00010272, WBGene00010796	anc-1, amph-1, clip-1
GO:0048812_NEURON_PROJECTION_MORPHOGENESIS	10	0.5	0.1	Down	0.018	0.0386063	WBGene00003247, WBGene00006526, WBGene00006839, WBGene00015376	mig-15, tax-4, unc-115, C03B1.5
GO:0007269_NEUROTRANSMITTER_SECRETION	8	0.375	0.125	Down	0.018	0.0386063	WBGene00004913, WBGene00006798	snn-1, unc-64
GO:0043058_REGULATION_OF_BACKWARD_LOCOMOTION	10	0.2	0	Down	0.018	0.0386063	WBGene00002999, WBGene00006784	lin-10, unc-49
GO:0030150_PROTEIN_IMPORT_INTO_MITOCHONDRIAL_MATRIX	11	0.636364	0	Down	0.019	0.040288	WBGene00007927, WBGene00008857, WBGene00009313, WBGene00018934, WBGene00021133, WBGene00022783	C34C12.8, timm-23, F32B4.2, F56B3.11, tomm-22, tomm-7
GO:0032224_POSITIVE_REGULATION_OF_SYNAPTIC_TRANSMISSION,_CHOLINERGIC	7	0.571429	0.285714	Down	0.019	0.040288	WBGene00001131, WBGene00004363, WBGene00006750	dys-1, ric-3, unc-10
GO:0048468_CELL_DEVELOPMENT	5	0.4	0.2	Down	0.019	0.040288	WBGene00006570, WBGene00021594	tig-2, tig-3
GO:0001666_RESPONSE_TO_HYPOXIA	11	0.363636	0.181818	Down	0.019	0.040288	WBGene00001178, WBGene00001851, WBGene00003647, WBGene00007653	egl-9, hif-1, nhr-57, cysl-1
GO:0006811_ION_TRANSPORT	371	0.3531	0.123989	Down	0.019	0.040288	WBGene00000051, WBGene00000057, WBGene00000210, WBGene00000229, WBGene00000233, WBGene00000393, WBGene00000528, WBGene00000845, WBGene00000950, WBGene00000952, WBGene00001135, WBGene00001187, WBGene00001190, WBGene00001592, WBGene00001617, WBGene00001651, WBGene00001796, WBGene00002127, WBGene00002132, WBGene00002134, WBGene00002135, WBGene00002137, WBGene00002138, WBGene00002139, WBGene00002140,…	acr-12, acr-18, asg-2, atp-2, avr-15, cdf-1, clh-1, cup-4, deg-1, del-1, eat-4, egl-19, egl-23, glc-2, glr-6, gon-2, gtl-2, inx-5, inx-10, inx-12, inx-13, inx-15, inx-16, inx-17, inx-18, itr-1, kqt-2, lev-1, nac-1, nhx-1, nhx-3, nhx-4, nhx-5, nhx-8, pbo-4, slo-1, sup-9, tax-4, twk-2, twk-5, twk-8, twk-17, twk-22, twk-23, twk-24, twk-31, twk-34, twk-39, twk-42, twk-46, unc-2, unc-7, unc-9, unc-38,…
GO:0015992_PROTON_TRANSPORT	38	0.421053	0.236842	Down	0.02	0.0418386	WBGene00000210, WBGene00000229, WBGene00003878, WBGene00006912, WBGene00006914, WBGene00006919, WBGene00006920, WBGene00010419, WBGene00011273, WBGene00013073, WBGene00014139, WBGene00015038, WBGene00015404, WBGene00019061, WBGene00022336	asg-2, atp-2, pept-3, vha-3, vha-5, vha-10, vha-11, H28O16.1, R53.4, hmit-1.1, nstp-5, nstp-6, nstp-4, F58F12.1, Y82E9BR.3
GO:0043051_REGULATION_OF_PHARYNGEAL_PUMPING	38	0.368421	0.105263	Down	0.02	0.0418386	WBGene00000233, WBGene00001135, WBGene00001145, WBGene00001177, WBGene00001187, WBGene00001196, WBGene00002173, WBGene00004014, WBGene00004015, WBGene00006747, WBGene00006750, WBGene00006752, WBGene00011904, WBGene00018334	avr-15, eat-4, eat-16, egl-8, egl-19, egl-30, itr-1, phb-1, phb-2, unc-7, unc-10, unc-13, hlb-1, cyp-33E2
GO:0007267_CELL-CELL_SIGNALING	12	0.833333	0.0833333	Down	0.021	0.0429866	WBGene00000905, WBGene00001692, WBGene00006365, WBGene00006950, WBGene00006952, WBGene00020722	daf-9, grd-3, syg-1, wrt-4, wrt-6, T23B12.8
GO:0006121_MITOCHONDRIAL_ELECTRON_TRANSPORT,_SUCCINATE_TO_UBIQUINONE	5	0.4	0.4	Down	0.021	0.0429866	WBGene00003225, WBGene00015391	mev-1, sdha-1
GO:0031581_HEMIDESMOSOME_ASSEMBLY	14	0.428571	0.357143	Down	0.022	0.0446235	WBGene00000802, WBGene00002915, WBGene00003936, WBGene00006787, WBGene00016405, WBGene00022069	crt-1, let-805, pat-12, unc-52, hecd-1, eel-1
GO:0006517_PROTEIN_DEGLYCOSYLATION	12	0.416667	0.166667	Down	0.023	0.0461341	WBGene00015434, WBGene00018594, WBGene00018877, WBGene00020611	C04E12.4, aman-3, aman-1, T20D4.5
GO:0006182_CGMP_BIOSYNTHETIC_PROCESS	33	0.272727	0.030303	Down	0.023	0.0461341	WBGene00000068, WBGene00000070, WBGene00001535, WBGene00001538	acy-1, acy-3, gcy-8, gcy-12
GO:0006689_GANGLIOSIDE_CATABOLIC_PROCESS	6	1	0	Down	0.024	0.0476086	WBGene00007343, WBGene00007344, WBGene00007934, WBGene00016133, WBGene00017745	C05E7.1, C05E7.2, C34E7.4, C26B9.3, F23F1.4
GO:0071526_SEMAPHORIN-PLEXIN_SIGNALING_PATHWAY	5	0.4	0.2	Down	0.025	0.0492421	WBGene00004047, WBGene00022048	plx-1, fln-1
GO:0009190_CYCLIC_NUCLEOTIDE_BIOSYNTHETIC_PROCESS	34	0.264706	0.0294118	Down	0.025	0.0492421	WBGene00000068, WBGene00000070, WBGene00001535, WBGene00001538	acy-1, acy-3, gcy-8, gcy-12
