# Supplementary material for: Probiotic Bacillus subtilis Protects against α-Synuclein Aggregation in C. elegans
Source: Cell Rep. 2020 Jan 14;30(2):367–380.e7. doi: 10.1016/j.celrep.2019.12.078 (PMC6963774; doi:10.1016/j.celrep.2019.12.078)
Supplement: Table S8. Expression Values of Genes from the KEGG Sphingolipid, Related to Figure 7 [file mmc9.xlsx]

## Sheet: Hoja1
Gene stable ID	Gene name	Gene description	gene_biotype	Mean CPM (Bacteria: E.coli)	Mean CPM (Bacteria: B.subtilis)	Mean CPM (Bacteria: Mix)	logFC (Bacteria: B.subtilis vs E.coli)	PValue (Bacteria: B.subtilis vs E.coli)	FDR (Bacteria: B.subtilis vs E.coli)	logFC (Bacteria: Mix vs E.coli)	PValue (Bacteria: Mix vs E.coli)	FDR (Bacteria: Mix vs E.coli)
WBGene00018398	sptl-2	Serine palmitoyltransferase 2 [Source:UniProtKB/Swiss-Prot;Acc:Q20375]	protein_coding	29.8435	36.6121	46.518	0.29604	0.00293989	0.00615215	0.602774	0.000101136	0.000793147
WBGene00016020	sptl-1	Serine palmitoyltransferase 1 [Source:UniProtKB/Swiss-Prot;Acc:P91079]	protein_coding	163.517	147.092	194.078	-0.152623	0.015679	0.0265079	0.208561	0.00115438	0.00539515
WBGene00011932	sptl-3	Serine palmitoyltransferase 3 [Source:UniProtKB/Swiss-Prot;Acc:Q9XVI6]	protein_coding	87.0281	31.0168	82.6116	-1.4865	3.04237e-10	6.99666e-08	-0.113947	0.0340554	0.0788717
WBGene00021367	Y37E11AM.3		protein_coding	39.215	30.6959	39.0711	-0.354237	0.000656663	0.00169779	-0.0434595	0.458381	0.580865
WBGene00002044	hyl-2	Ceramide synthase hyl-2 [Source:UniProtKB/Swiss-Prot;Acc:Q7Z139]	protein_coding	44.2367	38.5541	43.7272	-0.197543	0.0256882	0.0408373	-0.0554721	0.378813	0.505084
WBGene00006505	lagr-1	Probable ceramide synthase lagr-1 [Source:UniProtKB/Swiss-Prot;Acc:Q9XWE9]	protein_coding	0.662305	3.46193	0.70679	2.37466	1.32066e-06	1.18893e-05	0.0439451	0.886886	0.926808
WBGene00002043	hyl-1	Ceramide synthase hyl-1 [Source:UniProtKB/Swiss-Prot;Acc:G5ED45]	protein_coding	60.4067	45.5064	59.3794	-0.407875	0.000133784	0.000448852	-0.0632166	0.205362	0.31581
WBGene00010769	asah-1	Acid ceramidase [Source:UniProtKB/Swiss-Prot;Acc:O45686]	protein_coding	19.7788	165.756	70.3133	3.067	3.73727e-09	3.18171e-07	1.79251	2.65574e-11	9.22116e-09
WBGene00009192	asah-2	Probable acid ceramidase [Source:UniProtKB/Swiss-Prot;Acc:Q09551]	protein_coding	62.3672	84.5133	69.8884	0.438309	3.99376e-06	2.6921e-05	0.125908	0.0167589	0.044917
WBGene00020947	W02F12.2	Alkaline ceramidase [Source:UniProtKB/Swiss-Prot;Acc:O45145]	protein_coding	6.96413	20.0049	7.22579	1.51933	2.74788e-07	4.06851e-06	0.0128627	0.925672	0.954121
WBGene00013197	ttm-5	Putative sphingolipid delta(4)-desaturase/C4-monooxygenase [Source:UniProtKB/Swiss-Prot;Acc:G5EC63]	protein_coding	7.83238	6.07414	4.28828	-0.367929	0.0182688	0.0303275	-0.905226	4.8295e-06	7.98514e-05
WBGene00017996	F33D4.4	Putative sphingolipid delta(4)-desaturase [Source:UniProtKB/Swiss-Prot;Acc:O44186]	protein_coding	100.042	101.048	115.13	0.0147879	0.82458	0.852552	0.16411	0.00198146	0.00832644
WBGene00004893	sms-2	Phosphatidylcholine:ceramide cholinephosphotransferase 2 [Source:UniProtKB/Swiss-Prot;Acc:Q20735]	protein_coding	9.01653	6.95151	12.4674	-0.374062	0.00601126	0.0114018	0.429567	0.000309538	0.00190986
WBGene00004894	sms-3	Putative phosphatidylcholine:ceramide cholinephosphotransferase 3 [Source:UniProtKB/Swiss-Prot;Acc:Q965Q4]	protein_coding	13.6392	13.2808	11.1462	-0.0386438	0.706186	0.748811	-0.329601	0.00266002	0.0105228
WBGene00004892	sms-1	Phosphatidylcholine:ceramide cholinephosphotransferase 1 [Source:UniProtKB/Swiss-Prot;Acc:Q9U3D4]	protein_coding	92.9929	91.6771	110.055	-0.0199502	0.756048	0.793463	0.204132	0.000392234	0.00229458
WBGene00000212	asm-2	Sphingomyelin phosphodiesterase 2 [Source:UniProtKB/Swiss-Prot;Acc:Q23498]	protein_coding	12.2172	34.3521	19.503	1.48988	6.98294e-09	4.55878e-07	0.636396	5.45616e-06	8.75953e-05
WBGene00000211	asm-1	Sphingomyelin phosphodiesterase 1 [Source:UniProtKB/Swiss-Prot;Acc:Q10916]	protein_coding	15.4785	16.1483	14.2298	0.0617773	0.628716	0.679647	-0.159767	0.105108	0.189094
WBGene00000213	asm-3	Putative sphingomyelin phosphodiesterase asm-3 [Source:UniProtKB/Swiss-Prot;Acc:Q9UAY4]	protein_coding	1.31429	16.7723	9.4725	3.66723	4.42152e-08	1.32931e-06	2.81131	7.22574e-11	1.82791e-08
WBGene00012105	T27F6.6	Putative neutral sphingomyelinase [Source:UniProtKB/Swiss-Prot;Acc:O45870]	protein_coding	36.9169	32.9027	41.601	-0.16689	0.0282974	0.0444695	0.134329	0.0304396	0.0723426
WBGene00011037	R05D11.9		protein_coding	73.3441	54.1729	77.4019	-0.436556	3.74106e-05	0.000157505	0.0390519	0.407506	0.53346
WBGene00020398	cerk-1	Ceramide kinase 1 [Source:UniProtKB/Swiss-Prot;Acc:Q9TZI1]	protein_coding	89.6491	81.2605	94.2083	-0.141106	0.0583671	0.0842763	0.0333272	0.473736	0.594538
WBGene00018756	plpp-1.1	PhosphoLipid PhosPhatase homolog [Source:UniProtKB/TrEMBL;Acc:A0A238ULT2]	protein_coding	137.218	131.519	121.162	-0.0615356	0.28991	0.346963	-0.218159	0.0001376	0.00101231
WBGene00007918	sphk-1	Sphingosine kinase 1 [Source:UniProtKB/Swiss-Prot;Acc:Q18425]	protein_coding	40.6757	38.1082	49.9034	-0.0936151	0.158098	0.204202	0.256558	0.000165001	0.00116176
WBGene00004981	spl-1	Sphingosine-1-phosphate lyase [Source:UniProtKB/Swiss-Prot;Acc:Q9Y194]	protein_coding	107.2	84.7982	106.062	-0.338025	0.000108793	0.00037646	-0.0540859	0.289691	0.412139
WBGene00006418	spl-2	Sphingosine Phosphate Lyase [Source:UniProtKB/TrEMBL;Acc:Q17456]	protein_coding	2.43237	8.23337	8.71961	1.7547	2.41019e-07	3.72748e-06	1.80263	5.78557e-09	5.14828e-07
WBGene00019127	cgt-3	Ceramide glucosyltransferase 3 [Source:UniProtKB/Swiss-Prot;Acc:Q21054]	protein_coding	118.309	96.7666	136.812	-0.289486	0.000624172	0.00162829	0.171039	0.000954737	0.00463064
WBGene00011517	cgt-1	Ceramide glucosyltransferase 1 [Source:UniProtKB/Swiss-Prot;Acc:O18037]	protein_coding	3.85591	4.55525	2.00244	0.237763	0.192383	0.242989	-0.978327	5.79652e-05	0.000512199
WBGene00017625	cgt-2	Ceramide glucosyltransferase 2 [Source:UniProtKB/Swiss-Prot;Acc:G5EC84]	protein_coding	6.06986	10.4692	6.97048	0.788632	0.000191697	0.00060348	0.161136	0.182745	0.289269
WBGene00016335	gba-1	Putative glucosylceramidase 1 [Source:UniProtKB/Swiss-Prot;Acc:O16580]	protein_coding	12.5021	49.3962	18.5724	1.98028	2.61301e-10	6.42655e-08	0.532236	5.82124e-05	0.000513359
WBGene00016340	gba-2	Putative glucosylceramidase 2 [Source:UniProtKB/Swiss-Prot;Acc:O16581]	protein_coding	0.213728	0.728001	0.769284	1.7466	0.00022969	0.000700843	1.78349	0.000112882	0.00086458
WBGene00021160	gba-4	Putative glucosylceramidase 4 [Source:UniProtKB/Swiss-Prot;Acc:Q9UB00]	protein_coding	33.1452	82.5208	46.0683	1.31664	8.66468e-10	1.36995e-07	0.436512	0.000311241	0.0019177
WBGene00008706	gba-3	Putative glucosylceramidase 3 [Source:UniProtKB/Swiss-Prot;Acc:G5ECR8]	protein_coding	7.66528	7.82351	7.73665	0.0295299	0.804999	0.835625	-0.0248949	0.841288	0.893888
WBGene00013670	hpo-13	Non-lysosomal glucosylceramidase [Source:UniProtKB/TrEMBL;Acc:Q6EUT4]	protein_coding	99.2671	86.4517	99.1741	-0.199445	0.0040566	0.00812076	-0.0397255	0.437106	0.560848
WBGene00011832	bgal-1	Beta-galactosidase [Source:UniProtKB/TrEMBL;Acc:Q27526]	protein_coding	20.2925	22.7652	18.901	0.166616	0.0960142	0.131403	-0.139728	0.11643	0.204417
WBGene00016207	C29E4.10	Putative galactocerebrosidase [Source:UniProtKB/Swiss-Prot;Acc:Q95QT2]	protein_coding	1.42856	2.09242	1.4565	0.551816	0.0248713	0.0396847	-0.0133378	0.948483	0.969059
